# Supplementary material for: Proteome-wide measurement of non-canonical bacterial mistranslation by quantitative mass spectrometry of protein modifications
Source: Sci Rep. 2016 Jul 5;6:28631. doi: 10.1038/srep28631 (PMC4932531; doi:10.1038/srep28631)
Supplement: Supplementary Data [file srep28631-s2.zip]

Archive with 1 entries (1 files):
- Supplementary Data Norvaline_Scri Reports_FINAL.xlsx
