# Supplementary material for: Proteome-wide measurement of non-canonical bacterial mistranslation by quantitative mass spectrometry of protein modifications
Source: Sci Rep. 2016 Jul 5;6:28631. doi: 10.1038/srep28631 (PMC4932531; doi:10.1038/srep28631)
Supplement: Supplementary Data [file srep28631-s2.zip › Supplementary Data Norvaline_Scri Reports_FINAL.xlsx]

## Sheet: legend
Table	Description
S0	Column descriptions for S1-S6
S1	Dependent peptide analysis (microaerobic conditions)
S2	Dependent peptide analysis (aerobic conditions)
S3	LeuRS modifications (dependent peptide analysis)
S4	Peptide evidences detected in isoleucine experiment
S5	Norvaline sites detected in Super-SILAC experiment
S6	Norvaline sites detected in double SILAC experiments
S7	Spectral counting summary

## Sheet: S0
S1, S2 and S3	Dependent peptide analysis (microaerobic and aerobic conditions)
Column	Description
Id	Unique identifier for each MS/MS spectrum
DP Modification	Modification associated with the observed mass difference
DP Cluster Mass	Mass difference between dependent peptide and identified peptide derived from clustering similar mass differences
DP Protein	Protein identifiers the observed mass difference is asociated with
DP Counts	Number of MS/MS spectra identified for the observed DP Mass Cluster
DP Counts Normalized	Number of MS/MS spectra identified for the observed DP Mass Cluster divided by the total number of MS/MS spectra detected in either WT or D345A sample
DP AA Unique	Amino acid on which the observed mass difference is positioned
DP Max Positional Probability	Maximal positional probability determined for the observed DP Mass Cluster
DP Positional Probability	Positional probability determined for the observed DP Mass Cluster
DP Base Sequence	Amino acid sequence of the identified peptide
DP Probabilities	Peptide sequence containing localization probability of the determined DP modification
Raw File	Name of the RAW-file the peptide was identified in
S4	Peptide evidences detected in isoleucine experiment
Column	Description
id	Unique identifier for each evidence
Sequence	Identified AA sequence of the peptide
Modifications	Modifications contained within the identified peptide sequence
Modified Sequence	Peptide sequence with modifications
Proteins	Protein identifiers this peptide is associated with
Gene Names	Names of genes this peptide is associated with
Protein Names	Names of proteins this peptide is associated with
Protein Descriptions	Descriptions of proteins this peptide is associated with
Labeling State	Labeling state of the precursor isotope pattern used to identify the peptide
Raw File	Name of the RAW-file the peptide was identified in
Experiment	Experiment name
Charge	Charge state of the precursor ion
m/z	Charge state of the precursor ion
Mass	Predicted monoisotopic mass of the identified peptide sequence
Mass Error [ppm]	Difference between measured and calculated mass in parts per million
PEP	Posterior error probability score
MS/MS Count	Number of sequencing events for this sequence
MS/MS Scan Number	Scan number of the MS/MS with the highest peptide identification score
Score	Andromeda score for the identified peptide
Ratio H/L	Ratio between heavy (H) and light (L) labeled peptide
Ratio H/L Normalized	Normalized ratio between heavy (H) and light (L) labeled peptide. The median of the total ratio population was shifted to 1.
Intensity	Total intensity
Intensity L	Intensity of the light (L) labeled peptide
Intensity H	Intensity of the heavy (H) labeled peptide
S5	Norvaline sites detected in Super-SILAC experiment
Column	Description
SS Id	Unique identifier for norvaline site
Positions	Position of norvaline site in the protein sequence
Proteins	Protein identifiers this peptide is associated with
Protein.Names	Names of proteins this peptide is associated with
Gene.Names	Names of genes this peptide is associated with
Protein.Descriptions	Descriptions of proteins this peptide is associated with
Localization.Prob	Localization probability of the norvaline site
PEP	Posterior error probability score
Score	Andromeda score for the identified peptide
Number.of.Norvaline	Number of norvalines in the peptide
Amino.Acid	Amino acid affected by norvaline misincorporation
Sequence.Window	Sequence window around norvaline site
Modified.Sequence	Peptide sequence with modifications
Norvaline.Probabilities	Peptide sequence containing localization probability of the norvaline site
Position.in.peptide	Position of norvlaine site in the peptide sequence
Charge	Charge state of the precursor ion
m.z	Mass to charge ratio of the precursor ion
Mass.Error..ppm.	Difference between measured and calculated mass in parts per million
Ratio.H.L.Normalized	Normalized ratio between heavy (H) and light (L) labeled peptide. The median of the total ratio population was shifted to 1.
S6	Norvaline sites detected in double SILAC experiments
Column	Description
Id	Unique identifier for norvaline site
Positions	Position of norvaline site in the protein sequence
Proteins	Protein identifiers this peptide is associated with
Protein Names	Names of proteins this peptide is associated with
Gene Names	Names of genes this peptide is associated with
Protein Descriptions	Descriptions of proteins this peptide is associated with
Number of Norvaline	Number of norvalines in the peptide
Amino Acid	Amino acid affected by norvaline misincorporation
Sequence Window	Sequence window around norvaline site
Localization Prob.	Localization probability of the norvaline site
PEP	Posterior error probability score
Score	Andromeda score for the identified peptide
Modified Sequence	Peptide sequence with modifications
Norvaline Probabilities	Peptide sequence containing localization probability of the norvaline site
Position in peptide	Position of norvlaine site in the peptide sequence
Charge	Charge state of the precursor ion
m/z	Mass to charge ratio of the precursor ion
Mass Error (ppm)	Difference between measured and calculated mass in parts per million
Localization.Prob.	Localization probability of the norvaline site in particular experiment
PEP.	Posterior error probability score in particular experiment
Score.	Andromeda score for the identified peptide in particular experiment
Ratio.H.L.Normalized	Normalized ratio between heavy (H) and light (L) peptide. The median of the total ratio population was shifted to 1.
Occupancy.L	Norvaline site stoichiometry in light (L) labeled cells
Occupancy.H	Norvaline site stoichiometry in heavy (H) labeled cells

## Sheet: S1
Id	DP Modification	DP Cluster Mass	DP Protein D345A	DP Protein WT	DP Counts D345A	DP Counts WT	DP Counts Normalized D345A	DP Counts Normalized WT	DP AA Unique D345A	DP AA Unique WT	DP Max Positional Probability D345A	DP Max Positional Probability WT
129461		-98.0938	P10441	P10441	2	1	4.32186e-06	2.17653e-06	P;L;A;N;G;cterm;K	P;L;A;N;G;cterm;K	0.142347	0.142292
129462		-98.0859	P0AE08		1		2.16093e-06		V;A		0.432596
129463	Peptide:P.HVNVGTIGHVDHGK|Peptide:P.HVNVGTIGHVDHGK|Peptide:P.LTINLLYNTSDLHK|Peptide:P.VPALNQPGGIVEK|Peptide:P.GNVVLTPTILRDSQEYVSK|Peptide:P.GVELVEPTSGNTGIALAYVAAARGYK	-97.0532	P0CE47;P0CE48	P0CE47;P0CE48|P23843|P60624|P0AB71|P0ABK5	4	12	8.64371e-06	2.61184e-05	nterm;P;H;V|V|V;N	V|nterm;P;L;T|nterm;P;H;V|P|nterm;P;G;N|nterm;P;G;V	0.977382	0.995975
129464		-97.0424	P09373		1		2.16093e-06		T;S;L;Q;Y;E;N;D;M;R;P;F;A;I;C;V		0.035345
129466		-96.0685	P0AEK4		1		2.16093e-06		A;cterm;K		0.464007
129472		-92.9856	P0ABK5	P0ABK5	3	2	6.48279e-06	4.35307e-06	A;Y;V;R;G;cterm;K|A;R;G;Y;cterm;K|V;A;R;G;Y;cterm;K	A;R;G;Y;cterm;K|V;A;R;G;Y;cterm;K	0.138467	0.142728
129474		-92.0648	P0A9Q7		1		2.16093e-06		Y;N;F;cterm;K		0.233677
129477		-92.0151	P0AG63	P69908;P69910|P0A9Q7	1	2	2.16093e-06	4.35307e-06	C	C;D;E;N;T;I;G;V;P;F;Y|M;G;I;H;T;S;C;L;Y;D;Q;N;P;A;R;V	0.976884	0.0521405
129480		-91.0618	P0A9Q7		1		2.16093e-06		P;A;S;Q;G;I;D;L;Y;N;F;cterm;K		0.0712933
129483		-91.0089	P0A9Q7|P69908;P69910|P0A910|P0AED0|P0A9B2|P0A6A3|P23843|P25665|P0A7W7|CON__P15636|P0CE47;P0CE48|P0A862|P0AES9|P0A825|P0A953|P37689|P0A6P9|P0A7V0|P0A6F5|P23721|P39172|P0A858|P76344	P69908;P69910|P0AG63|P37689|P00888|P05793|P0A910|P0A9B2|CON__P15636|P0A9Q7|P60422|P0A6A3|P0A7V0|P0A862|P0AED0|P0AES9|P0CE47;P0CE48|P39172|P0A9T0|P0A6P9|P0AD61|P0A858|P0A7M9|P0A9G6|P0A825|P0A953|P00370|P15288|P0A6F5|P23721|P0ADG7|P0A799	124	138	0.000267955	0.000300362	C;N;V;I;R;Y;A;D|C;G;P;V|C|T;C|C;G;H|C;T|W|P;D;E;V;H;Y;L;C;T|V;C|C;G;L;cterm;K|I;C|L;A;C|C;G;P|C;L|L;A;C;T|S;C|C;T;Q;D;cterm;K|C;G;S;L;cterm;K|W;H;cterm;K|A;S;C;T|C;L;A;T|G;C|I;C;T;G;R;P;D;E|C;D;Q;F;V;N;H;R;W;L;G;M|C;A;S;V;R;cterm;K|I;V;S;N;A;C;T|V;S;N;A;C;T;L|nterm;L;A;P;S;T;G;C;W|V;S;N;A;C;T|V;S;N;A;C|C;W|C;W;H;cterm;K|S;A;C;T;H;I;G;N;V;E;Q|C;G|C;D;N;V|S;C;T|T;G;V;C;A;S;R;cterm;K|F;C;H|L;G;C;S;W…	C|C;G|P;C;S;I|V;G;C;A|L;A;C;T;G;S|C;L|G;C|D;C;R;A;T|S;C;D;Q;F;V;N;H;R;W;L;G;M|I;R;E;C;P;L;S;cterm;K|C;G;H|C;D;N;V;cterm;K|L;A;C;T|C;D;N;V|L;A;C|C;A;S;V;R;cterm;K|C;T;Q;D;cterm;K|V;C;G|V;S;N;A;C;T|C;T|C;W;H;cterm;K|V;G;C;A;Q|C;D|L;G;C;S;W|I;P;A;L;C;D|C;G;S;L;cterm;K|C;W|C;A;S;V;R|L;C;I|W|nterm;S;G;T;L;A;C|S;N;A;C|C;T;N|S;C|I;G;S;E;A;C|C;G;S;W|C;I|A;S;C;T;N|C;D;A;L|C;V|C;L;A;T|G;C;S;W|N;A;S;C|F;C;H…	0.999658	0.999168
129485		-90.0244	P25665	P25665	1	2	2.16093e-06	4.35307e-06	nterm;C;H;E	nterm;C;H;E|nterm;C;H	0.327074	0.499986
129486		-90.0108	P08839	P08839|CON__P15636	1	2	2.16093e-06	4.35307e-06	nterm;M;I	nterm;M;I|L;A;C;T	0.486142	0.499677
129487		-89.9984	P69908;P69910|P0A9Q7|P09373	P0A9Q7|P69908;P69910	3	2	6.48279e-06	4.35307e-06	C;D|L;I;C;N;V;R;Y;A;D|C	M;G;I;H;T;S;C;L;Y;D;Q;N|C;D	0.48948	0.269975
129488		-89.1126	P0ADY3		1		2.16093e-06		E;Q;T;M;L;N;V;A;D;S;G;R;C;I;cterm;K		0.0499661
129493		-88.9922	P69908;P69910|P09373	P09373	3	2	6.48279e-06	4.35307e-06	C|L;Q;Y;E;N;D;M;R;P;F;A;I;C|A;C	I;D;T;S;L;Q;Y;E;N;M;R;P;F;A;C;V	0.68199	0.034445
129497		-88.0639	P0A7A9		1		2.16093e-06		I;A;H		0.322196
129498		-88.0419	P0A9Q7		1		2.16093e-06		N;F		0.353416
129500		-87.99	P0A9B2	P0A6F5	1	1	2.16093e-06	2.17653e-06	V;S;N;A;C;T;L	C;G;E	0.0886283	0.247873
129503	Peptide:S.IYFRRGSLPIALDEVITDGHK|Peptide:S.YPLDIHNVQDHLK|Peptide:S.IYFRRGSLPIALDEVITDGHK|Peptide:S.YPLDIHNVQDHLK|	-87.0316	P0A9Q7|P0ABT2	P0A9Q7|P0ABT2|P0ABB0	2	6	4.32186e-06	1.30592e-05	nterm;S;I;Y;F;R;G;L|nterm;S;Y	S|nterm;S;Y|Y;F;R;G;S	0.492494	0.918474
129504		-86.9832	P0A953	P25665	1	1	2.16093e-06	2.17653e-06	S;A;C;T;H;I;G;N;V;E;Q	C;G;L;cterm;K	0.0525527	0.249834
129511		-84.9679	P09373		1		2.16093e-06		S;L;Q;Y;E;N;D;M;R;P;F;A;I;C;V		0.0384116
129513		-84.215	P09373		1		2.16093e-06		Y;T;P;D;I;L;R;C;cterm;K		0.0995662
129515	Trisulfide bond	-84.0871	P00956|P0C8J8|P0AC59|P35340|P09832	P0A7F3|P0A9B2|P09832|P16456|P00956|P35340|P0AC59|P0A7M9	16	19	3.45749e-05	4.13542e-05	I;C;G;R;V|nterm;C;P;R|I;C;S;V;A|C;P;Y;L|I;C;G;R;V;S;N|C;P;H|C;L;S;G|C;P;Y	C;P;N;S|S;C;T|C;L;S;G|C;G|nterm;C;P;R|I;C;G;R;V;S;N|C;P;H|C;P;Y;L;cterm;K|C;G;cterm;K|S;N;A;C;T|C;S|I;V;S;N;A;C;T;L|C;L;S|C;P;Y;L	0.249626	0.322316
129521		-83.0654	P0A7F3		1		2.16093e-06		C;P;N;S;I;H;A;E		0.0907552
129523		-80.1083	P69797	P69797	1	1	2.16093e-06	2.17653e-06	nterm;T;L;Q;V;A	nterm;T;L;Q;V;A	0.142537	0.142588
129524		-78.0095	P09373		1		2.16093e-06		T;S;L;Q;Y;E;N;D;M;R;P;F;A;I;C;V		0.0365913
129527		-76.9673	P0CE47;P0CE48		1		2.16093e-06		C		0.972072
129533		-75.0205	P0A910		1		2.16093e-06		G;N;T;C		0.247377
129534		-75.0125	P0A910|P0A7S3	P0A910|P0A7S3	5	4	1.08046e-05	8.70614e-06	C|T;G;N;C	T;G;N;C|C	0.969039	0.979198
129539		-73.0614	P69776		1		2.16093e-06		M		0.984767
129541		-73.017	P0A9X9	P0A9X9	11	12	2.37702e-05	2.61184e-05	G;Y|N;D;G;Y|Q;N;D;G;Y	G;Y|N;D;G;Y	0.496171	0.496162
129542		-72.9973	P09373	P09373	1	1	2.16093e-06	2.17653e-06	I;D;T;S;L;Q;Y;E;N;M;R;P;F;A;C	S;L;Q;Y;E;N;D;M;R;P;F;A;I;C;V	0.0356491	0.0343019
129548		-72.0511	P0A6Y8	CON__P15636	1	1	2.16093e-06	2.17653e-06	I;A;Q;H;T	W;G;A;T;H;L;N;V;Q;P;S;E;I;Y;cterm;K	0.0829264	0.0283862
129549		-72.0367	P06610		1		2.16093e-06		A;P;T;V;E;S;G;F;Y;R;M;cterm;K		0.0499661
129553		-71.051	CON__P15636	P0A799	1	1	2.16093e-06	2.17653e-06	P;T;S;F;V;A;W;G;H;L;N;Q;E	L;W;N;G;P;V	0.0352669	0.166467
129555	Peptide:VLDICARYPVY.A|Peptide:A.AQYVASHPGEVCPAK|Peptide:A.SLSAFDYLIRTK|Peptide:VLDICARYPVY.A|Peptide:A.PVVVPAGVDVK|Peptide:A.AQYVASHPGEVCPAK|	-71.0368	P0A825|P0AE08|P35340	P0A825|P0AG55|P0AE08|Q57261	5	9	1.08046e-05	1.95888e-05	P;V;Y;cterm;A|V;A;H|nterm;A;Q|V;Y;cterm;A|nterm;A;S;L	P;V;Y;cterm;A|V|V;Y;cterm;A|Y;cterm;A|nterm;A;Q|A	0.333311	0.992627
129557		-70.991	P0A910		1		2.16093e-06		G;N;T;C		0.233604
129562		-68.9751	P09373		3		6.48279e-06		C;V;S;P;M;I;G;cterm;K|S;L;Q;Y;E;N;D;M;R;P;F;A;I;C;V;G;cterm;K|S;L;Q;Y;E;N;D;M;R;P;F;A;I;C;V		0.0992379
129564		-67.9898	P23909		1		2.16093e-06		nterm;N;A;E;R;Y		0.199818
129565		-67.9826	P0A912		1		2.16093e-06		M;L;D;A		0.247705
129578		-63.9966	P0A910|P00961	P0ABB4|P16659	2	2	4.32186e-06	4.35307e-06	G;M;E;S|nterm;M;D	Y;G;Q;M;N;E;P;R;L;V;A;T|nterm;S;F;R;V;Q;E	0.430499	0.166658
129583		-62.0344	P0ABJ9		3		6.48279e-06		S;T;Q|T;Q		0.457435
129584		-62.0152	P0A6Y8		1		2.16093e-06		nterm;L;M;E;I;A;Q;H		0.0900151
129587		-61.1199	P0A7W1		1		2.16093e-06		H;T;G;S;R;V;F;M;Q;P;A;E;I		0.0530368
129588		-61.0634	P61175	P61175	2	1	4.32186e-06	2.17653e-06	nterm;R;T;S;H	nterm;R;T;S	0.249944	0.328564
129589		-61.0522	P0A972	P0A972	2	2	4.32186e-06	4.35307e-06	T;N;G;F;cterm;K|T;N;G;F	T;N;G;F	0.213561	0.246126
129593		-60.0414	P0A953		1		2.16093e-06		I;S;A;C;T;H		0.0830118
129595		-60.012	P0A6Y8	P0A6Y8	1	1	2.16093e-06	2.17653e-06	nterm;L;M;E;I;A;Q;H;T;G	nterm;L;M;E;I;A;Q;H;T;G	0.0622701	0.0623895
129596		-60.0017	P0A910|P09373|P0A853	P64463|P0A910	4	2	8.64371e-06	4.35307e-06	A;R;G;M;E|M|G;M|F	G;M|A;R;G;M;E;S	0.98562	0.492103
129598		-59.0691	P0A7V8		1		2.16093e-06		M;V;N;G;R;I;A;S;Y;Q		0.0713643
129599		-59.0367	P0A9B2|P17315|P0AC59|P09158|P35340|P23843|CON__P15636|P69908;P69910|P0A910|P0AE08	P0A9B2|P17315|CON__P15636|P0A9Q7|P0AC59|P35340|P0A910|P00888|P0A953	70	57	0.000151265	0.000124062	S;C;T;N|C;T;N|V;S;N;A;C;T|I;V;S;N;A;C;T;L|S;C;R;G;A;cterm;K|I;V;S;N;A;C;T|S;N;A;C;T|C|nterm;C;R;Y;N;P;A;I|P;Y;C;L|S;C;T;N;L|P;Y;C|S;N;C;R;G;A;cterm;K|V;S;N;A;C;T;L|P;D;E;V;H;Y;L;C;T|C;P;H|G;P;V;Q;I;C|C;T;N;L|I|N;T;C|Y;V;A;S;H;P;G;E|P;V;T|P;V;G;N;T;C	C;T;N|S;N;C;R;G;A;cterm;K|S;N;A;C;T|C|I;V;S;N;A;C;T|I;V;S;N;A;C;T;L|A;S;C;T;N|V;S;N;A;C;T|M;G;I;H;T;S;C;L;Y;D;Q;N|S;C;T;N|P;Y;C;L|C;P;Y;L|C;P;H|I;C;T;N;L|C;T;N;L|S;C;T;N;L|N;A;S;C;T;L|N;A;S;C;T|P;Y;C;L;cterm;K|P;R;L;V;C;G;S;I|A;C|S;A;C;T;H;I;G;N;V	0.982651	0.998556
129605		-58.0273	CON__P15636	P0A9Q7|CON__P15636	7	6	1.51265e-05	1.30592e-05	L;A;C|A;C;T|A;C;T;G;S;L|L;A;C;T;G;S	M;G;I;H;T;S;C;L;Y;D;Q;N|C|L;A;C|A;C|L;A;C;T	0.331804	0.972211
129606	Comp.:-C2H2O2	-58.0057	P0ABT2|P69776	P08839|P69776|P0ABT2	6	3	1.29656e-05	6.5296e-06	nterm;D|D|L;D;N|L;D	nterm;M;I|R;L;D;N|D	0.981357	0.981635
129607		-57.9996	P09373|CON__P15636|P0AA04		3		6.48279e-06		N|L;A;C;T|nterm;M;F;Q		0.547237
129610		-57.0804	P09373	P0A9T0	1	1	2.16093e-06	2.17653e-06	P;I;W;A;T;E;S;G;M;L;D;R;V;cterm;K	L;N;M;S;D;V	0.0471913	0.135876
129611		-57.0735	P0A9T0|P0A9Q7|P0A6Y8|P0A862|CON__P15636|P0ADA7	P0ABK5|P00888	9	2	1.94484e-05	4.35307e-06	P;A;L;C;D|T;P;A;S;Q|I;A;Q;H|T;P;A;S;Q;G;I;D;L|P;A;S;Q|I;F;P|P;T;S;F;V;A;W;G;H;L;N;Q;E;I;Y|L;T;D;G;S	P;T;S;G;N;I;A|P;R;L;V;C;G;S;I	0.327625	0.108883
129613		-57.0219	P0A9B2|P0A910|P0A7Q6|CON__P15636|P0AG63|P69908;P69910	P0A910|CON__P15636|P0A7Q6|P69908;P69910|P0A9B2	9	7	1.94484e-05	1.52357e-05	C|A;S;C;T;N|R;V;I;C;S|L;A;C;T;G|C;G;I|G	T;C|A;C;T;G;S;L|I;C;S;A|V;I;C;S|C;G|G;I;V;S;N;A;C;T|R;V;I;C	0.985855	0.489722
129619		-55.9781	P09373|P0A6Y8	P0AEU7	2	1	4.32186e-06	2.17653e-06	G;M;L;D;R;T;V;cterm;K|Q;T;A;G	V;N;M	0.232017	0.332099
129620		-55.0644	P0ABK5		1		2.16093e-06		V;E;P;T;S;G;N;I		0.0997209
129622		-55.0139	P0A910		1		2.16093e-06		C		0.83685
129627		-53.0543	P0A6P9		1		2.16093e-06		nterm;G;M;N;T;A;V;D;E;Y;P;L;S		0.0474153
129628		-53.0464	P0ABJ9		2		4.32186e-06		T;Q		0.329229
129637		-50.0115	P0ADZ0	P0A9Q7	1	2	2.16093e-06	4.35307e-06	nterm;S;N;T;I;V	nterm;N;H	0.199872	0.496593
129644		-49.0337	P23847		1		2.16093e-06		nterm;Q;A;V;M;H;D;P;L;I		0.0712874
129646		-49.0107	P0A879		1		2.16093e-06		E;R;Q;S;P;N;V;F;M;L;G;A;I		0.0499235
129647		-49.0036	P0A910		1		2.16093e-06		G;M;E;S;N;P		0.140854
129652		-48.0013	P23721|P07023|P69776|P31658|P27302|P0A9M0|P08839|P0ABZ6|P0ABP8|P0A6F5|P0A6Y8|P0AEU7|P0AE18|P0A825|P75694|P0A910|P0A7L0|P45578|P0AB91|P0A7V3|P23843|P0CE47;P0CE48|P0A953|P0A6P9|P0AEG4|P69441|P0AET8|P36938|P0AEE1	P69776|P0A759|P09424|P0A6P9|P0A910|P0AEU7|P09373|P0A6Y8|P08839|P00888|P69786|P0A799|P0A9Q7|P0A9B2|P45578|P23843|P30125|P21599	49	23	0.000105886	5.00603e-05	nterm;A;N;R;S;M|L;Q;A;M;V;H;D|M|nterm;M;G;N;I|E;M;D|A;V|V;M;G;H;I|G;M|nterm;M;A|V;N;M|T|nterm;A;M|nterm;M;I|G;M;E|T;R;M;E;A|nterm;A;G;L;P;Q;V;M|N;M|I;R;M;G;S|M;G;S|N;F;M|M;T;A|M;R;S;D|N;M;T|M;E|P;A;Q;V;M|A;R;G;M;E|T;Q;A;N;M	M|nterm;M;R;L;I|M;N|A;R;G;M;E;S;N|V;N;M;G;S;L|nterm;T;M|A;V|E;Q;A;G;L;R;P;S;M|G;T;S;E;M|P;M;V|V;N;M;G;S|M;G;I;H;T;S;C;L;Y;D;Q;N;P;A;R;V|M;G;S|G;M;A;F;R;V;P;T;N|T;R;M;E;A|nterm;L;M;E;I;A;Q;H|M;A|P;G;D;I;E;V;M;T;Q;A;L;cterm;K|A;G;N;V;R;M;F;S|D;H;T;R;M;E;A	0.999618	0.997237
129653		-47.9937	P0A9B2	P0A910|P0A9Q7	1	3	2.16093e-06	6.5296e-06	G;L;M	A;R;G;M;E|A;M;G;I;H;T;S;C;L;Y;D;Q|G;M;E	0.325062	0.247673
129657		-47.0055	P09373|P0CE47;P0CE48		2		4.32186e-06		A;G;L;M;D;Y;F;H;E;S;I;Q;N;V;R|L;P;E;G;V;M		0.109401
129658		-46.9988	P69776	P07023	1	1	2.16093e-06	2.17653e-06	M	L;Q;A;M;V;H;D;G;P	0.96189	0.055344
129659		-46.9904	P0A910|P0AEU7|P0CE47;P0CE48|P0A7V8	P39172	4	1	8.64371e-06	2.17653e-06	G;M;E;S;N;P|V;N;M|I;H|M;V;N;G;R;I;A;S;Y;Q	F;A;E;P;Q;R;V;S;G;T;M;L;D	0.325857	0.0384329
129660		-46.9791	P09373	P09373	1	2	2.16093e-06	4.35307e-06	L;M;D;G;Y;F;H;E;A;S;I;Q;N;V;R	A;G;L;M;D;Y;F;H;E;S;I;Q;N;V;R	0.0302746	0.0312268
129662		-46.0331	CON__P15636		1		2.16093e-06		P;T;S;F;V;A;W;G;H;L;N;Q		0.0461029
129666		-45.9924	P0CE47;P0CE48		1		2.16093e-06		L		0.673855
129667		-45.9812	P0A6P9|P0A6Y8		3		6.48279e-06		P;M;N;I;G;E;H;A;D;V;Q;F|nterm;L;M;E		0.306858
129671		-45.0371	CON__P15636	P22731	1	1	2.16093e-06	2.17653e-06	nterm;R;I;S;N;T;P;F;V;A;W;G;H;L;Q;E	nterm;V;M;L;S	0.0231499	0.238732
129672		-45.0315	CON__P15636	P0A6X3	1	1	2.16093e-06	2.17653e-06	P;T;S;F;V;A;W;G;H;L;N;Q	G;T;S;N;Y;H;A;Q;D;E	0.0344695	0.0396982
129673		-45.0217	P0A9Q7|P0A9Y6	P0A6X3|P0A6A3|P0A9Y6|P0A7D4|P0A9M0|P0AES0|P23843	2	9	4.32186e-06	1.95888e-05	P;A;S;Q;G;I;D;L|nterm;D;V;F	V;P;S;R;H;N;A;G;T;Y;Q;D;E;cterm|nterm;D;A|nterm;D;V;F|nterm;D;R;S;G|nterm;D;L;R|nterm;D;T;G;H|nterm;D;S;A|nterm;D;S;A;I	0.327475	0.332528
129674		-45.0129	P09373		1		2.16093e-06		G;L;M;D;Y;F;H;E;A;S;I;Q;N;V;R		0.0318548
129675		-45.0025	P09373|P0ABK5	P0A910	3	1	6.48279e-06	2.17653e-06	A;G;L;M;D;Y;F;H;E;S;I;Q;N;V;R|P;T;S;G;N;I;A|V;E;P;T;S;G;N;I;A;L	N;P;V	0.110215	0.324852
129677		-44.9848	P0CE47;P0CE48	P09373	1	1	2.16093e-06	2.17653e-06	I;H;P;A;M;D;G;L;R;F;E;T;V	G;L;M;D;Y;F;H;E;A;S;I;Q;N;V;R	0.0380602	0.0284248
129679		-44.9702	P09373	P09373	1	1	2.16093e-06	2.17653e-06	A;G;L;M;D;Y;F;H;E;S;I;Q;N;V;R	G;L;M;D;Y;F;H;E;A;S;I;Q;N;V;R	0.0285612	0.0293801
129681		-44.0602	P23843|P60624		2		4.32186e-06		L		0.981012
129683		-44.0274	P37651|P0CE47;P0CE48	P0A6X3|P0A972	2	3	4.32186e-06	6.5296e-06	T|nterm;T;L	S;T;V;P;R;H;N;A;G;Y;Q;D;E;cterm|T	0.823619	0.996036
129684		-44.0151	P0A9Q7	P0A9Q7	2	1	4.32186e-06	2.17653e-06	S;Q;G;I|L;I;C;N;V;R;Y;A;D	T	0.191418	0.341499
129685		-44.0069	P69776|P09373	P69776|P0A7D4	2	2	4.32186e-06	4.35307e-06	M;R;S;D|T;M;G	A;M;R;S;D|R;T;E;M;I;L;D;P;F;cterm;A	0.316109	0.199395
129686		-43.9845	P09373		2		4.32186e-06		A;M;E;N|A;G;L;M;D;Y;F;H;E;S;I;Q;N;V;R		0.182534
129687		-43.9738	P31658|P21599|P0A6Y8		3		6.48279e-06		M;N;I|A;G;N;V;R;M;F;S|nterm;L;M;E;I;A;Q;H		0.332035
129688		-43.7727	P09373		1		2.16093e-06		A;G;L;M;D;Y;F;H;E;S;I;Q;N;V;R		0.0276474
129689		-43.0628	P28635		1		2.16093e-06		nterm;S;L;D;E;Q;G;V;A		0.0764223
129690		-43.0569	P0ABK5|P0AE08|P0CE47;P0CE48	P45578	4	1	8.64371e-06	2.17653e-06	P;T;S;G;N;I;A;L|Y;V;A;S;H|V;G;T;I|P;T;S;G;N;I	F;T;V;D;H;R;M;E;A	0.248676	0.0988831
129691		-43.0431	CON__P15636|P0A7V8|P0A9Q7|P0ADG7	CON__P15636|P0A9Q7	5	5	1.08046e-05	1.08827e-05	nterm;R;I;S;N;T;P;F;V;A;W;G;H;L;Q;E|V;N;G;R|nterm;A;V|Q;M;G;L;R;S;C;T	P;T;S;F;V;A;W;G;H;L;N;Q;E|nterm;R;I;S;N;T;P;F;V;A;W;G;H;L;Q;E|nterm;A;V|nterm;A;V;T	0.495053	0.498137
129693		-43.0117	P0A6P7		1		2.16093e-06		nterm;T;N;L;Y;Q;H;F;V;M;S;A;P;D;I;R;G		0.0380861
129695		-42.9728	P69908;P69910		1		2.16093e-06		M		0.911104
129696		-42.0831	P0A9Q7		1		2.16093e-06		T;P;A;S;Q		0.199168
129697		-42.0757	P25665	P00956	1	1	2.16093e-06	2.17653e-06	nterm;G;M;L;T;P;V	nterm;C;P;R	0.142528	0.248785
129699		-42.0479	P0A7D4|P09373	P39172|P31828	2	3	4.32186e-06	6.5296e-06	P;S;G;I;L;R;E;N;V;T|V;L;T;I	F;A;E;P;Q;R;V;S;G;T;M;L;D|V;F;A;E;P;Q;R;S;G;T;M;L;D|nterm;E;A;L	0.247737	0.2478
129701		-42.0129	P0A9Q7	P0A9Q7|P0A6K3	1	6	2.16093e-06	1.30592e-05	nterm;A;V	nterm;A;V|nterm;S;V	0.497827	0.5
129702		-41.9908	P09373		1		2.16093e-06		A;G;L;M;D;Y;F;H;E;S;I;Q;N;V;R		0.0285536
129707		-41.0249	P0AE08|CON__P15636|P0A910|P0A879|P0A9T0|P0AG55	P68066|P60546|P0A9Q7|P0A9B2	10	4	2.16093e-05	8.70614e-06	C|L;A;C;T|D|I|I;P;A;L;C;D|P;V;T;G;N|P;V;T;G;N;C|P|I;N;L;S;G;F;H;P;V;D;Q;A;T;E;C	V;R;E;G;Q;H;L;N;T;D|Q;A|nterm;A;V|I;V;S;N;A;C;T;L	0.980737	0.496154
129709		-40.9962	P09373|P0AB71	P09373	3	1	6.48279e-06	2.17653e-06	A;G;L;M;D;Y;F;H;E;S;I;Q;N;V;R|H	F;D	0.944395	0.385054
129711		-40.0415	P0C0L2|P0A9T0|P0ABK5		3		6.48279e-06		V;S;T;E;G;L|H;L;S;D;N;M;V|E;P;T;S;G;N;I;A;L;Y;V		0.124493
129712		-40.0378	P0A6M8		1		2.16093e-06		E;Q;L		0.271467
129716		-39.0345	P0A9Q7	P12758|P0CE47;P0CE48|CON__P15636	1	3	2.16093e-06	6.5296e-06	D;Q;I	T;H;V;G;A;S;D;F|P;E;G;V;M|nterm;S;G;T;L;A;C	0.323032	0.123116
129717		-39.0102	P09373		1		2.16093e-06		I;D;T;S;L;Q;Y;E;N;M;R;P;F;A;C;V		0.0330159
129719		-38.0581	P0A9Q7		1		2.16093e-06		P;A;S;Q;G;I;D;L		0.0998942
129721		-37.1673	P0A799		1		2.16093e-06		nterm;A;D;E;Q;I;L;G		0.089986
129722		-37.0563	P25665		1		2.16093e-06		nterm;G;M;L;T;P		0.166381
129725		-36.033	P0ABJ9	P0CE47;P0CE48	1	1	2.16093e-06	2.17653e-06	T	V;G;T;I	0.98085	0.249515
129726		-36.0208	P0A6Y8|P0ABJ9|P00959	P0ABJ9|P0AB71|P0A6Y8	4	12	8.64371e-06	2.61184e-05	S;T;A|T|nterm;A;S;T;W;L;N	T|S;T;A;Q;E|S;T;A;E;D;N;Q|S;T;A|S;T;Q|S;T|S|F;H;G;S;T;A	0.441191	0.879468
129732		-35.0356	P0AEY5	P0CE47;P0CE48	1	1	2.16093e-06	2.17653e-06	nterm;D;Q;F	V;G;T;I	0.330586	0.247497
129734		-34.8569	P06996		1		2.16093e-06		nterm;Y;D;A;N;I;L;Q		0.0830403
129735		-34.0526	P23843	P23843	2	2	4.32186e-06	4.35307e-06	nterm;Q;T;L;V;R;N;G;S	nterm;Q;T;L;V;R;N;G|nterm;Q;T;L;V;R;N;G;S	0.11081	0.125613
129737		-34.0152	P0A6Y8		1		2.16093e-06		I;A;Q;H		0.110629
129738		-34.0052	P0CE47;P0CE48|P00888|P0A7D4|P0A6P9	P0A6P9|P0ABJ9|P76344|P0ACA3|P0A6F5	7	9	1.51265e-05	1.95888e-05	M;P;G;D;N;I|nterm;E;M|nterm;E;V;M|nterm;E;A;I;R;M;G;S|nterm;E;A;I;R;M;G	nterm;E;A;I;R;M;G;S|nterm;E;A;I;R;M|M;cterm;K|I;E;M;G;D;V;F|nterm;E;A;I;R;M;G|M;T|nterm;G;D;N;Y;A;T;E;M;I	0.499899	0.491962
129739		-33.984	P0A6P9|P0A9Q7	P0A7W1|P0A9Q7	2	2	4.32186e-06	4.35307e-06	nterm;F;N|G;D;L;Y;N	G;S;R;V;F;M;Q;P;A;E;T|G;I;D;L;Y;N;F;cterm;K	0.497616	0.099213
129740		-33.9507	P08839|P0A910|P0A6Y8|P0CE47;P0CE48|P0A6F5	P0A799|P08839|P0A7D4|P0ABK2|P06959|P02358|P0CE47;P0CE48|P0A910|P09373|P60422|P00864|P0A6Y8|P39172	8	17	1.72874e-05	3.70011e-05	nterm;M;I|G;M|nterm;L;M|P;I;A;M;D|M	F;V;M|nterm;M;I|V;A;Y;R;M;P;D;G;E;T|M;D;H|L;S;R;E;M|P;M|M|A;R;G;M|I;Y;E;T;M|nterm;A;L;W;P|nterm;L;M|A;L;E;Q;M;P;R;F;N;S;D|V;F;A;E;P;Q;R;S;G;T;M;L;D	0.927255	0.999791
129741		-33.1834	P0A7D4		1		2.16093e-06		S;I;G;N;V		0.131825
129742		-33.0602	P0A9T0		1		2.16093e-06		H;L;S;D;N;M;V		0.0764101
129743		-33.0531	P05793	P0A7V8	1	1	2.16093e-06	2.17653e-06	nterm;Q;G;I;T;L;M	nterm;A;I;M;V;N;G;R;S;Y;Q	0.124347	0.062429
129747		-33.0209	P0AG44|P05793|P0A9C5|P0A9W6|P0A6M8	P0A6Y8|P05793|P0A9C5|P0A6Z3|P0AB91|P0AET8|P09373	13	12	2.80921e-05	2.61184e-05	nterm;C;G;F;R;A;D;N;P;M|nterm;Q;G;I;T;L;M|N|nterm;Q;T;V;Y;G;P;L;M;E|nterm;Q;S;G;R;Y|M|L;M	M|nterm;C;R;F;M;G;D;E|N;G;S;M;H|nterm;Q;L;H;M|nterm;Q;M|nterm;C;R;F;M;G;D;E;A|nterm;Q;G;I;T;L;M;D|N|N;M|N;G;A;M|L;M	0.963145	0.995787
129748		-33.0083	P0A6L0|P0A910		2		4.32186e-06		D;L|A;R;G;M;E;S;N		0.492953
129749		-32.9977	P09373	P09373|P0AD61	1	3	2.16093e-06	6.5296e-06	A;G;L;M;D;Y;F;H;E;S;I;Q;N;V;R	G;L;M;D;Y;F;H;E;A;S;I;Q;N;V;R|S;I;M;A;T;C;E;R;D;V;N;L;F|A;G;L;M;D;Y;F;H;E;S;I;Q;N;V;R	0.0285575	0.0432518
129755		-32.0259	P0A7W1|P00350|CON__P15636|P0A9Q7|P0A910|P0A9B2|P25665|P69908;P69910|P0AD61|P0A858|P23843|P23721	P0A6F5|P0A9Q7|P23843|P08178|P37689|CON__P15636|P00350|P0A9B2|P09373|P0AD61|P0A910|P00888|P0A858|P68066|P0A796|P0A6F9	28	39	6.0506e-05	8.48848e-05	T;G;S;R;V;F;M;Q;P;A;E;I;L|P;C;V|A;C;T|L;A;C;T;G|C|C;T;G;A|L;A;C;T;G;S|L;A;C;T|V;S;N;A;C;T;L|nterm;C;H|Y;E;F;I;C;T;G;R;P;D|nterm;E;L|L;G;C;S;W|L;C;I|G;N;T;C;D|C;D|L|Q;E;L;R;D;W;N;G;T;S;V;M	C;G;E|M;G;I;H;T;S;C;L;Y;D;Q;N|P;D;E;V;H;Y;L;C;T|G;C|M;G;I;H;T;S;C;L;Y;D;Q;N;P;A;R;V|C|L;A;C;T;G|P;C;V|C;T|L;A;C;T;G;S|L;Y;T;M;G;P;S;E;N;I|T;A;Q;M|C;D|C;I|P;V;L;C;I|nterm;M;I|L;A;C;T|L;A;C|C;L|G;C;S;W|T;E;H;M;C;D|I;V;S;N;A;C;T;L|Q;C;E;cterm;K|A;S;C;T|V;S;N;A;C;T|V;L;T|A;F;D;Q;C;T;G|G;M;A;F;R;V;P;T;N	0.992986	0.99574
129757		-32.0057	P69776|P0ADY3|P0A799|P60723|P09373|P0A6F5|P08839|P0A6P9|P0AEJ2|P0AET8|P23843|P0ABZ6|P0A910|P0CE47;P0CE48|P0ADG7|P52697|P69908;P69910|P45578|P0A6Y8|P0A7V8|P06959|P0A903	P0A799|P0A6Y8|P0AEU7|P09373|P0A910|P39172|P23721|P08839|P69783|P0A6F5|P0AAI3|P0ABZ6|P31658|P69776|P0A9Q7|P0A6M8|P0AA10|P67910|P0ABU2	39	36	8.42762e-05	7.83552e-05	M|Q;T;M|P;M;V|E;M|nterm;M;I|nterm;M;R;A;V|M;G;S|T;M|N;M|G;M|N;T;Y;R;M|S;N|E;S;N|G;M;E;S|P;M|G;E;S|I;G;S;E;A;C;M|H;T;R;M;E|M;A|E;S|M;P;A;Y;G|N;M;T|I;A;Q;H|E;I;A;Q;H|I;A;S;Y;Q|L;E;Q;M|L;E;Q;A;G;K;P;V;D;S;M;R;Y;T;N|I;A;Q	M|I;M|V;N;M|nterm;T;M;L|S|nterm;A;N;R;S;M|nterm;M;I;S;G|nterm;M;A|S;N;M|nterm;M;R;A;V|G;M|T;M|M;N;I|V|A|G;M;E;S;N|P;E;N;T|E;S|I;A;Q|G;M;E|G;E;S;N;P;V|P;Q;V;L|M;A;S;V;F|G;M;E;S|nterm;L;M;E;I;A;Q;H|E;I;A;Q;H|I;A;Q;H|M;G;I;H;T;S;C;L;Y;D;Q;N	0.993184	0.993216
129758		-31.9952	P00370|P09373|P0AD61	P0AD61|P06959	4	2	8.64371e-06	4.35307e-06	nterm;R;H;G;M;F;E;V;S|G;L;M;D;Y;F;H;E;A;S;I;Q;N;V;R;P;cterm;K|A;G;M;N;V;R;L;F;S;H;D;Y;E|A;G;L;M;D;Y;F;H;E;S;I;Q;N;V;R	A;V;S;I;M;T;C;E;R;D;N;L;F|L;E;Q;M;P;R;F;N;S;D;G;T;cterm;K	0.0832498	0.0475322
129765		-31.0503	P0A7Z4		1		2.16093e-06		V		0.907559
129766		-31.042	P23847|P0A9Q7|P23843|P0AAI9|P64581|P0AFH2|P18843|P0A910|P09373|P30177|P25665|P62620|P21889		30		6.48279e-05		Q;A;P;L|nterm;Q;I;L|nterm;Q;T;L;V;R|nterm;C;E;T;N;G;D;A;I;R;L;V;Q|nterm;Q;S;R;Y;L;G;E;T|nterm;Q;L|nterm;Q;T|nterm;Q;L;A;H|nterm;Q;R;A;L|nterm;N;G;A;L|nterm;Q;T;L;V;R;N;G|L|nterm;Q;A;N;L|nterm;Q;Y;I;T;A;L|nterm;C;H;E;L;A;R;D;N|Q;P;L;H|nterm;C;H;E;L;A;R;D		0.876705
129768		-31.0239	P0AG63|P0A6X3	P0A6X3|P0A9Q7|P06959|CON__P15636	3	6	6.48279e-06	1.30592e-05	C;G;I|A;G;T;S;N;Y;H;Q;D;E|G;T;S;N;Y;H;A;Q;D;E	I;S;T;V;P;R;H;N;A;G;Y;Q;D;E;cterm|M;G;I;H;T;S;C;L;Y;D;Q;N|S;T;V;P;R;H;N;A;G;Y;Q;D;E|L;E;Q;M;P;R;F;N;S;D;G;T;cterm;K|T;L;A;C	0.332685	0.199334
129769		-31.0167	P12758|P69908;P69910|P09373|P69776|P0A6X3|P0A825|P0A9Q7|P0CE47;P0CE48	P0A9Q7|P0AEU7|P30125|P75694|P0A6X3|P69908;P69910|P69776|P0AD61	15	9	3.24139e-05	1.95888e-05	A;T;H;V;G;S;D|C;D;E|I;G;S;E;A;C;M|A;G;L;M;D;Y;F;H;E;S;I;Q;N;V;R|M|C;D;E;N;T;I;G|S;T;V;P;R;H;N;A;G;Y;Q;D;E|M;A|G;L;M;D;Y;F;H;E;A;S;I;Q;N;V;R|A;S;E;N;Y;T;P;R;V;M;Q;G;L|S;Q|L;P;E;G;V;M	V;A;E;S;G|V;N;M|P;G;D;I;E;V;M;T;Q;A;L|M|I;S;T;V;P;R;H;N;A;G;Y;Q;D;E;cterm|C;D|M;G;I;H;T;S;C;L;Y;D;Q;N|G;T;D;A;V;M	0.997152	0.945439
129771		-31.0005	P37188	P0A910|P0A6F5|P0A7W1	1	3	2.16093e-06	6.5296e-06	M;P;F;I;S;G	V|C;G;E|T;G;S;R;V;F;M;Q;P;A;E;I;L	0.141372	0.814684
129772		-30.9944	P0A910|P0A6P9|P0A6Y8	P0A6Y8|P0A7W1|P0A910	3	3	6.48279e-06	6.5296e-06	P;V|P;M;N;I;G;E;H;A;D;V;Q;F|I;A;Q;H	I;A;Q;H;T|G;S;R;V;F;M;Q;P;A;E;T;I;L|P;V	0.49175	0.485029
129773		-30.9826	P09373|P0CE47;P0CE48|P0AD61	P0A6P9|P0A7W1|P09373|P0AD61|P0A705;P0A705-2;P0A705-3|P0ADG7|P0CE47;P0CE48|P23843|P0A9Q7	6	22	1.29656e-05	4.78838e-05	L;M;D;G;Y;F;H;E;A;S;I;Q;N;V;R|G;L;M;D;Y;F;H;E;A;S;I;Q;N;V;R|A;G;L;M;D;Y;F;H;E;S;I;Q;N;V;R|G;V;E;M|I;M;A;T;C;E;R;D;V;N;S;L;F	P;V;M;N;I;G;E;H;A;D;Q;F|G;S;R;V;F;M;Q;P;A;E;T;I;L|A;G;L;M;D;Y;F;H;E;S;I;Q;N;V;R|G;L;M;D;Y;F;H;E;A;S;I;Q;N;V;R|P;M;N;I;G;E;H;A;D;V;Q;F|L;M;D;G;Y;F;H;E;A;S;I;Q;N;V;R|I;M;A;T;C;E;R;D;V;N;S;L;F|L;R;E;N;A;V;M;S;D;T;G;P;I|M;G;L;R;S;C|G;S;R;V;F;M;Q;P;A;E;T;I;L;H|A;G;L;M;D;Y;F;H;E;S;I;Q;N;V;R;P|P;E;G;V;M|V;T;Y;L;P;I;A;S;E;D;N;R;G;M|Y;A;L;T;P;D;M;I;V;N|A;G;M;N;V;R;L;F;S;H;D;Y;E;Q;I;cterm;K	0.163069	0.123164
129774		-30.9695	P0A850		1		2.16093e-06		M;D;N;R;V;A;L;E		0.0908371
129779		-30.1167	P0A8J8		1		2.16093e-06		L;A		0.294424
129780		-30.0515	P0AEE1		1		2.16093e-06		nterm;L;G;T;Q;A;N;M		0.124798
129781		-30.0443	P37689|P0A9B2|P09373|P0A9C5|P0CE47;P0CE48|P0A6F5	P63235	6	1	1.29656e-05	2.17653e-06	V;G;Q;L;I;T;A;D;H;N;E;M;R;P;Y;cterm;K|N;F;G;I;T;V;H|L|T;N|A|A;N	T;L	0.986023	0.475108
129782		-30.0319	CON__P15636		2		4.32186e-06		V;A;W;G;T;H;L;N;Q;P;S;E;I|W;G;A;T;H;L;N;V;Q;P;S;E		0.0445982
129784		-30.0107	P39172|P05793|P0A825|P60422|P69908;P69910|P0A6F5|P00888|P0A9B2|P0A6L0|P0A7W7|P09373|P37689|P0AEU7|P23843|P0A6Y8|P0A910|P0CE47;P0CE48|P68066|P0A6E4|P45523|P37902|P0AA10|P0A7D7|P0AG48|P0ACJ8|P0AET8|P0ADY1|P63020	P69908;P69910|P0A9Q7|P16431|P0A910|P0A9B2|P08839|P0A7L0|P0A6P9|P02358	50	13	0.000108046	2.82949e-05	A;E;P;Q;F;R;V;S;G;T;M;L;D;N|G;L;N;M;R;D;S|A;S;E;N;Y;T;P;R;V;M;Q|L;P;M;R;N|C;D;E;N;T|Y;P;Q;S;A;I;D;L;R;C;V;N;M|L;M;I;T;E;C;V|nterm;V;A;L;R;M;E;P;Q;I|E;Q;A;G;L;R;P;S;M|P;A;V;E;S;R;G;T;M;L;D|N;F;G;I;E;L;M|nterm;L;M|M|M;T;D;R;A;Q;G;L|A;G;L;M;D;Y;F;H;E;S;I;Q;N;V;R|nterm;E;M;Q;A;G;L;R;P;S|L;Q;P;E;M|M;G;S;L|nterm;L;M;D|M;A;E;T;L|nterm;M;L|T;R;L;G;M;V;W;A;D|P;L|D;G;L;R;F;A;I|P;L;M|nterm;M;I|M;L|G;A;S;L;R…	C;D|L|M;E|nterm;I;S;A;R;G;M|nterm;A;V|N;F;G;I;E;L;M|nterm;M;I|T|E|P;M;N;I;G;E;H;A;D;V;Q;F|Y;D|P;M	0.957751	0.956453
129785		-30.0037	P76193|P0A6Y8|P0A6F5|P0CE47;P0CE48|P09373		6		1.29656e-05		P;N;G;M;R;Y;V;E;H;L;S;A;Q;T|nterm;L;M;E|nterm;V;A;L;R;M;E;P;Q|P;I;A;M;D;G;L;R;F;E;T;V|L;M;D;G;Y;F;H;E;A;S;I;Q;N;V;R		0.313938
129786		-29.9895	P0A6Y8|P0A910|P07023	P0AFH2|P09373	3	2	6.48279e-06	4.35307e-06	M|G;M|L;Q;A;M;V;H;D;G;P	M;T;Q|A;G;L;M;D;Y;F;H;E;S;I;Q;N;V;R	0.984706	0.332298
129787		-29.978	P00888|P09373	P23843|P09373|P0AD61	3	5	6.48279e-06	1.08827e-05	nterm;E;M;Q|A;G;L;M;D;Y;F;H;E;S;I;Q;N;V;R|L;M;D;G;Y;F;H;E;A;S;I;Q;N;V;R	V;T;Y;L;P;I;A;S;E;D;N;R;G;M;F;Q;cterm;K|G;L;M;D;Y;F;H;E;A;S;I;Q;N;V;R|G;D;Y;A;E;H;Q;R;I;N;L;V;M;S;cterm;K|E;A;S;L;M;H;D;R;V;I;T;C;G	0.247905	0.0500608
129788		-29.9261	P09373	P0A6X3	1	1	2.16093e-06	2.17653e-06	T;M;G;P;S;E;N;I;L;W	M;V;Y;cterm;K	0.0703	0.248124
129790		-29.0658	P0A7U7		1		2.16093e-06		N;E;M;Q		0.249815
129792		-29.0416	P0A9Q7	P0A9Q7	4	5	8.64371e-06	1.08827e-05	S;Q|S;Q;G;I;D;L|S;Q;G;I|I	S;Q|V|S;Q;G;I;D	0.900722	0.977575
129793		-29.0341	P0A9Q7|P23843|CON__P15636|P60723	CON__P15636	6	1	1.29656e-05	2.17653e-06	nterm;L;V;A;M;G;I;H;T;S;C|P;E;S;N;I;R;D;L;F;G;V;H|V;A;W;G;T;H;L;N;Q;P;S;E|Q;S;A;L;T;V;E;F;G;R;D;N|L;I	F;V;A;W;G;T;H;L;N;Q;P;S;E;I	0.319176	0.0300407
129794		-29.0226	P0ADA7		1		2.16093e-06		L;G;A;V;T;D;S		0.0609999
129795		-29.0169	P60723		1		2.16093e-06		Q;S;A;L;T;V;E;F;G;R;D;N;H		0.0474074
129796		-29.0045	P09373|P0A7W1|P0CE47;P0CE48|P0A6F5	P0A9Q7|P00888	7	2	1.51265e-05	4.35307e-06	A;G;L;M;D;Y;F;H;E;S;I;Q;N;V;R|Y;T;M;G;P;S;E;N;I|L;M;D;G;Y;F;H;E;A;S;I;Q;N;V;R|I;A;G;M;R;V;L;E;H;N|L;I;H;P;A;M;D|L;R;A;M;E;P;Q;I;V;N;C;G;S	A;L;I;C;N;V;R;Y;D|S;D;I;A;G;R;P;L;V;C	0.101901	0.0660277
129797		-28.9984	P39172|P09373		2		4.32186e-06		F;A;E;P;Q;R;V;S;G;T;M;L;D|L;M;D;G;Y;F;H;E;A;S;I;Q;N;V;R		0.0355243
129798		-28.9909	P0A9X9|P0A7W1	P0A9X9|P0A6Y8	6	6	1.29656e-05	1.30592e-05	N;D;G;Y|N;D;G;Y;cterm;K|A;G;M;R;V;L;E;H;N	N;D;G;Y|Q;N;D;G;Y|N;D;G;Y;cterm;K|I;A;Q;H;T	0.248267	0.249427
129799		-28.9783	P0ABB4|P09373|P0ACD4		11		2.37702e-05		Y;G;Q;M;N;E;P|A;G;L;M;D;Y;F;H;E;S;I;Q;N;V;R|G;L;M;D;Y;F;H;E;A;S;I;Q;N;V;R|V;G;S;M;A;P;C;D;cterm;K		0.122683
129800		-28.9708	P0A6F5		1		2.16093e-06		Y;G;N;A;T;E;M;I;D		0.0623271
129806		-28.0651	P0A7W1		1		2.16093e-06		P;A;S;E;G;T;I;M;R;V;L;H;N		0.0356314
129807		-28.043	P0CE47;P0CE48	P0A6Y8|P0AEH5	2	2	4.32186e-06	4.35307e-06	V;G;T;H|H	H;S;T;R;cterm;K|R;A	0.847983	0.486909
129808		-28.0311	P0ABT2|P0A910|P0A9Q7|P68066|P09373|P0AB71|P0ABK5|P69776|P0A799|P0AD61|P63284;P63284-2|P0A9B2|P0A6F5|P23843|P0A867|P0A9T0|P00957|P0CE47;P0CE48|P60723|P0A7R1|P0AES0|P12758|P0A8M6|P0ADA7|P0A9A6|P0A7D4|P69908;P69910|P06996|P0AG55	P0A9Q7|P09373	97	5	0.00020961	1.08827e-05	L|G;Y;T;D;R;I;S;A;N;Q;L;E;V|L;S|nterm;L;V;A;M;G;I;H;T;S;C;Y|I;E;Y;R;V;P;K;G;Q;H;L;N;T;D|D;L;S|L;G;Y;T;D;R;I;S;A;N;Q;E;V|Y;E;A;S;L;M;H;D;R;V;I;T;C;G|L;T;P;I;R;D;S;Q;E;Y;V|Q;L;Y|I|P;L|A;L|L;P;A;E;cterm;K|A;S;R;D;L|L;R;G;cterm;K|L;A;P|nterm;V;A;L;R;M;E;P;Q;I|T;A;S;R;D;L|L;Y;N;T;S;D|P;E;V;R;G;Q;H;L;N;T;D|nterm;A;L;E;S;R|L;V;P;H;N;D;T;F|nterm;L|L;P;I;A|I;L|A;L;T;V;S;E;F;G;R;D;N;H;Q;Y;cterm;K|L;G;S|L;V…	P;A;S;Q;G;I;D|I|T;I|V;L;T;I	0.995883	0.983747
129810		-27.997	P0A9Q7		1		2.16093e-06		V		0.960796
129812		-27.9834	P0CE47;P0CE48		1		2.16093e-06		T;G;V;E;M		0.19086
129815		-27.7757	P09373		1		2.16093e-06		A;G;L;M;D;Y;F;H;E;S;I;Q;N;V;R		0.0275972
129818		-27.0657	CON__P15636		1		2.16093e-06		C		0.99988
129820		-27.0467	P0A9Q7	P0A9Q7	1	1	2.16093e-06	2.17653e-06	nterm;L;A;P;S;T;G;C;W	nterm;T;A;R;I;L	0.0832897	0.166142
129821		-27.0255	P09373		2		4.32186e-06		T;I|F;T;S;L;Q;A;D;E;N;G;V;I;R;H;M;cterm;K		0.328316
129823		-26.9977	P09373		1		2.16093e-06		A;G;L;M;D;Y;F;H;E;S;I;Q;N;V;R		0.0311564
129824		-26.9913	P0A9Q7|P0AD61|P09373|P0A825|P0AB71		9		1.94484e-05		M;Y;E;H;P;T;F;L;A;R;D|G;D;Y;A;E;H;Q;R;I;N;L;V;M;S;cterm;K|A;G;L;M;D;Y;F;H;E;S;I;Q;N;V;R|E;N;Y;T;S;P;R;V;M;Q;A;G;L;cterm;K|A;S;E;N;Y;T;P;R;V;M;Q;G;L|F		0.195808
129825		-26.9747	P09373		1		2.16093e-06		A;G;L;M;D;Y;F;H;E;S;I;Q;N;V;R		0.0277527
129826		-26.8969	P23843		1		2.16093e-06		P;D;E;V;H;Y;L;C;T;I;N;Q;K		0.0471461
129828		-26.0925	P0A955|P63204		2		4.32186e-06		L;T|V;L		0.487549
129829		-26.0504	P0AF12		1		2.16093e-06		Y;T;G;Q;L;N;E;V;A;cterm;K		0.071262
129830		-26.0361	P0A9T0		1		2.16093e-06		I;P;A;L;C		0.189086
129831		-26.0169	P09373|P0A9M8|P0AA04|P0AG48		4		8.64371e-06		A;G;L;M;D;Y;F;H;E;S;I;Q;N;V;R|I;F;P;D;L|nterm;M;F;Q|nterm;M;Y		0.499998
129832		-25.9864	P0A858|P0A6F5|P0A6Y8|P0A8L1		6		1.29656e-05		L;N;S;G;A;F;T;E;M|L;M;I;T;E;C;V|L;R;A;M;E;P;Q;I;V;N;C;G;S|nterm;L;M;E;I;A;Q;H|T;G;D;M		0.242487
129837		-25.0308	P0A9B2|P0AE08|CON__P15636|P0A7D4|P0CE47;P0CE48|P0A910|P39172|P0A7S3|P0AET8	P0A9B2|CON__P15636|P69908;P69910|P0A9Q7	18	6	3.88967e-05	1.30592e-05	I;V;S;N;A;C;T|E;V;C|L;A;C;T;G;S|L;A;C;T|L;A;C|nterm;M;G;N|L;A;C;T;G|C|P;V;T;G;N;C|F;A;E;P;Q;R;V;S;G;T;M;L;D|P;A;L|I|P;V	V;S;N;A;C|L;A;C;T|L;A;C;T;G;S|A;C;T|Q;I;C|nterm;A;V;T;N	0.998307	0.289778
129838		-25.0224	P0AG55		1		2.16093e-06		I;N;L;S;G;F;H;P;V;D;Q;A;T;E;C		0.043158
129840		-25.004	P09373		1		2.16093e-06		A;G;L;M;D;Y;F;H;E;S;I;Q;N;V;R		0.0285352
129841		-24.9815	P0AFG8|P0CE47;P0CE48		2		4.32186e-06		L;M|L;P;E;G;V;M		0.442834
129842		-24.9674	P0A9X9		2		4.32186e-06		N;D;G;Y;cterm;K|N;D;G;Y		0.244234
129845		-24.0402	P63284;P63284-2	P0CE47;P0CE48	1	1	2.16093e-06	2.17653e-06	I;G;E;P	D;N;I;cterm;K	0.247754	0.1979
129846		-24.0227	P0ABK5		1		2.16093e-06		P;T;S;G;N		0.162765
129847		-24.0068	P0A910|P69908;P69910|P0ABK5|P0A9B2|P09373|P0ADA7|P62707		11		2.37702e-05		V;L;G;Y;T;D;R;I;S;A;N;Q;E;cterm;K|P;L;H;D;A;cterm;K|L;V;E;P;T;S;G;N;I;A|V;S;N;A;C;T;L;P|L;A;P;cterm;K|L|N;T;L;Y;M;G;P;S;E|T;D;G;S;L;A|L;D;Q|P;N;M;T;I;L		0.967448
129848		-23.8958	P0C0L2		1		2.16093e-06		nterm;G;T;V;S;E;L;N;Q		0.0832051
129849		-23.0749	P0AEU0		1		2.16093e-06		P;L;D		0.326829
129852		-22.0662	P60664|P0ABK5|P0A9T0|P25665	P0ABK5	5	1	1.08046e-05	2.17653e-06	V;P;L|I;A;L|L;I;N;A;S;R;G;T;V;D|L	P;T;S;G;N;I;A;L	0.457767	0.0997219
129853		-22.0321	P0ABJ9		1		2.16093e-06		S;T		0.248585
129856		-21.9482	P0ABK5	P0ABK5	7	3	1.51265e-05	6.5296e-06	A;R;G;Y;cterm;K|V;A;R;G;Y;cterm;K	A;R;G;Y;cterm;K|A;Y;V;R;G;cterm;K	0.165908	0.142773
129858		-21.1136	P0A9Q7		1		2.16093e-06		T;P;V		0.318123
129861		-21.0525	P23843	P0A6A3	1	1	2.16093e-06	2.17653e-06	Y;N;T;S;D;L	V;L;N;C	0.136835	0.245031
129863		-21.0222	CON__P15636	P0A8E7|P0ABB4|CON__P15636	3	4	6.48279e-06	8.70614e-06	nterm;S;G;T;L;A;C	V;E;A|M;cterm;K|L;A;C;T;G;S|nterm;S;G;T;L;A;C	0.16613	0.485085
129865		-20.9386	P0ABK5		1		2.16093e-06		L;A;Y;V;R;G		0.0980466
129866		-20.9323	P0AAG0		1		2.16093e-06		nterm;C;H		0.497433
129867		-20.9136	P00803		1		2.16093e-06		nterm;Q;E		0.479994
129868		-20.2062	P0A9M0		1		2.16093e-06		P;H;M;V;I;L		0.139261
129871		-20.1223	P68066		1		2.16093e-06		P;V;E;K;R;G;Q;H;L		0.0605393
129872		-20.0448	P0AB38		1		2.16093e-06		nterm;Q;L		0.324229
129874		-20.0191	P61889	P64451	1	1	2.16093e-06	2.17653e-06	E;F;V	S;T;P;M	0.178274	0.246754
129877		-19.983	P68066		1		2.16093e-06		P;V;E;K;R;G;Q;H;L;N;T;D;A		0.0328351
129881		-19.9123	P0A7R1		1		2.16093e-06		L;G;S		0.244879
129884		-19.1334	P05055		1		2.16093e-06		T;I;cterm;K		0.307749
129886		-19.1031	P25665		1		2.16093e-06		L		0.907061
129888		-19.0714	P0A9Q7		1		2.16093e-06		P;H;G;L;A;N;I;C;V;R;Y;D		0.0482922
129891		-19.0413	P75823|P09373	P0ADE6	2	2	4.32186e-06	4.35307e-06	G;T;P|G;A;M;S;F;R;T;L	nterm;Q;V	0.32657	0.499999
129892		-19.0325	P0CE47;P0CE48|P0A9Q7	P39172	2	1	4.32186e-06	2.17653e-06	L|I;A;L;G;S	nterm;Q;V;T;I	0.994489	0.246383
129894		-19.0154	P0A825|P0A910	P0A910|P25665|P69908;P69910|P17315|P00909|P0A8T7	3	7	6.48279e-06	1.52357e-05	I;A;S;E;N;Y;T;P;R;V;M;Q;G;L|I;A;S;E;N;Y;T;P;R;V;M;Q;G;L;cterm;K|V;L;G;Y;T;D;R;I;S;A;N;Q;E	nterm;D;G;S;V|nterm;C;H;E;L;A;R;D;N;S;G;T|V;L;G;Y;T;D;R;I;S;A;N;Q;E|nterm;E;Y;P;Q;S;A;I;D;L;R;C;V;N;M|nterm;E;V|Q;P;L;A;S;F;N;E;V;T;R;H;Y;D;G;I|L;E;D;G;V	0.0521615	0.498854
129895		-19.0062	P0A9B2|CON__P15636|P69908;P69910|P0CE47;P0CE48|P0A799	P0ADB1|CON__P15636|P69908;P69910|P0A9B2|P0A9Q7|P0A9G6|P07004|P0CE47;P0CE48|P0A7Q6|P0ABB0	23	31	4.97014e-05	6.74726e-05	nterm;Y;A;G|nterm;S;G;T;L;A;C|C|nterm;P;N;L;V;C|V;C|nterm;F;A;D;V;C|A;C|C;G|nterm;S;T;C|V;C;G;P;Q;I	nterm;P;S;E;V;M;I;H;A;R;G;T;C;Q|nterm;S;G;T;L;A;C|C|nterm;Y;A;G|V;S;M;I;H;A;R;G;T;C;Q;Y|V;C|nterm;P;N;L;V;C|V;C;G|nterm;L;A;P;S;T;G;C;W|L;A;C|nterm;L;R;G;S;V;N;P;E;C|nterm;T;Q;R;P;S;C|nterm;S;T;C|nterm;N;G;Q;A;V|nterm;S;G;T;L;A|nterm;R;D;G|nterm;C;I|A;C	0.965891	0.977062
129896		-18.9926	P0A705;P0A705-2;P0A705-3	P0AB38	1	1	2.16093e-06	2.17653e-06	M	nterm;Q;L	0.955258	0.331032
129899		-18.8704	P69908;P69910		1		2.16093e-06		T;I;G;V;P;F;Y		0.0829202
129900		-18.198	P0A9M0		1		2.16093e-06		P;H;M;V;I;L		0.141388
129903		-18.0744	P60438|P0AAB6		2		4.32186e-06		A;N|nterm;Q;S;V;D;A;M;L		0.488258
129904		-18.0536	P0A9G6		1		2.16093e-06		A;L;Q;cterm;K		0.161585
129905		-18.0396	P00888|P0AFR4|P09373|P0A9L5		5		1.08046e-05		V;L|L|L;cterm;K|T;S;L;Q;A;D;E;N;G;V;I;R;H;M;cterm;K|P		0.984747
129906		-18.03	P06996|P77211|P52697|P09127|P32132|P25665	P23847|P0AE08|P25665|P0A6X3|P69908;P69910	7	6	1.51265e-05	1.30592e-05	P;S;G;E;F;T;V;N;R;D;A;L;Q;I;Y|nterm;Q;L|Y;I;A;S;P;E;Q;H;V;W;N;L;G;T;D|Q;T;A;S;D;L|nterm;Q;E;P;Y;N;V;T;L|L;R;D;A;N;S;G;T|I;Y;L;A;Q;T;N;R;V;G;S;W;cterm;K	Q;V;M;H;D;A;P|Q;Y;V|nterm;C;H;E;L;A;R;D;N;S;G;T|I;S;T;V;P;R;H;N;A;G;Y;Q;D;E|Q;A;V;G;T;N;I;S;E|N	0.331613	0.94804
129907		-18.0193	P0AB91|P0A6P9	P00956|P0AC02|P0ADV7|P0A6X3|P76344	2	5	4.32186e-06	1.08827e-05	N;T|nterm;Q;Y;P;I;V;S;E;D;G;L;W	nterm;C;P;R|S|Q;A;L;M;Y;H;G;T|I;S;T;V;P;R;H;N;A;G;Y;Q;D;E;cterm|A;T;D;I;E	0.481571	0.975519
129908	Loss of water	-18.0102	P0A9Q7|P0AET8|P0A9G6|P0A7S9|P0A7W1|P0ABT2|P23843|P75874|P0A786|P00452;P00452-2|P0A6E4|P0A6P9|P76177|P0AES9|P00934|P37902|P0A850|P0A9B2|P67910|P28635|P0A910|P0A6Z3|P0A7N1|P0A6T1|P0A825|P52643|P09373|P0A9Y6|P0A7T7|P33224|P0AEU0|P06996|P0A8V2|P0A870|P09151|P75823|P0A9M0|P0ABK5|P75797|P61175|P0A6M8|P30177|P0CE47;P0CE48|P02925|P0A799|P0AD61|P33570|P24182|P0C0L2|P0A858|P76116|P0AC86|P29131|P39172|P0AFG…	P0AAI3|P06996|P23843|P23847|P0A8J8|P0ABK5|P0A9P0|P0AFF6|P0A6E4|P0A7D4|P0ACY3|P00888|P0A6T1|P00934|P10408|P0A877|P0A9W3|P0A6A3|P09373|P0A9H3|P0A9B2|P0A9Q7|P67910|P0AC86|P04825|P0A7T7|P0A6Y8|P0A8V2|P0AA57|P21889|P76116|P0A6L2|P69908;P69910|P0A879|P45578|P76002|P0A7G6|P0A910|P0AB71|P0A715|P0AAC0|P0AA04|P0A9K9|P0AES9|P0C0L2|P0A9C5|P0A7L0|P0ABT2|P0A9G6|P61175|P0A7F6|P00956|P0A7R5|P0ABU5|P0A870|P02359|…	702	913	0.00151697	0.00198718	L;P;A;S|G|nterm;E;W|R;D;E;V;A;cterm;K|P;I;N;V;R;A;T;D;G;L;E;M|nterm;E;L|nterm;E;I;P;D;V;H;Y;L;C;T;N;Q|nterm;E;T;D|I;S;N;D;L;R|I;S;R;D;A;P;Y;Q|nterm;E;D|T;A;V|T;A;S;P;E|T;Q;D;cterm;K|nterm;E;L;A;R;D|nterm;E;Y|I;V;S;E;D;G;L;W|nterm;Q;A|nterm;Q|S|T|nterm;E;I|nterm;E;I;P;D;V;H;Y;L;C;T|nterm;E;S;P|V|L|D;G;V|nterm;E;A;D|D;N;E|cterm;K|nterm;D;G;I|nterm;Q;R|nterm;E;A;L;W|C;D|T;Q;E|A;Y|Q;D;G;V;L;cterm;K|G…	T|I;G;N;D;R;A;E;T;Y|nterm;E;I;P;D;V;H|I;G;T|P;D;E;V;H|nterm;E;F;K|L;T;G;D|P;T;S;G;N;I|nterm;Q;L;R;T;N;V|I;T|nterm;E;D|nterm;E;L;D;R;G;I;P;V;S;A;C|T;A;Y|nterm;Q;I|nterm;E;M|nterm;E;I|nterm;E;L|nterm;E;P|nterm;E;Y|nterm;E;S;G;L|T;A;V;S|nterm;E;A;Q|A;cterm;K|nterm;A;I;D;H|nterm;E|cterm;K|G;A;D;S|G;S|nterm;Q;L|D;G;E|nterm;E;Y;P;Q;S;A;I;D|nterm;E;Q|D;H;T;R;M;E;A|H|F;S;V;D;E;G;A;T;N|V;L;G;Y;T;D;R;I;S;A…	0.999975	0.999984
129909		-17.9924	P0A910|P0ADE6|P0A6Y8|P69776|P09373|P0A799	P0A7D4|P0A9B2|P0A6Y8|P09373	6	4	1.29656e-05	8.70614e-06	G;M|nterm;T;A;P|nterm;L;M|M|nterm;V;M;T;S;H;L;G;R;P;E	E;T;M;P;G|E;G;L;M|nterm;L;M|M	0.994249	0.991301
129912		-17.9616	P23843	P23843	1	2	2.16093e-06	4.35307e-06	M	D;N;T;Y;R;M;I|N;T;Y;R;M;I	0.989287	0.110228
129913		-17.9559	P0A9B2|P09373|P0A910|P0AFG8|P45578	P23869|P0A6F5|P45578|P06959|P69776|P69783|P0A910|P0ABK5|P0AEU7	8	14	1.72874e-05	3.04715e-05	G;M;A;F;R;V;P;T;N|M|G;M|nterm;V;M|H;T;R;M;E|A;R;G;M	nterm;M;V|M|T;R;M;E;A|nterm;I;S;A;R;G;M|G;M|M;E	0.993585	0.99304
129914		-17.9466	P00370	P0A9Q7|P00370	1	2	2.16093e-06	4.35307e-06	N;T	F|nterm;L;S;N;T	0.329961	0.613891
129915		-17.9411	P0AAY1|P0A9J0		2		4.32186e-06		M|N;Q;E;F;D;V;M		0.938027
129916		-17.9302	P09373|P0A870		2		4.32186e-06		Y;E;A;S;L;M;H;D;R;V;I;T;C;G|P;Q;D;A;T;N;S;L		0.0998638
129920		-17.8181	P18843		1		2.16093e-06		I;A;G;M;T;S;V		0.124838
129921		-17.7827	P0A912		1		2.16093e-06		M;L		0.48753
129922		-17.1741	P39172	P09372	1	1	2.16093e-06	2.17653e-06	nterm;Q;F;G;L;T;P;H	P;E;I;M;D;Q;H;A;V;S	0.0997201	0.0432176
129928		-17.0967	P0ADA7		1		2.16093e-06		T;D;G;S;L		0.106894
129931		-17.0595	P0A8E7|P05793	P0A7G6|P05793	3	2	6.48279e-06	4.35307e-06	nterm;T;W;F;V;E|nterm;Q;G;I;T;L;M|nterm;Q;G;I;T;L	M;F|I;T;L;M	0.192805	0.480504
129932		-17.0545	P08839|P06959	P0A7R1|P08839	2	2	4.32186e-06	4.35307e-06	I;L;A;S|L;E;Q;M;P;R;F;N;S;D;G;T;cterm;K	L;G|I;L;A;S	0.226709	0.490023
129934		-17.0354	P69908;P69910|P0A9P0|P0AG44	P23721|P0A9P0	3	4	6.48279e-06	8.70614e-06	T;I;G;V;P;F;Y;N;E|nterm;Q;L;R;T;N;V|nterm;C;G;F;R	Q;E;L;R;D|nterm;Q;L;R;T;N;V	0.247554	0.197435
129935	Loss of ammonia	-17.0264	P0A8W5|P0AG44|P0AFG8|P0A7K6|P0A9Q7|P27249|P09158|P08622|P0A910|P23721|P0A9P0|P0A6P9|P09831|P69908;P69910|P33195|P09373|P08178|P0ABK5|P07102|P23847|P0ADK0|P0AG67|P0A9B2|P12295|P0A9A6|P0AA04|P0AG48|P39452|P0AB38|P0A6M8|P00509|P06610|P0A7D4|P05793|P02930|P0A6B7|P77211|P0ACA3|P00956|P00803|P37636|P0AEQ3|P75957|P0A6F9|P0AAI9|P0A9H1|P0A6T1|P0AE06|P18775|P04816|P75777|P0AFR4|P0AB71|P0A9Y6|P06959|P27302|…	P77307|P37689|P0A8B5|P0AA04|P0A9Q7|P0A6F9|P05793|P23847|P0AAI9|P0AG44|P0AD96|P06996|P0A9P0|P0A6Y8|P0A6T1|P0AE06|P0A6P9|P0A8F0|P69908;P69910|P09373|P0A879|P09831|P27249|P0A9B2|P0ABK5|P08622|P0ACA3|P0A7K6|P08178|P0A910|P46852|P0AFK0|P23721|P76170|P15639|P37636|P08244|P0AG48|P23843|P00956|P62707|P0A6M8|P02930|P0ACB7|P0AG67|P0ADT8|P39452|P69910|P23930|P64581|P63235|P68767|P0A786|P0C8J8|P62620|P25665|…	1005	1113	0.00217173	0.00242248	nterm;N;L;Q;H;F;I;A;M;P;D;R;S;V;Y;C;E;T;G|nterm;C;G;F;R|nterm;Q;E|N;G;E;V;R;F;Q;T;H|nterm;Q;I;L|nterm;Q;S;L;R|nterm;C;R;Y;N|L;Q;E|nterm;Q;R|nterm;Q;A|nterm;Q;L;R;T;N;V|A;N;I;L|nterm;Q;V;A;S;G;R|N;T;I;G;V;P;F;Y;E|nterm;Q;G;A|N;G;V|S;N;G;Y;L;V;R;cterm;K|nterm;C;R|nterm;Q;D|nterm;Q;S|N;G;A|nterm;I;S;N;G;E;V;R;F|Y;T;E;D;V;S;F;N;G|nterm;Q|nterm;Q;V|N;G;cterm;K|H;R|R;Y;A|nterm;Q;L;R;T;N|nterm;Q;S;G;R;Y…	nterm;Q;A;S;I;L;R;D|P;N;G;D;M|I;N;G;A;H;C;R;V;E;D|N;G;cterm;K|R;F;L;N;G;Y|G;N;R;I;L;E|nterm;C;R|Q|nterm;C;E;T|N;G;R|nterm;C;G;F;R;A|nterm;Q|G;N;D;R;A;E;T;Y|nterm;Q;L;R;T;N|N;G;D|nterm;Q;A|nterm;Q;L;A;N;R|Y|A;N;I|nterm;Q;L;R;T;N;V|N;G;P;V|N;G;T|N;G;A;M|nterm;C;Q|N;G;L;R;H;cterm;K|nterm;Q;S;L;R|S;N;A;C;T|L|nterm;Q;L;R|nterm;C;R;F|N;G;E;V;R;F;Q|S;I|N;G;Y;S;L;V;R;cterm;K|nterm;Q;R|R|N;G;V|nterm;Q;L;R…	0.996561	0.996511
129936		-17.0196	P0AB71|P0A715|P35340|P63284;P63284-2|P33195|P0A9B2|P0ADA7	P23847|P75777|P0A6X3|P04995|P0A9B2|P0A6M8|P0A6P9	7	10	1.51265e-05	2.17653e-05	S;N|nterm;C;D|F;V;N;G;cterm;K|A;Q;R;I;N;G;E|nterm;Q;G;A;D|S;T;D;F;N;G;E;V|T;D;G;S;L	nterm;Q;A|Q|S;T;V;P;R;H;N;A;G;Y;Q;D;E|nterm;C;P;V|T;N;C;L|Q;L|nterm;Q;S;G;R|P|A;G;T;S;N;Y;H;Q;D;E	0.492865	0.934411
129937		-17.012	P09373|P13029	P0AB71|P0ACY3|P13029|P06959	2	5	4.32186e-06	1.08827e-05	A;G;L;M;D;Y;F;H;E;S;I;Q;N;V;R|L;T;A;P;E;M;V;G;R	S;N|nterm;Q;I|L;T;A;P;E;M;V;G;R|nterm;Q;E	0.0660534	0.499953
129938		-17.0065	P09373|P39315|P0A6P9|P0AD61	P09169|P09373|P0ABK5|P00968|P69908;P69910|P63284;P63284-2	5	7	1.08046e-05	1.52357e-05	F;T;S;L;Q;A;D;E;N;G;V;I;R;H;M;cterm;K|L;P;D;G;A;M|nterm;Y;S;M;P;V;N;I;G;E;H;A;D;Q;F|V;S;I;M;A;T;C|A;G;L;M;D;Y;F;H;E;S;I;Q;N;V;R	nterm;G;N;T;S;L;Y;D|A;G;L;M;D;Y;F;H;E;S;I;Q;N;V;R|P;T;S;G;N;I|L;G;P;E;M;R;S;T;V;F;A|E;F|nterm;E;R;Y;L;H|L;M;D;G;Y;F;H;E;A;S;I;Q;N;V;R	0.124072	0.141761
129939		-17.0006	P22731|P39172|P0A7W1|P32662|P0CE47;P0CE48|P09373|P0A6Z3|P0A858|P0A7E5|P77214|P0A9Q7|P00957|P0A9T0|P0A6F5|P0A825|P0AA91|P0A6P9|P75957|P75797|P0AFX0|P0AG07|P0AEZ3|P0AFS7|P31057|P0A8M3|P0AG86|P05793|P69908;P69910|P22259|P0AAI3|P0ACF8|P0A9F3|P76372|P23847|P0A7F3|P00968|P68767|P0AAX8|P0A910|P16659|P21513|P0AD61|P07023|P11454|P67910|P76402|P0AD96|P0A7V8|P69874|P0ABU0|P76342|P0A8T7	P09373|P69828|P0AEM9|P06715|P69908;P69910|P0A7W1|P0ABB4|P02358|P07813|P0A858|P0ADY1|P0A825|P0A910|P0ACY3|P0A6E4|P0ABC3|P77444|P0A867|P67910|P0CE47;P0CE48|P0A6G7|P0ADG7|P08201|P21507|P0A799|P00946|P08312|P05793|P0ADV7|P0AD61|P61316|P0A7V8|P0AGE0|P64596|P06959|P0AED7|P0AEG6|P0A836|P27302|P0A8M3|P16659|P0ADE8|P62620|P0AFX0|P0A6F5|P0A6Z3|P0A9Q7|P0A9T0|P0A940|P0AEG4|P0A912|P0A7X3|P08839|P23847|P00547|…	87	108	0.000188001	0.000235066	I;V;P;E;G;R;F;S;M;T;N;L;A|A;D;G;V;T;E;L|S;T;N;P;I;V;R;A;D;G;L;E;M|L;V;A;E;R;M;G;I;P;Q|I;H;P;A;M;D;G;L;R;F;E;T;V|A;M;S;F;G;R;T;L|Q;T;V;S;L|L;M;D;G;Y;F;H;E;A;S;I;Q;N;V;R|N;L;S;G;A;F;T;E;M;cterm;K|F;A;E;P;Q;R;V;S;G;T;M;L;D|D;P;G;T;M;S;I;Q;H;E;V;F|W;P;E;M;T;R;F;I|M;G;I;H;T;S;C;L;Y|L;F;T;N;A;G;M|T;M;G;P;S;E|H|M;H;L|H;L;S;D;N;M;V|A;M;E;P;L;R;Q;I;V;N;C;G|D;G;V|Y;T;S;P;R;V;M;Q;A|P;Q;D;L;V;R;M;S;A|nterm;G…	T;M;G;P;S;E|P;Q;A;L;I;R;E;F;T;G;M;H|G;L;M;D;Y;F;H;E;A;S;I;Q;N;V;R|I;S|V;M;N;A;E|V;P;T;F;G;Y;N;E;Q;L;H;D;A;cterm;K|P;I;N;V;R;A;T;D;G;L;E;M|Y;G;Q;M;N;E;P;R;L;V;A;T|F;M;V;H;P;D;Q;S;E;G;I;R;Y;T;A|V;N;G;M;P;A;L;R;E;T;D;F;S;W;Y;C|Y;T;A;I|L;S;G;A;F;T;E;M;cterm;K|nterm;R;M;I;E;A;C;D;N;T;G;V;P;F;Y|Q;E;I;S;R;G;F;N;A;M;L;D;Y|E;N;Y;T;S;P;R;V;M;Q;A|V;L;G;Y;T;D;R;I;S|M;N|E;M;L;A;N;R;I;G;H;S;D;Q|Y;E;V;T;R;L;A;Q…	0.987931	0.992731
129940		-16.9926	P0A6P9|P0A7V8|P0A8M3	P0A799|P0ABU5	4	2	8.64371e-06	4.35307e-06	nterm;G;M;N;T;A;V;D;E;Y;P;L;S|M;V;N;G;R;I;A;S;Y;Q|M;D;R;V	V;F;M|C	0.249173	0.986198
129941		-16.9793	P23843		1		2.16093e-06		L;Y;N		0.245912
129943		-16.9483	P0A8B5|P0A910		2		4.32186e-06		V;S;G;M;Q|G;M;E		0.236481
129948		-16.8285	P0A7I4		1		2.16093e-06		L;D;G;N;A;Y;I;T;S;M;V;R;Q;E;P;F;H		0.0332246
129949		-16.7643	P0A6F5		1		2.16093e-06		A;G;M		0.0900452
129950		-16.5574	P30859		1		2.16093e-06		L;F;T		0.247849
129952		-16.1519	P0A9B2		1		2.16093e-06		N;D;F;G;I;E;L;M		0.0905721
129956		-16.0889	P23843		2		4.32186e-06		nterm;W;T;Q|L		0.990466
129957		-16.0766	P0A7F3|P0A6P9	P0A6P9	2	2	4.32186e-06	4.35307e-06	C;P;N;S;I|I	I	0.887255	0.968887
129958		-16.0543	P23843	P0ADA7	1	2	2.16093e-06	4.35307e-06	L;Y;N;T;S;D	S;T;L|L;T;D;G;S;A;V	0.141512	0.331072
129959		-16.0426	P23843	P23843	1	1	2.16093e-06	2.17653e-06	nterm;Q;T;L;V;R;N;G;S	nterm;Q;T;L;V;R;N;G;S	0.110982	0.110775
129960		-16.0281	CON__P15636|P0A9B2|P09373|P0A9Q7|P0A870|P0A7R1|P0CE47;P0CE48|P0A6P9|P0ABK5|P06996|P69776|P0A862|P0A6F9|P0A799|P0AB71|Q46856|P0A9M8|P0A7Z4|P0A910|P0A9T0|P37689|P25665|P23843|P00909|P76193|P0AG63|P0A6F5	P0ABT2|P08839|P0CE47;P0CE48|P0A9B2|P0A9Q7|P25665|P0A9T0|P63235|P69908;P69910|P0A910|P0C0L2|P0A6F5|P09373|P0A6F9|P0A6X3|P0A6Y8|P0A879|P23843|P0A6P9|P0A799|P0A7Z4	47	29	0.000101564	6.31195e-05	L;A;C;T;G;S|V;S;N;A;C;T|P;T;Q;S;V;L;I;N|nterm;A;V|nterm;L;Y;Q;P;D;A;T;N;S;I|L;G;S|A;G;L;M;D;Y;F;H;E;S;I;Q;N;V;R|P|G;A;T;H;L;N;V;Q;W;P;S;E|T|V;G;D;E;Y;A;P;N;L;S|P;T;S;G;N;I|N;I;Y;L;A;Q;T|nterm;R;I;S;N;T;P;F;V;A;W;G;H;L;Q;E;Y|L|V;A;N;S;I|I|E;P;T;S;G;N;I;A;L|V;L;T;S|Q|L;W;N;G;P;V|N|A;N;Y;P;E;I|P;D;L;N|W;G;A;T;H;L;N;V;Q;P;S;E|Q;V|P;V;T|I;P;A|S|S;V;G;Q;L;I;T;A;D;H;N;E;M;R;P|V;T|I;L;A;V|nterm;Q;P;L;A;S…	T|I;L;A|P;I;E;D;V;F;S;G;R;T;cterm;K|nterm;S;Y|I;V;S;N;A;C;T|E;G;R;A;N|S;Q|nterm;G;M;L;T;P|H;cterm;K|L;N;M;S;D;V|T;G;V|Q|N;T;I;G;V;P;F;Y;E|V;L;G;Y;T;D;R;I;S;A;N;Q;E|V;S;T;E;G;L|V;S;N;A;C;T|E;P;S|V;L;T;I|I;V;L;T|P;S;R;V;H;N;A;G;T;Y;Q;D;E|S;T;A;E;D;N;Q|H|L|L;A|M;G;I;H;T;S;C;L;Y;D;Q;N|L;W;N;G;P;V|N;P;V	0.992447	0.990219
129961		-16.0207	CON__P15636|P0AEM9|P63284;P63284-2|P37902|P0A6Y8|P0A9M8|P08839|P0A910|P39172|P0A786|P0CE47;P0CE48|P0A6A3|P0A6X3|P62620|P23843|P0A6F5|P0A9B2	P39172|P63284;P63284-2|P0AET8|P0ACY3|P0A6X3|P0A6P9|P30859|P76002|P23843|P60438|P0A9C5|P0ADA7|P0A9B2|P30177|P0A910|P0A9Q1|P09373|P0AFG0|P06996	24	21	5.18623e-05	4.57072e-05	P;S;G;V|I|E;N;G;Y|nterm;Q;A;F|N;Q|W|W;G;A;T;H;L;N;V;Q;P;S;E|nterm;N;T;I|V;Q;W;P;S;G;T;E|I;V;G;T|P;V|nterm;Q;F;G;L;T;P;H|L|T|G;T;I|L;G;A;H;S;E;N;F;I;V;T;Q;K;P;R|I;S;T;V;P;R;H;N;A;G;Y;Q;D;E|Q;P;L|P;D;E;V;H;Y;L;C;T|P;S;R;V;H;N;A;G;T;Y;Q;D;E|G;M|Q|Y;T;E;D;V;S;F;N;G	nterm;A;T;C;V;F;E|N;G;Y|N|nterm;Q;I;L|P;S;R;V;H;N;A;G;T;Y;Q;D;E|L;A;V;G;T|nterm;Q;V;L;F;T;P;Y;D;N|L;F;G;P;I;D;S;V;R;Y;E;H;Q|V;N;E;R;I;L;S;P;T;Y;W;A;cterm;K|D;G;V;S;I|L|T;D;G;S;L|V;S;T;D;F;N;G;E|F;M|V;P;S;R;H;N;A;G;T;Y;Q;D;E|P;V;T;G;N|nterm;M;Q;T;P;H;I|M|V|nterm;I;S;A;R;G;M|P;S;G;E;F;T;V;N;R;D;A;L;Q;I;Y	0.986306	0.990381
129962		-16.0075	CON__P15636|P09373|P06715|P27302|P06959|P0A903	P0A910|P63386	7	2	1.51265e-05	4.35307e-06	W;G;A;T;H;L;N;V;Q;P;S;E|G;L;M;D;Y;F;H;E;A;S;I;Q;N;V;R|V;M|Y;T;A;F;M;G;D;C;E;I;S;H;V;L|A;G;L;M;D;Y;F;H;E;S;I;Q;N;V;R|nterm;Q;E|A;G;K;P;V;D;S;M;Q;R;Y;T;E	G;M|A;L;Q;N;P;D;R;V;F;G;I;Y;H	0.492515	0.487408
129963		-15.9979	P0ABJ1|P0A9Q7|P23721|P69797|P0A953|P0A6Y8|P16456|P0A6P7|P0AB91|P0A6M8|P09373|P0ACY3|P08200|P0A6H5|P0AEE1|P23865|P0A8M6|P0A6A6|P21888|P0A9H3|P0A6F5|P0AE52|P0A825|P36683|P09832|P25437|P0ADY3|P25526|P60422|P0AAC6|P0A9Q9|P0A8N3|P0A6T1|P02919;P02919-2|P0A6P9|P0AG48|P0AAI9|P0A850|P0ABH9|P23843|P69908;P69910|P0A910|P64463|P31057|P36938|P0ADV1|P0A8V2|P0ABH7|P0ABU0|P33570|P0AEJ2|P0A9G6|P0AET8|P0A862|P0AGD…	P0ABU2|P23721|P0A6Y8|P60438|P30860|P0ACA7|P0AD61|P69908;P69910|P0A858|P0AG67|P00956|P69222|P0A7W7|P0ABQ2|P76558|P0ABP8|P23843|P0AFG8|P15254|P62399|P0A9M5|P46122|P0A759|P0ACY3|P0A6F5|P0ADY3|P0AAC6|P00888|P0A9P0|P0A9B2|P23827|P37689|P00960|P06996|P00370|P69441|P0A862|P21645|P76004|P0ABH7|P27848|P00968|P0A8V2|P0ABA6|P0AEE1|P0AEG6|P09373|P09832|P21363|P0A7F3|P02919;P02919-2|P0A6P9|P02931|P0ABH9|P3693…	95	120	0.000205288	0.000261184	M;T;Q;P;E;G;H;S;A;D|nterm;A;V;T;N|M|nterm;M;A;H|T;E;V;M;C;R;N|N;L;Y;Q;T;H;F;V;M;S;A;P;D;I;R;G;E|V;M|A;G;L;M;D;Y;F;H;E;S;I;Q;N;V;R|G;M|L;M;D|M;T|T;Q;A;N;M|nterm;P;M|T;M|Y|L;G;A;M|C;G;L;R;D;N;M|nterm;A;M|T;M;L|A;G;M|nterm;M;G|P;M;R;N|nterm;A;N;R;S;M|nterm;M;D;R|S;L;R;M|P;A;V;Y;G;R;M;N;L;E|M;G;S|nterm;M;Y|Y;M;A|nterm;L;M|A;M|nterm;A;N;R;S;M;V;P;F|I;G;S;E;A;C;M|P;V;I;G;A;N;T;D;Q;L;M;H;F|nterm;G;M|Y;M…	M|nterm;K;V;G;M;T;R;I;F;E|nterm;Q;M;A;E;C;T;F;N;H|nterm;W;M|D;A;G;M;N;V;R;L;F;S;H|nterm;R;M;E|M;L|D;G;V;S|E;M;Q;G;T;V;L|M;T;D;R;A;Q;G;L|nterm;A;M;G;S;V|nterm;M;A;R;P|M;G;D|N;T;Y;R;M;I|H;I;R;D;F;N;V|V;Q;R;D;S;I;M|W;M;A;G;H|G;Q;M;N;E;R;V;T|nterm;G;V;M;T;D;R;A;Q;L|E;M;T;Q;L|E;G;M|A;M;E|nterm;M;I|nterm;M;D;R|M;A;F;R;V;P;T;N|G;M|W;M|P;M|P;S;G;E;F;T;V;N;R;D;A;L;Q;I;Y|A;V;S;I;M;T;C;E;R;D;N;L;F|nterm;R;H…	0.99762	0.999923
129964		-15.9911	P0ABK5|P08997|P0A825|P0A707|P05458|P0A910|P0A9C5|P0A8B5|P0A7I4|P27298|P00888|P0A8T7|P0A9L8|P0AC59|P00968|P05055|P0A799|P0ACC7|P37330|P00561|P0A903|P0AEL3|P00370|P0A6F5|P45799|P0AAB6|P0A8V2|P0AG67|P0A8N5|P0A8W8|P23847|P00579|P00957|P75914|P08839|P09372|P0A7D4|P0A6Z3|P0AB71|P0A8L1|P0ACR9|P0A9Q7|P00934|P08312|P0AD96|P0A6Y8|P0AFK9	P0ADE6|P0AG48|P0A7W7|P0ACR9|P0A8M0|CON__P35527|P0ADY3|P00370|P0A7F6|P0AFH2|P0A8W8|P06959|P0A7U7|P39172|P07001|P0AF50|P0ABC7|P0A6M8|P0A9C5|P37147|P0AEQ3|P05055|P0AEL3|P0ADI4|P0A6P9|P0A9H3|P18843|P0AFK9|P0ABB4|P06149|P0AE06|P00957|P12008|P0ABF6|P0AET8|P30177|P0A6Y8|P0A7X3|P08839|P23847|P77499|P07023|P04816|P09373|P0A7W1|P0A6F5|P0AB71|P21513|P0A9Q7|P63284|P0ACF8|P0AEP3|P0A858|P0ACA3|P0CE47;P0CE48|P2…	58	94	0.000125334	0.000204594	M|nterm;A;M|nterm;I;E;G;R;Q;M|S;Q;V;P;Y;F;R;D;E;cterm;K|L;G;Y;T;D;R;I;S;A;N;Q;E;V|T;D;E;A;I;Y;L;R;V;M;P;H;F|P;E;T;M;S;I|G;M|L;D;G;N;A;Y;I;T;S;M;V;R;Q;E;P|I;A;Q;S;G;E;P;T;L;M;R;F;H;V;cterm;K|S;M|I;M;R;N;A;S;V;L;E;G;T;Q;F|nterm;M|W;M;I|nterm;M;H|D;S;T;R;Q;G;N;M|nterm;M;Q|nterm;M;D|M;D|M;A;I;G;R;T;Q;E|nterm;M;T|nterm;Y;Q;R;M;L;N;V;W;H;A;C|M;E|M;cterm;K|P;G;M;cterm;K|R;T;E;M|nterm;Y;Q;R;M;L;N;V|G;M;T…	nterm;M;G|nterm;M;Y|M|M;cterm;S|M;T;D|Q;T;M;L;N;V;A;D|nterm;R;H;G;M;F;E;V;S;N|E|nterm;Y;Q;R;M;L;N;V|L;M|V;F;A;E;P;Q;R;S;G;T;M;L;D|Q;M;L|nterm;M|nterm;M;A|nterm;P;M|nterm;M;Q|I;G;C;M;T;A;D;F|Q;M|E;M;I|A;I;N;R;S;H;M|G;Q;F;N;L;D;I;P;A;R;M;E;V;T|I;N;Q;R;S;L;E;Y;F;G;T;A;M;V;P|E;L;M|nterm;M;P|P;M|M;E|L;A;G;M;D;Y;F;H;E;S;I;Q;N;V;R|L;Q;A;M;V;H;D;G;P|G;S;R;V;F;M;Q;P;A;E;T;I;L;H;N|nterm;V;A;L;R;M;E|M;L;V;A…	0.997204	0.999893
129965		-15.9775	P68206	P02931	1	1	2.16093e-06	2.17653e-06	M	G;D;M	0.984646	0.328278
129966		-15.9668	P0A6Y8		3		6.48279e-06		nterm;M;A		0.499842
129967		-15.962	P23843		1		2.16093e-06		L		0.983338
129971		-15.8893	P0AEQ3		1		2.16093e-06		T;Y		0.437057
129972		-15.8652	P27848		1		2.16093e-06		F;G;D;M;N;A;E;L		0.0905575
129975		-15.8391	P67910		1		2.16093e-06		M		0.904683
129977		-15.4731	P09373		1		2.16093e-06		Y;T;M;G;P;S;E;N;I		0.0764787
129980		-15.1367	P0A6P9|P0A7W7	P0A6P9	2	1	4.32186e-06	2.17653e-06	V;N;G;P;I|nterm;V;M;A	V;N;G;P;I	0.324185	0.194596
129981		-15.1165	P23843|P76658		2		4.32186e-06		L|I;E;R;P;G;A;N;V;M		0.49521
129982		-15.1072	P0A9Q7		1		2.16093e-06		I;L;N;T;P;A;S;Q		0.108782
129983		-15.0968	P00393		1		2.16093e-06		V;G;A;L;E		0.111026
129985		-15.0797	P00370	P37329	1	1	2.16093e-06	2.17653e-06	L;T	S;L;V	0.426786	0.262688
129986		-15.0735	P69797		1		2.16093e-06		L;T;Q;V		0.247583
129988		-15.0562	P77804		1		2.16093e-06		nterm;E;A		0.488136
129989		-15.0475	P0A6P9		1		2.16093e-06		V;N;G;P;I;A;Q;L		0.0992212
129990		-15.04	P0ABH9		1		2.16093e-06		L		0.987944
129991		-15.0319	P0CE47;P0CE48	P0A9Q7|P23843	1	2	2.16093e-06	4.35307e-06	L	M;G;I;H;T;S;C;L;Y;D;Q;N;P;A;R;V|W;N	0.791325	0.310821
129992		-15.0234	P0ABT2|P0A7W1|P0A9B2|P68066|P0A9Q7|P0A7V8|P0ABK5|P23721|P09373|P08839|P0A910|P23843|P0ADG7|P37329|P0A6P9|P06959|P0A6P1|P69776|P0A9M8|P63235|P28635|P0AA10|P76116|P0AET8|P0A953|P0AEE1|P0AFX0|P52697|P0A9T0|P33650|P0A799|CON__P15636|P0CE47;P0CE48|P0AAI9|P0AES9|P69797|P63284;P63284-2|P0AD61|P0AB71|P0A6F5|P0A6Y8|P0A825|P69908;P69910|P0ACY3|P00579|P39172|P0ADA7|P00370|P0AG55|P0A8J8|P04693|P76177|P06996|…	P0AED0|P0A9Q7|P0A9B2|P0ABK5|P0AFK0|P09373|P0A6F5|CON__P15636|P23843|P23847|P63235|P0AA10|P0AB71|P0A9G6|P0A6P9|P0AES9|P69783|P37329|P0A6P1|P0A7V8|P62707|P0AEJ2|P0A9M8|P0ABT2|P0A910|P69908;P69910|P0A6T1|P0A6Y8|P0A870|P09831|P0A6X3|P0A7V0|P0A9T0|P0A7K6|P63284;P63284-2|P0A879|P0A953|P09151|P0AFH2|P0CE47;P0CE48|P69776|P0AB91|P0AAI9|P0ACF0|P0A786|P0ABB4|P0AFX0|P0A862|P69797|P08839|P25665|P00888|P12758|…	191	186	0.000412737	0.000404835	T|S;T;N;P;I;V;R;A;D;G;L;E;M|V;S;N;A;C;T|P;E;V;R;G;Q;H;L;N;T;D|S;Q|L;N;A|V;N;G;R;I;A;S;Y;Q|P;T;S;G;N;I|Q|F;N;S|Q;G;I;D|Y;T;F|T;P;V|I|G;A;N;T;P;V|V;T;G;N|P;A;Y|I;V;S;N;A;C;T;L|W|L;G;N;S|T;G;N|L;A;V;G;T;Q;I;cterm;K|V;L;T;I|P;A;Y;G|P;V;T;G;N|nterm;Q;E|L|N;D;F;G;I;E|Q;L|I;F|V;N;G|D;T;A|T;G;V|V;G;N;T|S;Q;G;I|L;Y;S;Q|L;D;P;V|I;S;V;A;E;P;T;D|A;S;C;T|N;M|nterm;M;A;H;G;V;D;T;P;I;Y;L;N;S|nterm;L;G;T;Q;A;N;M…	H;V;M|L;N;A|V;S;N;A;C;T|P;T;S;G;N;I|F;N;S;H|N;D;F;G;I;E;L;M|P;T;Q;S;V;L;I;N|L|G;M;A;F;R;V;P;T;N|L;N;A;I|N;D;F;G;I;E|P;T;S;G;N|S;I|S;N;A;C;T|T|E;V|V;E;P;T;S;G;N;I|V|P;T;S;F;V;A;W;G;H;L;N;Q;E|L;T;G;C;S;W;N;I|P;A;Y;G;T|nterm;Q;A;V;M;H;D;P|T;G;V|P;Q;V;L;D|T;P;V|L;S;E;Q|L;Q;F;S;N|N;A;S;C;T|I|N;G;A|S;Q|P;T;S;G;N;I;A;L|Q;G|F;S;N|nterm;A;R;V;E;D;L;H;T|G;A;N;T;P;V|Q|I;A;T;V|nterm;S;T;L|G;N;S;L;V|A;S;K;P;E…	0.992504	0.993552
129993		-15.011	P0A9C5|P69776|P0A6Y8|P09373|P37689|P0A910|P23847	P02931|P0AF93|P69908|P0ADE6|P0ACY3|P09169|P37689|P0A858|P25516|P0A910	10	12	2.16093e-05	2.61184e-05	L|N;A;M;R;S;D|I;A;Q;H|N;G;A;M;S;F;R;T|P;N;G;D;M;V|P;V;T|I;C;N;Y;P;G;D;M;V|E;M;P;G;L;N;V;Y;S	E;N;S;Y;G;D;M;T|F;A;T;V;N;Y;E|S|nterm;T;A|nterm;Q;I|I;E;N|N;G;D;M;V|G;S;R;H;M;V|P;N;G;D;M;V|nterm;Q;A;F;S;R;V;P;G;T;I;C;H;N;L|P	0.978602	0.988944
129994		-15.0005	P23847|P07023|P0ADA7|P0AFX0|P0A6Z3|P09373	P23930|CON__P15636|P23843|P0A6P9|P0CE47;P0CE48|P09373	6	6	1.29656e-05	1.30592e-05	M;P;G;L|L;Q;A;M;V;H;D;G;P|T;D;G;S;L|H;V;N;G;E;I;A;S;Q;D;M;Y|T;V|A;G;L;M;D;Y;F;H;E;S;I;Q;N;V;R	V;S;M|C;T;G;S;L;V|V;P;E;S;N;I;R;D;L;F;G;H;A;W;cterm;K|L|P;E;G;V;M|G;L;M;D;Y;F;H;E;A;S;I;Q;N;V;R	0.310388	0.903859
129995		-14.9919	P0AD61|P09373|P69222|P0A7W1|P0CE47;P0CE48|P0A9M0|P76004|P0AB71|P16456|P0A7D4|P0A7Z4|P0A796|P00934|P40191|P00893|P0A6P9|P0A8M3|P23843|P0A825|P0A8L1|P46130	P0A8M0|P0A796|P0A6F5|P09373|P0A9C5|P0CE47;P0CE48|P0A6P9|P67660|P0AD61|P0A867|P23721|P06715|P07650|P0A9Q7|P60664|P0A7I4|P0ADG7|P0A7W1|P06959|P13029|P02358|P36659|P0A8M6|P08957|P0AAI3|P0A8T7|P31663|P0A9K3|P76658|P00968|P0A6P7	33	51	7.13106e-05	0.000111003	H;G;D;Y;A;E;Q;R;I;N;L;V;M;S;cterm;K|A;G;L;M;D;Y;F;H;E;S;I;Q;N;V;R|M;Q;G;T;V;L;E|S;P;E;M|T;L;I;H|P;V;L;R;D;Y;H;M;I|nterm;M;Y;Q;H;N;W|I;L;G;A;S;H;V;Q;M;E;Y|V;E;M|E;V;M;C;R;N;I;A;G|I;S;T;G;P;D;R;E;M;L|P;Q;H;V;I;C;L;T;D;E;N;A;S;M;R;cterm;K|G;S;Y;M;A;R;L;T;E;F|G;R;F;M;A;Q;L|A|nterm;A;L;T;D;V;H;R;G;E;M;Y;Q;S;I|V;T;S;D;G;Q;H;M;F|P;M;N;I;G;E;H;A;D;V;Q;F|nterm;M;P;V;I;T;L;D;G;S;Q;R;H;Y;A|V;T;Y;L;P;I;A;S;E…	M;D;V;L;A|G;S;Y;M;A;R;L;T;E;F;P;C;I|A;G;M|A;G;L;M;D;Y;F;H;E;S;I;Q;N;V;R|N;G;S;M;H;C|P;I;A;M;D|L;M;D;G;Y;F;H;E;A;S;I;Q;N;V;R|P;M;N;I;G;E;H;A;D;V;Q;F|T;M|A;G;M;N;V;R;L;F;S;H;D;Y;E;Q;I|P;S;Q;T;F;R;A;M;E;W;H;N;D|M|V;E;M|S;I;N;R;A;M|M;L;G;P;V;A;C;Y;I;S;R;H|I;D;Q;P;S;V;E;L;N;A;M;H|G;L;M;D;Y;F;H;E;A;S;I;Q;N;V;R|A;S;G;T;M;E;H;F;L;R;D;V|Q;L;A;D;G;N;Y;I;T;S;M;V;R;E;P|Q;M;G;L;R;S;C;T|F;M;Q;P;A;S;E;G;T;I|M;L…	0.638919	0.992366
129996		-14.9864	P09372|P10408|P09373|P05055|P39172|P0A717|P0AD61|P0CE47;P0CE48|P27302|P0A825|P0AB71|P0AEZ3|P0A6M8|P07650|P37689|P0A6P9|P0A9Q7|P22255|P0A7W1|P0A9W3|P0CB39|P76193|P31057|P0A6F5|P69222|P0A858|P04816|P23843|P0A8T7|P21513|P06149	P0A7V0|P0CE47;P0CE48|P09373|P0A867|P39172|P06715|P02358|P76015|P23843|P0AAC0|P0AD61|P0A9Q7|P0A6P9|P0AB80|P0ADG7|P75797|P0AB71|P0A794|P0A7W1|P07023|P00968|P0A879|P05020|P0A6M8|P37689|P69908;P69910|P05793|P69222|P0ABJ9|P76344|P25714|P23847|P61517|P08839|P0ABB4|P07118	77	91	0.000166392	0.000198065	P;D;M;S;A|V;D;E;H;T;G;R;M;Q;W;S;L|L;M;D;G;Y;F;H;E;A;S;I;Q;N;V;R|M;E;Q;A;I;N;P;R;G;D;S;F;H;T|A;G;L;M;D;Y;F;H;E;S;I;Q;N;V;R|F;A;E;P;Q;R;V;S;G;T;M;L;D|M|G;L;M;D;Y;F;H;E;A;S;I;Q;N;V;R|nterm;R;P;A;N;V;S;Q;M;H;I;G;D;C;L|H;G;Q;R;I;N;L;V;M;S;cterm;K|A;V;S;I;M;T;C;E;R;D|M;D;G;Y;F;H;E;A;S;I;Q;L;N;V;R|A;F;M;G;D;C;E;I;S;H|Y;T;S;P;R;V;M;Q;A|P;Q;G;A;I;L;S;H;V;M;E;Y|V;E;M|L;T;R;Y;N;P;G;V;S;D;M;E|Y;T;A;F;M;G;D;C…	S;C;D;Q;F;V;N;H;R;W;L;G;M|T;L;I;H;P;A;M;D;G;R;F;E;V|N|P;S;Q;T;F;R;A;M;E;W;H;N;D|A;C;V|M;H;L|F;A;E;P;Q;R;V;S;G;T;M;L;D|P;M;I;S;E;T;L;V;N;A;G;Q;H|L;M;D;G;Y;F;H;E;A;S;I;Q;N;V;R|F;M;V;H;P;D;Q;S;E;G;I;R;Y;T;A|P;M;H;C;G;Y|V;T;Y;L;P;I;A;S;E;D;N;R;G;M|nterm;A;M;Y;Q;N;L;V|A;V;S;I;M;T;C;E;R;D;N;L;F|T;S;L;Q;Y;E;N;D;M;R;P;F;A;I;C;V|A;G;M;N;V;R;L;F;S;H|C;V;F;A;E;P;Q;R;S;G;T;M;L;D|P;I;A;M;D|M;G;I;H;T;S;C;L;Y;D…	0.972074	0.815162
130001		-14.9371	P0A6G7		1		2.16093e-06		C;M;G;Q;A;S		0.12352
130004		-14.9001	P69222		1		2.16093e-06		E;M;Q;G;T;V;L		0.0975884
130006		-14.8666	P0A9M0		1		2.16093e-06		M		0.964868
130007		-14.8426	P69908;P69910		1		2.16093e-06		T;I;G;V;P;F;Y;N;E		0.0521749
130008		-14.8294	P0ABH7		1		2.16093e-06		nterm;M;P		0.497063
130012		-14.4659	P09373		1		2.16093e-06		T;M;G;P;S;E		0.130732
130014		-14.1322	P06959|P0A910	P06959	2	1	4.32186e-06	2.17653e-06	P;G;M;L|L;G;Y;T;D;R;I;S	I;P;G;M;L	0.245029	0.197181
130015		-14.1213	P31658|P05055		2		4.32186e-06		nterm;L|M;Q		0.495581
130017		-14.0956	P0AED7		1		2.16093e-06		T;G;S;D;R;F;I;A;M;Q;V;E;L		0.043635
130018		-14.0863	P0CE47;P0CE48|P69908;P69910		2		4.32186e-06		L|T;G;I;D;M;H;A;S;F;L		0.866546
130019		-14.077	P37329|P36562		2		4.32186e-06		N;S;L;V|L;A;G;M		0.230516
130020		-14.0697	P23847		1		2.16093e-06		nterm;L;D;N;P;I		0.163896
130021		-14.0643	P0A9Q7		2		4.32186e-06		L		0.97299
130023		-14.0489	P0A715		1		2.16093e-06		M		0.928251
130025		-14.0219	P0AGJ9|P75957|P0AES0|P09373|P29131|P0A9Q7|P0A8T7|P0ABT2|P0AED0|P07813|P60723|P00904|P0A6T1|P0ADY1|P69441|P0C0V0|P06986|P0A8F8|P0A6N4|P0ADZ7|P0AB71	P0A6Y8|P39172|P09373	26	3	5.61841e-05	6.5296e-06	E;Q;V|nterm;S;T;L;H|S;A;E;Q;L;I|E|G;L;M;D;Y;F;H;E;A;S;I;Q;N;V;R|P;Y;Q;D;L;T;A;H;S;cterm;K|A;E;Q;V;T;R;L|M;G;I;H;T;S;C;L;Y;D;Q;N|L;E;Q;C;R|L|S;A;R;Q;L;I;N;T;H;V;D;M|P;Y;H;Q;E;L;A;G;T;N;R;D;I;cterm;K|Q;V;L;N;R;I;D|M;T;A;P|I;A;L|F;R;T;L;E|A;E;V;L|A;D;L;Q;R;P;T;M;V|L;N	Y;L;G;E;P;V;T;A;I|nterm;A;T;C;V;F;E;P;Q;R;S;G;M;L;D|P;T;Q;S;V;L;I;N	0.999975	0.0898491
130026	Comp.:-CH2	-14.0153	P0AFW2|P0A7W1|P06959|P0ABT2|P06996|P0ABC7|P0ABK5|P63284;P63284-2|CON__P15636|P0A6F9|P0AD61|P32662|P22259|P39172|P10408|P37689|P0CE47;P0CE48|P0A9T0|P23836|P0A799|P0ABB4|P0A6Y8|P76177|P0A9Q7|P0A6F5|P0A825|P0A7S9|P0AGJ9|P0A6P9|P76116|P17169|P0A8F8|P0ABU0|P0A9Q1|P0A953|P0AES0|P0ABB0|P23843|P09373|P00803|P0A8W8|P08997|P21165|P0AF93|P08506|P0AG07|P77717|P23721|P69786|P0A6T1|P0AG44|P0A910|P0AA04|P62707|…	P0AB89|P0A9Q7|P27302|P36938|P0A7L0|P23843|P0ABT2|P69776|P0A910|P16456|P0CE47;P0CE48|P09373|P0A6Y8|P08839|P0A799|P68066|P07650|P0ABK5|P0AG48|P0A862|P0C0L2|P0A9Q1|P0DMC7|P63284-2|P0AEU7|P02413|P0A6F5|P0A7V0|P0A9C5|P0A6P9|P60624|P0AF20|CON__P15636|P62707|P0A7V8|P12295	4896	102	0.0105799	0.000222007	T;L;N;Q;R;S;W;G;E;A;M|P;A;S;E;G;T;I;M;R;V;L;H;N|D;G;Q;R;L;T;cterm;K|L|G;L|nterm;Y;L|nterm;H;S;V;R;L;G;A|L;N;R|V;Q;W;P;S;G;T;E|L;I;M;S;E;D|A;T;I;C;E;R;D;V;M;N;S;L;F|nterm;I;L|A;E;P;Q;F;R;V;S;G;T;M;L;D|V;G;Q;L;I;T;A;D;H;N;E;M;R;P|T;V;R;G;Q;Y;L;F;E|L;I;V;G|nterm;R;L;I;G;F;Q;D|A;G;R;L|nterm;L;A;P;S;T;G;C|L;H;A;T;R;V;E;G|G;V;S|E;L|L;A;E|A;L|V;R;P;L;Q;E|V;R;P|L;A;V|P;N;A;E;L|S;A;F;K;P;G;D;Q;E;I;R;L;H|n…	P;I;D;F;E;N;S;G;L|cterm;K|nterm;E;L|nterm;A;I;H;N;R;G;Q|nterm;A;V|I;A;S;P;D;M;R;V;G;Q;L|I;N;L|L;T|L|nterm;M;E|nterm;I;S|nterm;S;E;N|I|A;S;R;D;L;cterm;K|V;G;T;I|V;L;T;I|nterm;M;I|nterm;T;I;L;W;N;G|L;W|nterm;M|nterm;M;F|E;P;T;S;G;N;I;A;L|I;H;N;V;Q;D|nterm;M;Y|nterm;S;Q|D;I;H;N|V;S;T;E;G;L|nterm;M;Q|I;H;N;V;Q|nterm;M;N|N|H;L|nterm;M;R;L;N;T|nterm;L;M|nterm;T;I|nterm;A;T|nterm;I;S;A;R|nterm;L|D|V;L;N…	0.999981	0.996815
130027		-13.9985	P0A9E5|P09373		2		4.32186e-06		L|F;G;N;D		0.983129
130028		-13.9905	P0A6P9|P09373|P22255	P09373	3	1	6.48279e-06	2.17653e-06	P;M;N;I;G;E;H;A;D;V;Q;F|S;L;Q;Y;E;N;D;M;R;P;F;A;I;C;V|P;V;M;N;Y	L;M;D;G;Y;F;H;E;A;S;I;Q;N;V;R	0.142353	0.0302737
130029		-13.9835	P0ABP8|P0ABT2|P0A870|P39172|P09373|P06996|P0AFG6|P09831|P0A6P9|P0ACF4|P0ABC7|P04079|P0CE47;P0CE48|P0A825|P0AB71|P0A9T0|P37349|P07813|P0A9M8|P0A7W1|P0AD61|P0A6M8|P0A9B2|P18843|P0A6E4|P31224	P0A9B2|P0ABT2|P08839|P09373|P0A9Q7|P02359|P0AD61|P0A6P9|P10408|P0ADG7|P23843|P0A7E5|P0AEK4|P0AB71|P00370|P69908;P69910|P0A7E1|P39172	41	26	8.85981e-05	5.65899e-05	V;M;G;H;I|S;R;D;L;cterm;K|I;cterm;K|V;F;A;E;P;Q;R;S;G;T;M;L;D|A;G;L;M;D;Y;F;H;E;S;I;Q;N;V;R|Y;I|nterm;E;S;A;P|L;M;D;G;Y;F;H;E;A;S;I;Q;N;V;R|V;A|Q|E|P;M;N;I;G;E;H;A;D;V;Q;F|V;D;E;cterm;K|nterm;A;Q;T;I|D|A;T;G;cterm;K|T;I|A;S;E;N;Y;T;P;R;V;M;Q;G|L;G;A;I;S;H;V;Q;M;E;Y|P;L;D;I|D;N;G;S;T;L;A;V;F;P;E;H;R;M;I;cterm;K|A;M;E|I;V;S;H;R;L;G;E;A;Q;M;D|M;P;A;L;R;E;T;D;F|S;L|E;G;T;I;A;M;R;V;L|S;N;G|nterm;L;R;M…	D;N;E|S;R;D;L;cterm;K|nterm;M;I;S;G;L;A|A;G;L;M;D;Y;F;H;E;S;I;Q;N;V;R|M;A;I|D;G;cterm;K|G;L;M;D;Y;F;H;E;A;S;I;Q;N;V;R|P|S;I;M;A;T;C;E;R;D;V;N;L;F|V;N;G|M;T;G;A;D;E;F|Q;M;G;L;R;S;C;T|A;S;L;M;H;D;R;V;I;T;C;G|I;W;A;T;E;S;G;M|A;G;L;M;D;Y;F;H;E;S;I;Q;N;V;R;P;cterm;K|V;T;Y;L;P;I;A;S;E;D;N;R;G;M|D;P;G;T;M;S;I;Q;H;E;V;F|Y;G;I;A;Q;M;H;R;E;L;F|V;P;Q;G;A;I;L;S;H;M;E;Y;T;D|H;I;M;L;D|nterm;R;M;I;E;A|A;L;G;M;F…	0.984596	0.842371
130030		-13.9754	P0A6K1|P0A9B2	P0A9B2	3	1	6.48279e-06	2.17653e-06	I;R;V;S;T;A;N;G;M;L;D;E;P;F|D;N;E|N;E;T	D;N;E;T	0.329181	0.24483
130031		-13.967	P0A7D4	P0A9B2|P23843|P0A6Y8|P0A910	1	4	2.16093e-06	8.70614e-06	E;T;M	A;S;C;T|N;M;P;A|I;A;Q;H|P;V	0.323498	0.474608
130032		-13.9587	P23843		1		2.16093e-06		L		0.490804
130033		-13.9498	P0AEI4		1		2.16093e-06		M		0.983481
130036		-13.917	P23843		1		2.16093e-06		nterm;E;I;P;D;V;H;Y;L;C;T		0.0623409
130039		-13.7764	P09373		1		2.16093e-06		G;L;M;D;Y;F;H;E;A;S;I;Q;N;V;R		0.0319799
130042		-13.3913	P06959		1		2.16093e-06		M		0.94351
130045		-13.1558	P09151		1		2.16093e-06		T;S;P;M		0.240777
130048		-13.1102	P25397		1		2.16093e-06		M		0.965636
130053		-13.0422	P0AD61	P0ABK5	1	1	2.16093e-06	2.17653e-06	L	P;T;S;G;N;I;A;L;Y;V;R;cterm;K	0.868026	0.0497738
130054		-13.0315	P23869|P23843|P0A9Q7|P0A6P9|P09373	P0ABT2|P0ADV1|P00803|P76576	25	4	5.40232e-05	8.70614e-06	L;D;Y;C;R;E;G;F;N;T;I;H;V;M;Q|N;G;A;Y;T;L|A;L|nterm;N;G;A;L|N;G;P;I;A;Q;L|V;N;G;P;I;A;Q;L|L;Y|L;N;A|L;N|N;A	nterm;S;Y|H;Y;E;L|W|nterm;Q;G;A;R;S;W	0.49198	0.814069
130055		-13.0228	P09373|P15288|P0AEP3		3		6.48279e-06		A;G;L;M;D;Y;F;H;E;S;I;Q;N;V;R|M;V|C;I;A;G;T;E;V;L		0.467485
130056		-13.0154	P35340|P0ACC3|P0A8F8|P0A9P0|P0A799|P39172|P0CE47;P0CE48|P31057|P0A7D4|P0A9Q7	P0A9M8	11	1	2.37702e-05	2.17653e-06	L;I;V;G;S|L|A;F;K;P;S;G;D;Q;E;I;R;L|D;I;V;G;Q;P;M;L;A|nterm;V;L|V;F;A;E;P;Q;R;S;G;T;M;L;D|L;I;H;P;A;M;D|L;A;E;T;G;D;I;R;V;Q;Y;M;S|I;S;T;G;P;D;R;E;M;L|H;cterm;K|I;A;L	A;P;D;Q;T;I;V;R;N;S;E	0.912423	0.0496508
130057		-13.0093	P77717|P0A9P4|P04335|P0A6T1|P0A7W1|P09373|P16869|P0A6A3|P0A825|P0A7D4|P0A6F5|P21889|P00561|P27302|P0C018|P39172|P27434|P0CE47;P0CE48|P0A799|P23843|P63284;P63284-2|P0C0L2|P0A862|P0AG30|P37689|P0A6G7|P69908;P69910|P0A6P9|P0A8T7|P69222|P30125|P0AB71|P0A9Q7|P31057|P46130|P0AEL6|P0A910|P06999	P0A7V8	56	2	0.000121012	4.35307e-06	L;V;P;Q;T;A;S;G;N|L;G;S;P;A;Y;T;V;R;N;Q;I;M;E;cterm;K|A;C;L|N;I;G;S;D;L|T;N;P;I;V;R;A;D;G;L;E;M;S|P;S;E|nterm;Y;L|L;N;I;T;C;H|I;A;S;E;N;Y;T;P;R;V;M;Q;G|L|A;M;E;P;L;R;Q;I;V;N;C;G|G;D;F;P;V;M;T;A;E;R;Y;S;K;L;N|L;G;Q;C|E;A;S;L;M;H;D;R;V;I;T;C;G|E;V;C;S;L|V;L|T;S;L;Q;Y;E;N;D;M;R;P;F;A;I|nterm;V;K;P;I;R;D;E;G;L;A;F;Y;Q;N|L;Y|P;L|L;S;R;F;I;T;N;Q;V;A;E|L;I;H|P;V;S;D;R;A;T;E;F|A;Y;R;M;P|P;D;E;V;H;Y;L;C;T…	I;A;S;Y;Q;V|I;A;S;Y;Q	0.971462	0.198778
130058		-13.0023	P09373|P35340|P60723|P06996|P23847|P0A6Y8|P0A6P9|P0A9Q7|P0ADS9		11		2.37702e-05		T;M;G;P;S;E;N;I;L;W|N;G;cterm;K|S;A;L;T;V;E;F;G;R;D;N;H;Q|I;G;N;D;R;A;E;T;Y|Y;E;A;S;L;M;H;D;R;V;I;T;C;G|Q;V;M;H;D;A|N;A;cterm;K|N;G;P;I;A;Q;L;cterm;K|nterm;Q;I;L;D;T|nterm;Q;Y		0.49407
130059		-12.9897	P06959|P09373	P0A910|P09373|P0A9U3	2	3	4.32186e-06	6.5296e-06	L;E;Q;M|M;D;G;Y;F;H;E;A;S;I;Q;L;N;V;R	V;L;G;Y;T;D;R;I;S;A;N;Q;E|A;G;L;M;D;Y;F;H;E;S;I;Q;N;V;R|M;D;G;Y;S;A;E;R;L;V;I;P;Q;H	0.244453	0.0333056
130060		-12.9779	P09373|P0ACY3|P0A717|P09831|P0A9Q7|P0CE47;P0CE48|P0ADI4|P0A8M0|P0A858|P0ABN9|P00934|P0AD96|P0A6T1|P05055|P0AFG8|P0ADK8|P0A6Y8|P0ADG7|P07024|P33136|P0A870|P0ABB0|P0AFS7|P0A6F5|P0A796|P07650|P25665|P0A6G3|P0AGD7|P23845	P0ABB4|P76027|P21889|P25526|P37637|P0ADE8|P08506|P0CE47;P0CE48|P0A858|P35340|P0A6F5|P0A8M3|P0A9B2|P08839|P69908;P69910|P0A6Y8|P0A698|P0A6B7|P0ADK8	49	19	0.000105886	4.13542e-05	A;G;L;M;D;Y;F;H;E;S;I;Q;N;V;R|L;M;D;G;Y;F;H;E;A;S;I;Q;N;V;R|G;L;M;D;Y;F;H;E;A;S;I;Q;N;V;R|A;M;E|I;W;A;T;E;S;G;M;L;D;R;V|E;G;M|M;H;I;G;D;V;A;R;C;L|A;M;N;S;I;G;E;D|M;G;I;H;T;S;C;L;Y;D;Q|P;E;G;V;M|Y;A;H;I;G;C;M;T|M;D;V;L;A;P;G;I;E;S;Q;R|A;S;L;M;H;D;R;V;I;T;C;G|H;P;I;A;M;D;G;L;R;F;E;T;V|V;D;L;N;S;G;A;F;T;E;M;cterm;K|nterm;N;E;V;F;R;S;G;M;I;A;Y;W;T;H;Q;L|S;G;A;F;T;E;M;L;cterm;K|L;S;N;A;M;D|M;S;G;P;V;A…	P;G;N;R;L;V;A;T;M|M;E;I;C;S;A|G;L;T;D;E;S;cterm;K|nterm;M|L;G;M;P;Q;A;D;N;S;I|V;T;A;D;S;Q;M|T;N;F;Q;V;H;G;L;D;A;P;S;R;M|M|L;S;G;A;F;T;E;M|F;Q;N;E;I;T;D;R;V;M;G;P;A|A;M;E;P;L;R;Q;I;V;N;C;G;S|S;P;M;D;V;A;L|I;E;G;L;M;T;V|M;V|L;F;M;D|L;M;D;V|Q	0.863413	0.97184
130064		-12.9338	P0ABP8		1		2.16093e-06		M;G;D;F;A;V		0.142246
130066		-12.9059	P00959		1		2.16093e-06		M		0.872695
130068		-12.8645	P76177		2		4.32186e-06		M		0.990467
130070		-12.5778	P75797		1		2.16093e-06		nterm;V;L;Q		0.332296
130073		-12.1049	P0AFG8	P0AFG8	1	1	2.16093e-06	2.17653e-06	Y;L;P;S;R;Q;N;F;T;E;cterm;K	Y;L;P;S;R;Q;N;F;T;E;cterm;K	0.0830687	0.0829425
130074		-12.0959	P0CE47;P0CE48		1		2.16093e-06		L;P;E;G;V;M		0.124754
130076		-12.0772	P0A9Q7|P0A7E5|P0A6P1	P0A6Y8|P0A9Q7|P0A6F5|P0AG78	5	7	1.08046e-05	1.52357e-05	A;L|L|I;cterm;K|V	V;N;L|L;N|L|A;L;N|V|I;L	0.96761	0.988403
130077		-12.0701	P0AA95|P0A908|P23843		3		6.48279e-06		A;Y;V|L|L;Y;N		0.952448
130078		-12.061	P0A6P9		1		2.16093e-06		I;L		0.488375
130080	Comp.:O-C2H4	-12.0356	P09373|P0ABT2|P0A7W1		4		8.64371e-06		T;I|I|E;G;T;I;A;M;R;V;L;H;N		0.999903
130082		-12.0233	P27298		1		2.16093e-06		E;L;Q		0.299234
130083		-12.0142	P0A799|P0A7W1		3		6.48279e-06		nterm;V;L|S;E;G;T;I;A;M;R;V;L;H;N;cterm;K|E;G;T;I;A;M;R;V;L;H;N		0.494784
130084		-12.0029	P0A7D4|P39172|P0A8M3|P0A9Q7|P0A8T7|P0C0L2|P0A6F5|P0ABK5|P0A6Y8|P0A9B2|P69908;P69910|P38489|P31057|P0AEQ3|P25665|P0A9T0|P0A910	P0A9Q7|P05793|P37329|P09373|P0ADV1|P00448|P25665|P0A7W1	25	10	5.40232e-05	2.17653e-05	V;A;Y;R;M;P|V;F;A;E;P;Q;R;S;G;T;M;L;D|F;A;E;P;Q;R;V;S;G;T;M;L;D|L;P;D;G;S;Q;R;H;Y;A;V;M|L;Y;T;D;Q;N;P;A;R;V;S|I;A;Q;S;G;E;P;T;L;M;R;F;H;V;cterm;K|V;S;T;E;G;L;N;Q|V|A;R;G;Y;cterm;K|L;M;I;T;E;C;V;D|I;M|N;D;F;G;I;E|V;P;T;F;G;Y;N;E;Q;L;H;D;A;cterm;K|L;S;A;Q;T;D;V;N|L;Q;Y;S;P;T;N|I;A;Q;H|G;Y;N;A;T;E;M|I;G;A;N;V;T;D;Q;L;M;H;F;P|N;A;Y;M;E;L;G;T;R;D;V;H;P;I;F|N;D;F;G;I;E;L|L;D|P;T;F;G;V;Y;N;E;Q;L;H;D;A;c…	M;G;I;H;T;S;C;L;Y;D;Q;N;P;A;R;V|V;G;C;A;Q;L;N;M;R;D;S;I|W;T;S;L;N;G;R;A;V;D|Q;S;V;L;T;I|H;Y;E;L|L;T|P;S;L|L;D|G;S;R;V;F;M;Q;P;A;E;T;I;L|T;L;M;D	0.992826	0.49542
130085		-11.9968	P0A6P9	P0A6Y8	1	1	2.16093e-06	2.17653e-06	L	Q	0.982399	0.430509
130086		-11.988	P0AFX0|P09373		2		4.32186e-06		L;H;V;N;G;E;I;A;S;Q;D;M;Y|G;L;M;D;Y;F;H;E;A;S;I;Q;N;V;R		0.0554132
130087		-11.9734	P09373|P69776|P0A9B2|P23843	P69776|P0A6Y8|P09373|P0A6P1|P23843	5	6	1.08046e-05	1.30592e-05	A;G;L;M;D;Y;F;H;E;S;I;Q;N;V;R|M|F;G;I;E;L;M	M|M;A|S;D;I;V;L;G;Q;T;R;M;P;cterm;K|A;G;L;M;D;Y;F;H;E;S;I;Q;N;V;R	0.989629	0.993516
130088		-11.9625	P0AE06		1		2.16093e-06		M		0.94772
130089		-11.9526	P0A858		1		2.16093e-06		D;L;N;S;G;A;F		0.12191
130091		-11.9196	P0A9D4		1		2.16093e-06		Y;M;L		0.320563
130092		-11.9094	P00959	P0A9Q7	1	1	2.16093e-06	2.17653e-06	M;V	A;L;I;C;N;V;R;Y;D	0.484827	0.0707378
130094		-11.8631	P10408		1		2.16093e-06		L;G;M		0.230137
130099		-11.0802	P05055		1		2.16093e-06		E;Q;A;I;N;P;R;G;D;S;F;H;T;cterm;K		0.0454201
130100		-11.0518	P0A9Q7|P0A6G3		2		4.32186e-06		I;T;S;V;L|V;E;M;A		0.196266
130102		-11.0348	P09373|CON__P15636	CON__P15636	3	1	6.48279e-06	2.17653e-06	Y;T;M;G;P;S;E;N;I|L;A;C;T;G;S|A;C	L;A;C;T;G;S	0.461797	0.142029
130103		-11.0159	P05055		1		2.16093e-06		M		0.978942
130104		-10.9969	P0A6P9|P09373|P0A9Q7|P0A707|P0A6F5|P0AB71|P0A9P4|P0A6P1|P37329|P0A825|P0A9B2|P69908;P69910|P0A910|P0A858|P76015|P00904|P00961|P0AG55|P0A799|P0ABK5|P75915|P0ADY1|P0CE47;P0CE48|P00452;P00452-2|P06996|P00934|P00393|P09831|P37689|P63284;P63284-2|P23843|P39172|P68767|P0A6Y8|P0A6H5|P06959|P0ADZ7	P0A953|P0A6Y8|P23843|P0A6P9|P25665|P0A9Q7	62	6	0.000133978	1.30592e-05	L;A;V;G;T|G;Y;F;H;E;A;S;I;Q;L;N;V;M;R;D|L|nterm;R;V;Q;T;A;P;N;I;G;E;L|G;L;M;I;T;E;C;V|L;G;A;I;S;H;V;Q;M;E;Y;P;T;D|L;G;S;P;A;Y;T;V;R;N;Q;I|L;F;S;G;D;P;I;W;A;T;E|L;G;S;Y;Q|L;G;N;S;V|S;L|S;E;N;Y;T;P;R;V;M;Q;A;G;L|F;G;I;E;L;M;T|I;G;V;P;T;F;Y;N|L;T;P;D;M;A;I;V;N;cterm;K|L;N;S;G;A;F;T;E;M;cterm;K|V;P;T;F;G;Y;N;E;Q;L;H;D;A;cterm;K|F;T;S;L;Q;A;D;E;N;G;V;I;R;H;M;cterm;K|L;S;G;H;E;P;M;C;Y;I;Q;A|I;V;E;A;Y;G…	S;A;C;T;H;I;G;N;V|A;Q;H;T|L;Y;N;T;S;D|I|L;D|Y	0.974348	0.945547
130106		-10.978	P08839	P05793	1	1	2.16093e-06	2.17653e-06	F;I;T;D;A;G;R;S;H;M;L;E;P;V	V;G;C;A;Q;L;N;M;R;D;S	0.0367552	0.0499267
130107		-10.969	P60723|P04805|P69908;P69910		3		6.48279e-06		Q;S;A;L;T;V;E;F;G;R;D;N;H;Y;cterm;K|M;L;E|G;T;N;I;S;E;A;C;M;L;cterm;K		0.330776
130108		-10.9599	P09373	P09373	1	1	2.16093e-06	2.17653e-06	G;A;M	A;G;L;M;D;Y;F;H;E;S;I;Q;N;V;R	0.235477	0.0285472
130113		-10.1958	P0CE47;P0CE48		1		2.16093e-06		L;I;H;P;A;M;D;G;R;F;E;T;V		0.0364425
130115		-10.0921	P0A9Q7		1		2.16093e-06		L;I;C;N;V;R;Y;A;D;P;T;cterm;K		0.0584411
130117		-10.0669	P0A6Y8		1		2.16093e-06		A;E;D;N;Q		0.198552
130118		-10.0445	P0A705;P0A705-2;P0A705-3		1		2.16093e-06		M		0.859752
130119		-10.0317	P0CE47;P0CE48|P0ABT2|P0A6P9|P0AG67|P61175|P0A6A3|P0A9B2|P0A7Z4|P0A7A9|P0ADI4|P62707|P64581|P0A9P0|P0ABA0|P0ABJ9	P0CE47;P0CE48|P0A9B2|P62707	26	4	5.61841e-05	8.70614e-06	N|L;D;I;H|H|L;D;I;H;N|A|I|H;I;T|nterm;E;H;G;I;R;Y;A;T|T;H;G;R;F;D|V|F;H|F|T;H;G;R|nterm;Q;H|G;T|R;H;Y;G|T|G;H|R;A;H;cterm;K|F;E|E	I|T;H;G;R|R;H	0.985382	0.95288
130121		-10.0109	P0A6P9		1		2.16093e-06		P;I;V;S;E;D;G;L		0.0731445
130122		-9.99645	P27434|P0A9T0|P0C018|P39172|P0ABK5|P0A910	P69441	6	1	1.29656e-05	2.17653e-06	nterm;M;N;T;E;A;H;D;Q;L;G;R;S|G;N;A;T;Q;V|I;A;P;N;G;S;E;V|F;A;E;P;Q;R;V;S;G;T;M;L;D|I;L;A;G|Y;L;I	M;T	0.310969	0.487246
130123		-9.99075	P0A9T0|P00561|P0A6P9|P0A9Q7|P0CE47;P0CE48|P0A910|P0A9B2|P0AEZ3|P0ABU5|P00888|P0A867|P38489|P09373|P0AE78|P0AEU0|P0AG44|P0A9M8|P0A6K6|P09831|P0A8N5|P23721|P09372|P0A7D4|P0AB71|P0A953|P0ABV2|P78067|P0ABK5|P0AAC6|P25665|P06959|P0ADG7|P21599|P0ADA7|P0A6F5|P0A6Y8|P46130|P0A870|P0A858|P23843|P0AFR4|P08997|P00961|P69908;P69910|P00934|P0A7V0|P0ABT2|P0ADW3|P0ADZ7|P0A7R1|P0AFP6|P06986|P63284;P63284-2|P2225…	P0ABT2|P0ABB0|P0CE47;P0CE48|P09373	164	4	0.000354392	8.70614e-06	H;L;S;D;N;M;V|L|L;A|nterm;L;A;P;S;T|G;L;R;F;A;I;E;T;V|G;D;E;Y;A;P;N;L;S|L;G;Y;T;D;R;I;S;A;N;Q;E;V|L;D;A;Y;M;cterm;K|P;A;M;L|P;E;T;A;L;Y;R;F;cterm;K|L;Y;Q|L;Q;Y;S;P;T;N|I;W;A;T;E;S;G;M;L;D;R;V|L;M;A;cterm;K|P;L;D;A|P;N;M;T;I|L;T;V;R;E;cterm;K|F;P;D;L|L;D;Q|L;G;V;E|Q;L;H;E;F|P;A;E;V;L|G;I;L;R;V;cterm;K|T;G;L|P;L|E;S;L;Q|W;A;T;E;G;V;L|P;S;R;L;Q;cterm;K|I;T;N;E;A;S;R;L;M;G;V|L;Y;T;M;G;P;S|L;S;T;H;cte…	Q;F;I|I;A;P;G;V;E;R;Q;S;D|V;G;I;cterm;K|P;T;Q;S;V;L	0.996226	0.326402
130124		-9.97752	P08839		1		2.16093e-06		F;I;T;D;A;G;R;S;H;M;L;E;P;V		0.035166
130125		-9.97051	P09373|P0A6P9		3		6.48279e-06		A;G;L;M;D;Y;F;H;E;S;I;Q;N;V;R|P;M;N;I;G;E;H;A;D;V;Q;F		0.0454115
130128		-9.88187	P0A9Q7	P68767	1	1	2.16093e-06	2.17653e-06	F;A;N;L;G;V;C;H;S;M;cterm;K	V;G;Q;S;N;E;L;M	0.0665737	0.0765704
130130		-9.81325	P0CE47;P0CE48		1		2.16093e-06		L;P;E;G;V;M		0.108712
130131		-9.50494	P0A799		1		2.16093e-06		I;V;G		0.164823
130132		-9.05742	P11875|P21499|CON__P15636	P09373	3	1	6.48279e-06	2.17653e-06	I|Y|L;A;C;T;G	I;D;T;S;L;Q;Y;E;N;M;R;P;F;A;C;V	0.920029	0.0343276
130134	Comp.:O2-C2H3N	-9.03634	P0A910|P0A9B2|P0AE08|CON__P15636|P0CE47;P0CE48|P0A9Q7	P0A9B2|P69908;P69910|P0A6P9|P00888|P0A6K3|P0A910	14	8	3.0253e-05	1.74123e-05	P;V;T;G;N;C|C|S;N;A;C;T|S;N;A;C|L;A;C;T;G;S|A;C|F;D;Q;C|A;F;D;Q;C|C;T|V;S;N;A;C	V;S;N;A;C;T|C|L;A;M;D;C|C;G;P;V|E;G;C;L|P|I;V;S;N;A;C;T	0.995894	0.984145
130137		-9.00788	P0A6A3|P09373|P0A9Q7		3		6.48279e-06		I|L|nterm;N;G;A;L		0.984219
130139		-8.98769	P76116|P0A9Q7	P0A9Q7	2	1	4.32186e-06	2.17653e-06	L|I;A;L	L;D;E	0.980849	0.331477
130141		-8.96296	P0AEM9	P09373|P05055	2	2	4.32186e-06	4.35307e-06	T;I	A;G;L;M;D;Y;F;H;E;S;I;Q;N;V;R|M	0.481088	0.961452
130144		-8.15263	P09373|P17117		2		4.32186e-06		F;T;S;L;Q;A;D;E;N;G;V;I;R;H;M;cterm;K|Y;Q;P;L		0.24637
130147		-8.04997	P0A7V8|P0A9Y6|P0AG27|P17117|P00934|P17846	P0A912|P09424|P07001|P0A9P0|P0A6Y8|P77245	6	6	1.29656e-05	1.30592e-05	I;A;S;Y;Q|E;G;Q|W;A;G;E|H;cterm;K|I;L;T;A;S;G;D;V|I;A;G;V	S;A;D|Y;L;G;cterm;K|I;V;T|Q;L|P|L;Q;A;N;V	0.495651	0.945778
130150		-8.02194	P0A903		1		2.16093e-06		L;E;Q;A;G;K;P;V;D;S;M;R;Y;T		0.0453822
130153		-7.99138	P0A9B2		1		2.16093e-06		L;D;A;Y;M		0.128972
130159		-7.04913	P0A799|P0AED0		2		4.32186e-06		nterm;V;L|H;V		0.492602
130160		-7.04045	P0A7N9		1		2.16093e-06		S		0.995145
130161		-7.03202	P0A9Q7	P0A9Q7	1	1	2.16093e-06	2.17653e-06	T;S;G;E;V	T;S;G;E;V	0.110976	0.124613
130162		-7.01722	P0AB91		1		2.16093e-06		V;I;G;P		0.229499
130163		-7.01133	P0ABT2	P0ABT2	1	1	2.16093e-06	2.17653e-06	I	I	0.605967	0.683209
130164		-7.00101	P16659		1		2.16093e-06		P;I;V;D;R;T;A;M;S;F		0.0623574
130166		-6.92746	P00509		1		2.16093e-06		G;M		0.487053
130174		-6.04655	P09832	P09832	2	1	4.32186e-06	2.17653e-06	nterm;C;P	nterm;C;P	0.499815	0.499482
130176		-6.02435	P0A749	P0A749|P22259	1	2	2.16093e-06	4.35307e-06	L;A;cterm;K	L|P;E;T;W	0.32895	0.80917
130179		-5.99183	P09373|P0A9T0|P0A9Q7	P0A7K2	3	1	6.48279e-06	2.17653e-06	L;Y;T;M;G;P;S;E;N;I;W|V;D|M;Y;E;H;P;T;F;L;A;R;D	E	0.264812	0.487775
130180		-5.96413	P23843|P0ABK5|P08178|P68066		5		1.08046e-05		P;Y;L;C;T;E;I|L;A;G;E;I;K;P;H;cterm|V;S;G;C;D;P;Q;T;E;L|K;P;F;N;D;V;R;T;A;L;cterm|V;R;E;G;Q;H;L;N;T;D		0.0970907
130181		-5.95549	Q46856		1		2.16093e-06		P;M;G;C;V;L;T		0.123359
130182		-5.93072	P0A7W1		1		2.16093e-06		P;A;S;E;G;T;I		0.0829429
130184		-5.85753	P69908;P69910		1		2.16093e-06		V;P;T;F;G;Y;N;E;Q;L;H;D;A;cterm;K		0.0391173
130185		-5.25813	P09148		1		2.16093e-06		L;cterm;K		0.495705
130187		-5.11089	P0A9T0	P02931	2	1	4.32186e-06	2.17653e-06	I;P;A;L;C;D;S;cterm;K	I;V;Y	0.0873593	0.329175
130190		-5.07361	P37691		1		2.16093e-06		L;I;H		0.231739
130193		-5.04387	P07004		1		2.16093e-06		V;N;cterm;K		0.331032
130194		-5.03136	P09373|P0ABK5|P40874|P0A6P9	P23847	5	1	1.08046e-05	2.17653e-06	V;L;T|P;T;S;G;N;I|L;P;N;G;D;Q;Y|L;A	P;T;M;W;G;Y;N;D;V	0.493419	0.0907169
130195		-5.02333	P0A825|P13482		2		4.32186e-06		Y;T;S;P;R;V;M;Q;A;G|S;T;G;E;Y;P;L		0.0768225
130197		-4.99759	P0A6T1		1		2.16093e-06		A;T;F;D;Q		0.165704
130198		-4.9847	P69441		1		2.16093e-06		M;T;A;P;L;I		0.162557
130199		-4.95765	P0ABK5	P28635|P37188	1	2	2.16093e-06	4.35307e-06	P;T;S;G;N;I	F;V;Y|I;S;G;E;A;L;Q;N;cterm;K	0.142005	0.319122
130200		-4.91632	P09373		1		2.16093e-06		L;Y		0.494919
130201		-4.87653	P0A7R1		1		2.16093e-06		V		0.923524
130202		-4.86998	P00561		1		2.16093e-06		C		0.95859
130206		-4.18549	P69441		1		2.16093e-06		A		0.89045
130207		-4.14957	P0A8N5	P31119	1	1	2.16093e-06	2.17653e-06	L;I	P;V	0.470305	0.321636
130210		-4.09759	P0A6A3	P0A7R1	2	1	4.32186e-06	2.17653e-06	L|L;S	N;L	0.713205	0.495565
130211		-4.08604	P0ADA7|P39172		3		6.48279e-06		G;S;T;L|V;F;A;E;P;Q;R;S;G;T;M;L;D|T;D;G;S;L;A		0.139311
130214		-4.05566	P23843		1		2.16093e-06		L		0.49201
130215		-4.04863	P23847	P22106|P0A9B2	2	2	4.32186e-06	4.35307e-06	F;S;I|L;V	A;Q|P;N;V	0.358922	0.324832
130216		-4.03515	P08839		1		2.16093e-06		A;T;I;R;H;L;cterm;K		0.110841
130217		-4.02923	P09373|P0A9Q7|P0A7J3|P23843|P0A6F5|P75874|P0A6M8|P0A6F9|P0A7D4|P25516	P0AF18|P30863|P00961|P0CE47;P0CE48|P62707|P0A6F9|P0A910	18	8	3.88967e-05	1.74123e-05	I;T|D;I;cterm;K|T;M;G;P;S;E;N|F;cterm;K|H;cterm;K|T;V;G;cterm;K|E;D|D;Q;G;Y;H;V;I;P;S|A|G;cterm;K|G;T;R	S;N;A;T;L;cterm;K|cterm;K|N;A;T;L;cterm;K|Q;A;F;D;E|A;cterm;K|L;N	0.968429	0.990353
130218		-4.02349	P0A6F9|P0AG16|P0A8N3|P0A910|P60595|P0A6P9|P45523|P75874|P37685|P0AFR4|P0A7L0|P0A8V2|P0A8M6	P0A6P9|P00961|P64581|P0A6F9|P0AB91|P0CE47;P0CE48|P06715|Q46857|P0A6M8|P0A8V2|P25516|P0AF18|P0A8E7|P0A799|P0A850|P00909|P0AA04	14	17	3.0253e-05	3.70011e-05	cterm;K|Q|F;G;cterm;K|V;I|L|L;cterm;K|I;cterm;K	cterm;K|G;E;cterm;K|A;cterm;K|I;N|I;M|L;P|N;A;T;L;cterm;K|P;F;Q|F;T;G;S;V;D;E|W;cterm;K|V	0.996807	0.993416
130219		-4.01498	P09373		1		2.16093e-06		N;G;A		0.245341
130220		-4.00997	P0A9T0	P0A9Q7	1	1	2.16093e-06	2.17653e-06	I	N;A;I	0.915398	0.245265
130221		-4.00361	P02943	P0ABZ6|P0AB91	1	2	2.16093e-06	4.35307e-06	L;F	P|I;D;A	0.477128	0.992889
130222		-3.99488	P0A862|P0AA04|P0CE47;P0CE48|P0A867|P33570	P33570|P0A6Y8|P0AG48|P0A862|P0AA04|P76004	15	13	3.24139e-05	2.82949e-05	nterm;S;Q;T;V;H|nterm;S;Q;T;V;H;F|nterm;M;F|cterm;K|nterm;P;M|nterm;D;L|N	nterm;D;L;A;N|nterm;L;M|nterm;M|nterm;S;Q;T;V;H|nterm;D;L|nterm;M;Y|nterm;M;F|nterm;S;Q	0.863456	0.996815
130225		-3.95718	P32662|P0ABK5|P0A825		7		1.51265e-05		L;V;A;E;R;M;G;I|P;T;S;G;N|P;T;S;G;N;I|I;A|P;T;S;G;N;I;A|L;I;A;S;E;N;Y;T;P;R;V;M;Q;G		0.44027
130226		-3.94978	P09373	P0A9B2|P62601	1	2	2.16093e-06	4.35307e-06	V;A	V|E;A;P;M;I;G;L	0.460999	0.885175
130227		-3.9366	P00963	P00550|P0ABU5	1	2	2.16093e-06	4.35307e-06	L	A;C;D|A	0.94743	0.59832
130231		-3.83479	P0A6F5		1		2.16093e-06		A;G;M		0.142167
130232		-3.56963	P39396		1		2.16093e-06		E;P;S;V;L;N;R;A;G;T		0.0615027
130235		-3.22294	Q46829	P0AG67	1	1	2.16093e-06	2.17653e-06	I;C;D;V	V;L	0.24898	0.330577
130236		-3.20215	P00961|P78067|P30125		3		6.48279e-06		Q|L|I		0.975587
130237		-3.17826	P0ABC3		1		2.16093e-06		A;L		0.405312
130238		-3.16996	P0ABC3		1		2.16093e-06		I		0.848827
130239		-3.16113	P0A9M8		1		2.16093e-06		V;L		0.486685
130240		-3.15092	P23843	P77804	1	1	2.16093e-06	2.17653e-06	I	I;F	0.842384	0.376168
130244		-3.11096	P0A799|P0AGE0		2		4.32186e-06		nterm;V;L|V;G;N;L;Q;D;P;E;R;Y;M;A		0.48936
130245		-3.10442	P0C0L2	P0A8M6	1	1	2.16093e-06	2.17653e-06	V	cterm;K	0.910439	0.967995
130248		-3.06078	P0A9B2|P25906	P0ABH9|P69783|P0A9B2|P0A7D4	2	4	4.32186e-06	8.70614e-06	V;E|T	V|G;D|V;E|M;E;Y;H	0.767092	0.96542
130249		-3.05419	P0A759	P0A9T0	1	1	2.16093e-06	2.17653e-06	L;P;cterm;K	Y;T	0.324237	0.473217
130250		-3.04655	P60438	P07004	1	1	2.16093e-06	2.17653e-06	A;N;D;G;Y;R;I;Q;V	L	0.0997553	0.942053
130251		-3.03879	P0AE08	P23843	1	1	2.16093e-06	2.17653e-06	V;Y	nterm;Q;T;L;V;R	0.475635	0.192625
130252		-3.03321	P0A6M8|P63284;P63284-2	P0A9D8|P63284;P63284-2|P0AFK9	3	3	6.48279e-06	6.5296e-06	E;Q|G;Y|Y	Q;W|Y;D|E;T	0.979623	0.494443
130254		-3.01807	P0AB91|P0A6F5|P0A910|P0A8W5		4		8.64371e-06		I;G;P;C|L;M;I;T;E;C;V|T|G;A;M;I;V		0.862909
130255		-3.01099	P21156|CON__P15636|P0A9B2|P69908;P69910|P00370|P0A799|P76578	CON__P15636|P33195|P0CE47;P0CE48|P0A910	18	12	3.88967e-05	2.61184e-05	Q|nterm;S;G;T;L;A;C|nterm;Y;A;G;Q;D;I;V;S;N;C|L;A;C;T|V;C;G;P;Q;I|I;V;S;N;A;C;T|S;D|P|nterm;V;L;P|L	L;A;C;T;G;S|T;P;Q;V;G;A|nterm;S;T;C|nterm;S;G;T;L;A;C|nterm;A;R;G;I;T;N;S;H;V;E;Y;D;P;C|nterm;Q;R;A;L;I	0.99585	0.248921
130256		-3.00071	P0AC84	P00370|P0ACP7	1	2	2.16093e-06	4.35307e-06	nterm;F;P;Q	L;T|I	0.328011	0.939067
130257		-2.99383	P0A7V8|P0AET8	P0A8L1|P0AET8	5	2	1.08046e-05	4.35307e-06	L|M|N|N;M	I;V;R;P;E;D;S;M;A;L|N	0.989498	0.8251
130259		-2.97963	P0A9P0	P0A7G6|P0AET8|P0ACP7	1	3	2.16093e-06	6.5296e-06	Q	F|N|V	0.984702	0.973641
130261		-2.96152	P0ABK5	P0A6Z3	3	1	6.48279e-06	2.17653e-06	P;T;S;G;N|P;T;S;G;N;I;A;L	Y;I	0.166099	0.48827
130262		-2.95066	P0A6Y8	P0A6P9|P0A8V2	1	2	2.16093e-06	4.35307e-06	G;T;F;D;I	L;A;M|nterm;G;M	0.165812	0.497433
130263		-2.94198	P09373		1		2.16093e-06		Y;E;A;S;L;M;H;D;R;V;I;T;C;G		0.0366497
130264		-2.93378	P0ADV7		1		2.16093e-06		T;P		0.475604
130265		-2.92616	P00946		1		2.16093e-06		S		0.952557
130266		-2.92037	P69828|P0AET8	P12758	3	1	6.48279e-06	2.17653e-06	P;T;G;I;M;L;E;Q;H;A;C|P;T;G;I;M;L;E;Q;H;A|N;M;T	nterm;S;I;G;A;T;H;V;D;F	0.331515	0.0583593
130267		-2.90953	P0A867	P0AE08	1	1	2.16093e-06	2.17653e-06	Y	V;Y	0.485933	0.488823
130268		-2.89944	P0A799		1		2.16093e-06		N;G;P;V		0.243311
130278		-2.44278	P31554		1		2.16093e-06		Y		0.971685
130279		-2.19134	P04805|P0A9Q7		2		4.32186e-06		A;G;Q;S|T;N;V;A		0.248944
130280		-2.17879	P0A6P9		1		2.16093e-06		V		0.90715
130281		-2.17329	P0A9Q7|P0AE78	P69786	2	1	4.32186e-06	2.17653e-06	P;A;S;Q|V	V;A;G;S;Q	0.829681	0.124236
130282		-2.15619	P39356		1		2.16093e-06		V;G;N;A		0.247592
130283		-2.14368	P0A877		1		2.16093e-06		I;D		0.454042
130284		-2.13277	P0A6F5|P0A9Q7	P0AED0|P0AGE9|P0A7V8	2	3	4.32186e-06	6.5296e-06	L;A;D;V|G;A;N;T;P;V	L;I;A;V;D|I|E;L	0.196799	0.990931
130287		-2.10483	P0AEM9|P39172|P0CE47;P0CE48|P18843	P0AEM9|P0A799|P15640	4	4	8.64371e-06	8.70614e-06	I;N;Q;V|E;L|T|V;L	Q;V|P|G;P	0.935128	0.989182
130288		-2.08596	P16456	P0AGJ9|P06959	1	2	2.16093e-06	4.35307e-06	I;L	V;G;A;T;L;I;D|A;L	0.482918	0.486086
130289		-2.07876	P0A9Y6|P0A6L0	P25397|P23843|P0AA04|P0A9Y6|P0A6L0	3	5	6.48279e-06	1.08827e-05	A;E|L|E;G;Q;N;V	M|L;Y;N|L;G;T;Q;V;I|A;E;G;Q;N;V|L	0.937466	0.922275
130290		-2.07256	P0A8M6|P0A7D4	P75876	2	1	4.32186e-06	2.17653e-06	cterm;K|Y;I;cterm;K	V	0.945872	0.947861
130291		-2.06304	P37626|P10121	P23843|P0ABB0	3	3	6.48279e-06	6.5296e-06	Y;V;cterm;K|L;T|Y;V	I|S;E;P;V	0.490973	0.926593
130292		-2.05456	P0ABP8|P00968|P0AET8|P15005;P15005-2	P0A8V2|P0AET8|P15005;P15005-2	4	3	8.64371e-06	6.5296e-06	I|V|I;L	I	0.976791	0.987653
130293		-2.04321	P37665	P0AD61|P0A8T7|P23843|P37665	3	5	6.48279e-06	1.08827e-05	L|nterm;S;A;I;G	A|nterm;T;A;N;S;G;Y;L;R;V;D;Q;E;C;H;I;M|L|A;G;L;S;V	0.993301	0.96298
130294		-2.03612	P0AC86|P25665|P09373|P09831|P0A879|P0AG07	P0AFG0|P60624|P0A879|P67910|P0AEL6|P0AG07|P60546|P75876|P0AGD1	7	10	1.51265e-05	2.17653e-05	Q;L;N;V|T;A|nterm;Q;Y;I;T;A;L|D|V|Q;V|P	E;P;G;M;V;R;N;D;F;A|I;Q|V|Q|Q;V;S;N;A;I|L|P;I|nterm;A;S;L|P	0.962711	0.938072
130296	Didehydro	-2.01484	P0A9Q7|P0AB91|P0A825|P0ABP8|P0AA04|P0ACJ8|P0AE08|P16456|P0CE47;P0CE48|P0A9B2|P07813|P0AES9|P0A7D4|P23843|P0AB26|P0AFG0|P0C0V0|P09373|P00888|P0A6P9	P0A9Q7|P0A9B2|P16456|P0AED0|P69908;P69910|P0A7D4|P0A7Z4|P0AES9|P09373|P0A825|P0ACJ8|P0CE47;P0CE48|P0A799|P69776|P60624|CON__P15636|P45578|P0ADE6|P00888|P0A910|P0A858|P0A817	29	42	6.26669e-05	9.14144e-05	nterm;E;Y|nterm;A;G;L;P;Q;V|C|I;P|nterm;A;G;L;P;Q;V;M|nterm;M;F;Q|V;E;M|S;C;T;N;L|Y;T;G;M|nterm;E;V;M|P;D;E;V;H;Y;L;C;T;I;N|nterm;E;M|I;M|T;S;G;E;V;P;F;A;D;Q;cterm;K|S;Q;M|L;Y|S;C	T;S;G;E;V|N;A;S;C;T|C|I;G;S;E;A;C|nterm;E;V;M|nterm;P;R|T;N|nterm;A;V|L;T;I|nterm;E;Y|T;S;G|nterm;P;H|nterm;E;P;A;R;M;V|L|nterm;P;V|S;P;T;F;V;A;W;G;H;L;N;Q;E|D;H;T;R;M;E;A|nterm;Q;V;Y|nterm;E;M|P;V|V;S;N;A;C;T|nterm;P;H;V;N;G;T|L;Y|S;C;T|Q;N;V;D;L;S;G;A;F;T;E;M;cterm;K|V|C;L|nterm;P;H;V|L;P;A;E	0.985739	0.983819
130297		-2.00757	P0A9Q7|P76002|P30855|P0ADY1|P0A8W5|P0A799|P0A9B2	P39172|P0A9B2|P0A9Q7	8	4	1.72874e-05	8.70614e-06	T;S;G;E;V;P;F;A;D;Q;cterm;K|F;G;P;I;D;S;V;L;R;Y;E;H;Q|I;P;Y|M|nterm;N;L;Q;H;F;I;A;M;P;D;R;S;V;Y;C;E;T;G|I;A;D;S;E;F;G;T;L|S;W	F;A;E;P;Q;R;V;S;G;T;M;L;D|C|G;S;W|W	0.960671	0.953487
130298		-2.00004	P06959|P0A6F5|P09373|P0AA04|P69776	P60422|P06959|P09373|P0A7D4|P69776|P0A6Y8|P0A910|P0A9B2	6	12	1.29656e-05	2.61184e-05	Q;M|Q;V|G;T|P;N;M;T|T|M;R;S;D	P;V;G;S;T|M|nterm;T;M|A;Y;R;M;P;D|A;M;R;S;D|L;S;A;Q;T;D;V|V;N;L|nterm;I;S;A;R;G;M;E|Q;T;D;V;N;L|G;M;V|I;V;S;N;A;C;T	0.902014	0.930671
130299		-1.99399	P0AG67	P0A910|P0CE47;P0CE48|P31131|P0AG67	2	4	4.32186e-06	8.70614e-06	N;F	A;R;G;M;E|P;E;G;V;M|G;A|F;S;N;A	0.49565	0.491042
130300		-1.98666	P0AE18		1		2.16093e-06		F;T;I;E		0.248672
130301		-1.97932	P0A9C5|P0AEZ3|P0A910	P37146|P08395|P0AG48|P68066|P0ACL2|P00582|P0A7W7|P0A9Q7|P64624	3	10	6.48279e-06	2.17653e-05	nterm;M|Y;I;L;P|A;R;G;M	A;Y|D;A|nterm;M|T|I|E|M;G;I;H;T;S;C;L;Y;D;Q|I;N;Q;V	0.983886	0.993312
130302		-1.96951	P0AET8|P07604|P0A6F9|P0A7S9	P0A7S9|P05791	4	2	8.64371e-06	4.35307e-06	M|L;S|I|L;T	L;T|L;V	0.990931	0.496132
130303		-1.95957	P0A799|P04846|P0ABD3|P0A6Y8	P0A6Y8|P60595	5	3	1.08046e-05	6.5296e-06	A|F;P;M|F|L;Q	A;D|Y	0.966985	0.933345
130304		-1.95172	P02359	P0A6Y8|P0A9Q7|P07118|P02359|P0A6F5	1	5	2.16093e-06	1.08827e-05	N;I	L;G;T;F;D;I|V;E;T;F|Q|N;I|L	0.492378	0.944495
130305		-1.94239	P0A9Q7	P0CE47;P0CE48|P76372	1	2	2.16093e-06	4.35307e-06	A;L	C|T;V;S;Y	0.391382	0.975393
130307		-1.92528	P0A9B2		1		2.16093e-06		W		0.965012
130309		-1.90171	P0A9P0		1		2.16093e-06		Q;L		0.489857
130310		-1.89482	P39411|P0AD59	P0AET8	2	1	4.32186e-06	2.17653e-06	V;C|nterm;A;F	M	0.491279	0.963993
130311		-1.88843	P23843		1		2.16093e-06		A;F		0.48483
130313		-1.86236	P0A8L1	P05791	1	1	2.16093e-06	2.17653e-06	L	M;Q;E;L;Y	0.671933	0.16279
130315		-1.83915	P22106		1		2.16093e-06		E		0.991333
130322		-1.51006	P27278		1		2.16093e-06		I		0.986417
130323		-1.49286	Q46948|P0A7E5		2		4.32186e-06		T;S;Q|I		0.933464
130324		-1.46121	P76177		1		2.16093e-06		G;N;Y		0.243719
130325		-1.23983	P75797|P0AES9		2		4.32186e-06		T;G;E;A;Q;F|I;A;T		0.331405
130326		-1.1913	P0A9M0|P0A9Q7		2		4.32186e-06		V;I;P;L|P;A;S;Q;G;I		0.243393
130327		-1.18293	P30125	P0A799|P0ADE6	1	2	2.16093e-06	4.35307e-06	P;G;D;I	P;V|V;G;N	0.198708	0.411604
130328		-1.16366	P0A6P9		1		2.16093e-06		A;L;G;E		0.244821
130329		-1.15491	P0ADI4		1		2.16093e-06		T;V;L		0.241511
130330		-1.14769	P0A799|P30125|P39176	P60624	4	1	8.64371e-06	2.17653e-06	I;V;G;A;N;T;F;Q;H;D;cterm;K|P;G;D;I|I	P	0.955042	0.912748
130333		-1.11915	P0AGC3|P14081	P0C0V0|P0A6P9|P0A6P7	2	3	4.32186e-06	6.5296e-06	I|L	S;Q|I|E;Y;L;cterm;K	0.940927	0.973383
130334		-1.10866	P0A9P0|P00393	P00393	2	2	4.32186e-06	4.35307e-06	Q;L|V;G;A	I;V;G;A;T|V;G;A	0.496419	0.141877
130335		-1.09671	P37637|P37329|P0CE47;P0CE48	P76170|P37637|P22939|P0CE47;P0CE48	4	6	8.64371e-06	1.30592e-05	A;G|T;S;L;N;G;R;A;V;D;P;E;H|L;T|T	I|A|Y;P|Y|L|L;T	0.946515	0.988992
130336		-1.08786	P0A799	P0A6P9	1	1	2.16093e-06	2.17653e-06	nterm;V;L	Q;I	0.478796	0.495403
130338		-1.07197	P77374	P06959|P0A8M6|P04079|P0A877	1	4	2.16093e-06	8.70614e-06	Y;A;G;N	T;G;I|I;Q|V;D;S|V	0.248357	0.985085
130339		-1.06485	P0A7G6|P77735	P0A7G6|P05793|P0A877	5	5	1.08046e-05	1.08827e-05	M|M;F|Q;L	M;F|I|A	0.992475	0.917446
130340		-1.05527	P77335|P37329|P19926|P0AG63|P0A9Q7	P0AEZ1|P45469|P0A9Q7	5	3	1.08046e-05	6.5296e-06	I;E|Y;P;V|nterm;Y;Q|V;A|I;T	A|I;T;G;A;L;V;H;R;M;N;E|I;G;E;V	0.497122	0.969224
130341		-1.04664	P0AFG3	P21499|P26646	1	2	2.16093e-06	4.35307e-06	V	L|V	0.935781	0.989594
130342		-1.03871	P23843|P0AE01|P08997|P69786|P0A8V2	P0A6P9|P23843|P0A9Y6|P0ABK5|P0A910	6	6	1.29656e-05	1.30592e-05	L;Y|L|L;T;N|V;N;G;T;I|nterm;A;T;G;S;E|nterm;L;R	I;L|L|L;Y|E;G;Q;N;V|A;N|nterm;Q;R;A	0.971638	0.975263
130343	Comp.:O-NH3	-1.03156	P0A7B1|P0A6M8|P23843|P0A9Q7|P0A8V2|P0A9T0|P0ABK5|P0AG44|P05793|P0AAI9|P0AAG0|P25665|P09373|P02931|P0AG67|P0AD96|P0A7N9|P0A6P9|P09158|P76658|P0A825|P0A7D4|P0A879|P0ABT2|P0A6Y8|P30860|P62707|P0AE08|P09832|P00864|P69908;P69910|P0A867|P0A6T1|P0ADE6|P0AET8|P0A6L2|P0CE47;P0CE48|P0ABB0|P0AD61|P06999|P0AFG0|P18843	P77211|P0AC02|P0ABU2|P0A8V2|P23843|P23721|P0A8A0|P09373|P76658|P09832|P0AB91|P0ABK5|P0A799|P62707|P0AG44|P05793|P0A825|P0A6T1|P21889|P25665|P69910|P0A6F5|P0ADG7|P0A6P9|P0A7R1|P0A9Q7|P0A879|P69908;P69910|P0AG67|P0CE47;P0CE48|P0AEU0|P0A6Y8|P0AD49|P0AFH2|P0A9B2|P0AG93|P0A7U7|P02931|P0A9J8|P00393|P0A9T0|P00363|P37051|P0ABC7|P69441|P0A867|P00961|P21599|P0AAB6|P0ABT2|P0AFG8|P0AET8|P0ADE6|P00934|P0AD61|…	110	218	0.000237702	0.000474484	P;V;R;F;Y;Q;D;M|nterm;Q;S;G;R;Y|nterm;Q;T;L|nterm;L;V;A|nterm;L;R|E;S;L;R|N;M|R|M|nterm;C;E|nterm;E;L;R|nterm;C;H|nterm;L;V;H|A|nterm;L;H;T;Y;R;D;A|R;V;E|nterm;C;R|nterm;Q;Y;I;T;A|nterm;A;V;T|nterm;A;N;P|nterm;N;H|nterm;Q;Y|nterm;E;L;R;V|nterm;L;V|nterm;E;A;I;R|nterm;L|nterm;N;G;A;L|nterm;C;R;Y;N;P;A|nterm;C;D|nterm;L;N;S|nterm;A;I;G;T|nterm;C;Q|nterm;L;H|E;N;S;Y;G;D;M|A;D;R|nterm;L;M|Q;A;E;C;T;F…	L|Q;Y|I;V|nterm;L;R|nterm;L;V;H|S;G;P;A|nterm;C;G|nterm;Q;T;L;V;R|nterm;L;H;T;Y;R;D|nterm;C;D|nterm;Q;L;M|nterm;E;Y|E;L;R;D;W;N;G|M|nterm;E|nterm;L;N;E;R;H|R;V|I|nterm;E;A;D|nterm;Q;Y;I;T;A|nterm;Q;L;A;N;R|L;M|nterm;C;H|R|V|nterm;Q;G|nterm;A;Y|nterm;M;L;R;G;V|nterm;L;V|nterm;E;A;I;R|E|nterm;A;Q;R;E;Y|nterm;E;L;R;V|nterm;E;L;R|nterm;C;Q|nterm;Q;Y|nterm;L;Q|nterm;R;H|nterm;L|nterm;L;Y|nterm;L;M|nte…	0.99344	0.999228
130344		-1.0258	P0A6F5|P0A799|P25539	P0AEM9|P05793|P23847|P0A9Q7	3	4	6.48279e-06	8.70614e-06	L;P|P;A|V;L	P|nterm;Q;G;I|Q;V;M;H;D|M;G;I;H;T;S;C;L;Y;D	0.487837	0.893447
130345		-1.01969	P13029|P0A6M8|P22731|P0AD61	P13029|P45800|P16926|P0A9B2	5	4	1.08046e-05	8.70614e-06	L;T;A;P;E;M;V;G;R|L;cterm;K|L;T;A;P;E|L;A|I;T;A	T;L;A;P;E;M;V;G;R|L;V|V|V;S;N;A;C;T	0.400018	0.99098
130346		-1.01389	P06959|P0A7V8|P06996	P0AE08|P09373|P25665	3	3	6.48279e-06	6.5296e-06	I;F;D;S;A;G|I;A;S;Y;Q|P;S;G;E;F;T;V;N;R;D;A;L;Q;I;Y	V|I;W;A;T;E;S;G;M;L;D;R;V;cterm;K|L;A;R;D;N;S;G;T;E;W;P;I;Q;H;V	0.198185	0.853929
130347		-1.00548	P0AB71|P0CE47;P0CE48|P37689|P31057|P09373|P0A8W5|P0A858|P0A6P9|P0A7W1|P0ABK5|P0A825|P68066|P0A8T7|P08839|P05793|P69908;P69910|P0AFG0|P0AD61|P0C018|P27302|P0A6F5|P0A6Y8|P0A9B2|P00968|P05055|P0AG67|P25665|P04825|CON__P15636|P23843|P0A7R1|P09151|P06715|P00954|P0A707|P39172|P0A9C5|P0AFG8|P0A6M8|P00961|P60723|P0A9Q7|P15288|P06996|P06959|P0A9F3|P0ACF8|P12758|P0A910|P76344|P0A799|P0A6F9|P0A698|P06987|P0…	P09373|P0A6P9|P0A953|P0A850|P68066|P07813|P0A9Q7|P06986|P0A6M8|P0AD61|P0CE47;P0CE48|P0ABK5|P0A698|P07395|P0A825|P60546|P69441|P00968|P0C018|P0AG67|P0ACY3|P69222|P0A9A6|P69908;P69910|P08839|P0A9T0|P0A9B2|P05793|P0AF12|P0A7D4|P0ACJ5|P12758|P0A7X3|P0ABK9|P0ABB4|P0A799|P00561|P0A7R1|P0ACF8|P0A6Y8|P0A8F0|P39172|P0A7V8|P0A858|P23827|P0ADA7|P0AFF6|P13029|P07004|P0ADG7|P30125|P04825|P0A879|P76116|P00934|…	350	239	0.000756325	0.000520192	S;E;L;Q|L;P|L;S;A;G;V;H;E;D;I;M|I|I;G;A;N;V;T;D;Q;L;M;H;F|F;E;I;G;Y;P;Q;N;D|nterm;N;L;Q;H;F;I;A;M;P;D;R;S;V;Y;C;E;T;G|L;N|P;V;I;G;A;N;T;D;Q;L;M;H;F|nterm;Y;S;M;P;V;N;I;G;E;H;A;D;Q|S;G;A|G;S;R;V;F;M;Q;P;A;E;T;I;L;H;N;cterm;K|I;T;N;E;A;S;R;L;M;G|I;H|P;I;A;M;D|Y|P;V;E;K;R;G;Q;H;L;N;T;D|I;A;Q;S;G;E;P;T;L;M;R;F;H;V;cterm;K|P;A;I;V|E;G;T;I;A|T;M;V;D;S;G;I;E;A;Y;L;H|D;T;G;I;M;H;A;S;F;L|G;C;A;Q|A;G;L;M;D…	L;M;D;G;Y;F;H;E;A;S;I;Q;N;V;R|L;A;M|P;I;D;Y;L;N;S;H|F;T;G;S;V|I;E;Y;R;V;P|V;N;G;M;P;A;L;R;E;T;D;F;S;W;Y|I;E;D;G;L|L;I;C;N;V;R;Y;A;D|C;S;P;N|P;L;Q;A;I;G;E;H;F|A;T;Q;M;L|P;I;A;M;D|I|D;V|V|V;I|L|A;G;M;N;V;R;L;F;S;H;D;Y;E;Q;I;cterm;K|L;I|T;G;S;N;V|L;A|P|I;M;A;T;C;E;R;D;V;N;S;L;F|E;D;T;G;Q;V;F;I|M;Q;G;T;V;L;E;P;N;F;R;H|V;G;N;A;E;H;M;R;I;F|L;P;I|E;I;P;M;R;G;Q;L;F;D|A;S;L;M;H;D;R;V;I;T;C;G|F;I;T;D;A;G;R…	0.997734	0.997235
130348		-0.996396	P0A825|P25665|P68066|CON__P15636|P39172|P76002|P69783|P0AF93|P0A9Q7|P0AB89|P0A7L0|P0AG63|P0AG55|P09373|P0CE47;P0CE48|P52697|P0A9B2|P0AE08|P0A850|P0AD61|P0ADA7|P0A6P9|P0A910|P77348|P0A7Q6|P0ABU5|P0AC59|P77552|P0A867|P04693	P25665|P0CE47;P0CE48|P0A9Q7|P0A7L0|P09373|P0C018|P00350|P68066|P0ADB1|P52697|P23843|P0A9Q9|P76002|P00888|P69908;P69910|P0A858|P0A9B2|P0A910|P0AE08|CON__P15636|P0A7W7|P0A7L8|P0A7Q6|P0ABU5|P25437|P0A7M9|P0A6F5|P0A825|P0AG84|P08839|P0AG63	54	75	0.00011669	0.00016324	A;S;E;N;Y|H;S|P;V;E;K|W;Q;P;S;G;V|V;G;P;E;M|D;T;Y;L;F;G;P;I;S;V;R;E;H;Q|V|F|I;V|E|M|C|I;N;L;S;G;F;H;P;V;D;Q;A;T;E;C|L;V|V;L|L|L;P;E;G;V;M|W;V|A;S;C|Y;V;A;S;H|F;T;G;S;V|S;G;A;L;V;P;T;N|S;T;L|E;V;C|P;M|P|P;M;W|P;T;Q;S;V;L;I|G;C|L;A;C|L;A;C;T|A;C|C;T|H;C|V;T|nterm;P;M;D|V;S;N;A;C;T|I;V;S;N;A;C;T|nterm;V;G;A;D;F	H;S|I;N;T;S;H;V;E;Y;D;P;R;A;C|I;V|V|P;T;Q;S;V;L;I;N|V;L;T;I|V;L;A;S;T;E;cterm;K|L;V|P;I;D;L|L;M;D;G;Y;F;H;E;A;S;I;Q;N;V;R|A;E;D;G|I;E;Y;R;V;P;K|Y|F;V;A;L;D;T;G;H;I;N;S;Y;Q;C;E|P;M;W|P;C;V|P;D;E;V;H;Y;L;C;T|V;T;C;Q;G|A;D;T;Y;L;F;G;P;I;S;V;R;E;H;Q|D|P;R;L;V;C;G;S;I|P;V;L;C|N;C|D;Q;C|G;N;T;C|T|L;A;C|T;C|I;V;S;N;A;C;T|C|P;M|V;G;C;R;D;H;T;L|I;C;S;A|C;S|L;A;C;T;G;S|V;A;S;H|V;C|C;G;E|A;S;C;T|I;V;S;N;A;C…	0.993575	0.996572
130349		-0.984934	P09373|P09831|P69776	P0A8N3|P69776	4	3	8.64371e-06	6.5296e-06	A;V;S;T;I|D|nterm;D	L;D|nterm;D	0.983908	0.499965
130350		-0.97617	P0A799|P09152|P0ACB2	P76407|P0A8B5|P0A754|P0AB71|P0AEU7	3	6	6.48279e-06	1.30592e-05	I;V;G;A|N|M	F|V|V;S|Q|Q;F;S;N;G;A|V;N;M	0.984709	0.982009
130351		-0.964308	P09373|P31658|P00509	P77304|P0ACF0|P09373	4	3	8.64371e-06	6.5296e-06	Y|N;I|L;Y|M	nterm;A;N;P|A;N|T;Q;S;V;L;I	0.987634	0.332262
130352		-0.954156	P69503	P31801|P23843|P08395|P0A8V2	2	4	4.32186e-06	8.70614e-06	A;L|L	T;Q;Y;M|I|A|nterm;G;M;P	0.839642	0.99101
130353		-0.941884	P23843	P0A8M6	1	1	2.16093e-06	2.17653e-06	L	I;Q	0.992239	0.471309
130355		-0.928116	P0AAI9|P00956|P15877	P09373	3	1	6.48279e-06	2.17653e-06	E;Y;M|T|P;S;D;E;H;T;F;N	Y;T;F	0.990768	0.316469
130356		-0.922389	P07118	P07118|P0A9Y6|P39396	2	3	4.32186e-06	6.5296e-06	M;Q	M;Q|E;G;Q;N;V|M;T;Q	0.497805	0.494867
130358		-0.908855	P0AC86|P0AED0		2		4.32186e-06		A;N;M|L;V		0.330273
130359		-0.902011	P0A850|P0A705;P0A705-2;P0A705-3|P0A6P9		3		6.48279e-06		T|I|L		0.962687
130363		-0.859976	P0AB71	P0AG67	1	1	2.16093e-06	2.17653e-06	L;S;E;Q	N	0.123988	0.966555
130364		-0.848125	P52697	P00934	1	1	2.16093e-06	2.17653e-06	P;M;W	M;A;Q	0.330796	0.246743
130367		-0.798821	P0AG67		1		2.16093e-06		A;N;F;S;M		0.124318
130372		-0.635495	P0ADE6		1		2.16093e-06		V		0.971074
130374		-0.570654	P0A7V8		1		2.16093e-06		V;L		0.472924
130376		-0.521521	P0A6Z3		1		2.16093e-06		Y;I		0.489974
130377		-0.48882	P0A908		1		2.16093e-06		T;G		0.41272
130378		-0.233378	P0AES9	P0C0L2	1	1	2.16093e-06	2.17653e-06	I;A	V	0.480697	0.963734
130380		-0.208484	P0ABK5	P21179	1	1	2.16093e-06	2.17653e-06	P;T;S;G;N;I	nterm;L;I;P	0.12334	0.328811
130382		-0.195192	P0A9M0	P64596	1	1	2.16093e-06	2.17653e-06	V;I;P;L	V	0.244393	0.962687
130383		-0.175959	P0AFI2	P0AG67	1	1	2.16093e-06	2.17653e-06	A;R;G;E;D;L;Q;Y;V	E;I	0.0701069	0.471894
130384		-0.168384	P75849|P46837|P0AD65		3		6.48279e-06		L;T;M;Q;I;H;G|V|M;I;L		0.983729
130385		-0.160822	P69783|P07639		2		4.32186e-06		V|V;I		0.943059
130387		-0.143224	P0A799		1		2.16093e-06		V;G;I;A		0.16576
130388		-0.134431	P0A9Q7|P69783	P69783|P37903	2	3	4.32186e-06	6.5296e-06	V	V|H	0.980358	0.973244
130389		-0.127345	P06959|P60906|P0A6F5	P60906|P0A870	4	3	8.64371e-06	6.5296e-06	V;P;D;I;G;E|V|D|L;A	Q;D|V;A;Q;D|V	0.991865	0.4846
130390		-0.11873	P0AD96|P33599	P0A6F9|P0A9Q7	2	2	4.32186e-06	4.35307e-06	T;V|E;W	I;V|L;G;C;S;W	0.495383	0.489117
130391		-0.107592	P00452;P00452-2|P0A6P9|P0A6P1|P00393|P0A6F9	P0A6P9|P0A6F9|P0C0L2|P00864	7	4	1.51265e-05	8.70614e-06	L;E;D;Y|I|V|V;G;A;L;E;M|cterm;K	I|I;V|V;P|A;S;W	0.986388	0.968475
130392		-0.0961923	P21599|P0A6Y8|P0AE12|P0A9H1	P21599|P0A6P9|P0CE47;P0CE48	8	3	1.72874e-05	6.5296e-06	V|E|P|E;V|I;T;L;V|Y;Q	E;V|V;N|I	0.97249	0.930707
130393		-0.0878906	P0A7G6|P02930	P05458|P0A6F5|P0ABC7|P02931	2	5	4.32186e-06	1.08827e-05	L;T|P	S;A|L;M;I;T;E;C;V|I|L;M;I;T;E;C;V;D|E;N;S;Y	0.95549	0.984245
130394		-0.0808064	P32162|P76116	P18843|P06959|P76116|P10121	2	4	4.32186e-06	8.70614e-06	T;S|I	V;L|P;D;I;G;E;V|I|L	0.95555	0.982655
130395		-0.072875	P0A9Y6|P00961|P0CE47;P0CE48|P0AC69	P62399|P0AFG8|P00961	6	3	1.29656e-05	6.5296e-06	E;G;Q|L|T;L|L;P;E;G;V;M|P;I	L;N|nterm;V;M;W;G;S;R|L;A	0.962079	0.498948
130396		-0.0662645	P0AET8|P0A9Q7|P0CE47;P0CE48|P27434|P0A799|P0A6Y8	P0CE47;P0CE48|P0A6F9|P0AET8	6	4	1.29656e-05	8.70614e-06	V|V;A|V;E;M|L|nterm;V;L;P;A|A	L;P;E;G;V;M|I;V|V;E;M|I;L;T	0.933141	0.494895
130397		-0.0566634	P05791|P0AD61|P0A9A6	P00957|P0ADZ7|P09373|P21156|P0A6F5|P0A9Q7	3	7	6.48279e-06	1.52357e-05	A|P;L|V	L;I|V;L|nterm;T;M;L;Y|N;G;Q;I;cterm;K|A;G;D;T|T;S;G;E;V	0.953958	0.482434
130398		-0.0458917	P08312|P09373	P18956|P0A9G6|P16700|P09831|P0A6F9|P0A6P9|P0A9Q7|P0A9B2	2	8	4.32186e-06	1.74123e-05	L;V|nterm;D;G;I;S;Y	V|F;Q|nterm;N;I;H;D;W|S;E|I;V|I|P|G;M;A;F;R;V;P;T;N	0.48404	0.956084
130399		-0.0353736	P30860|P0A6Y8|P0AET8|P0A9B2|P0A9Q7|P0A6F5|P0A6F9	P0A6P9|P0A9B2|P0AET8|P45523	11	6	2.37702e-05	1.30592e-05	D;P;Q|nterm;L;M;E;I;A;Q;H;T|I;L;V|G;M;A;F;R;V;P;T;N|L|L;M;I;T;E;C;V;D|T;S;G;E;V|S;Q;G;I;D;L|Q;A	I|G;M;A;F;R;V;P;T|A;I|I;L;V|L;I	0.986258	0.977442
130400		-0.028182	P24197|P0A9M8|P0A9P0|P0A6P9|P0A9Q7|P02943	P0A9Q7|P60624|P25665|P31433|P64451|P0A877	6	6	1.29656e-05	1.30592e-05	L;V|F;M;V;N;T;W;Q;S;L;E|Q;L|V;N;G;P;I;A;Q;L|L;I;C;N;V;R;Y;A;D|Y	C;L;Y;T;D;Q;N;P;A;R;V;S|Q|nterm;C;H;E;L;A;R;D;N;S;G;T|N;S;P;E|S;T|A	0.934072	0.977017
130401		-0.0205823	P62399|P0A9A6|P0A877|P69222|P0AD61|P25526|P10378|P0ACC7|P0A9P0|P0A6P9|P0AF12|P0A9B2|P0AA04|P0A910|P0A850|P06996|P0A9Q7	P0A877|P0AFJ1|P0A9P0|P69908;P69910|P0A9B2|P0A9T0|P08839|P0A7V8|P07001|P0A855|P0AFX0	24	12	5.18623e-05	2.61184e-05	L;N;M|P;M|A|I|E;M;Q;G;T;V;L;P;N;F;R;H|A;T;Q;M|A;L;I;N;G;E;W;D;V;T|A;N;G;F;Y;C;S;D;L;I|T;A|I;Q;E;N;T;G;L;A|L|P;M;N;I;G;E;H;A;D;V;Q;F|C;E;I;Y;T;G;Q;L;N|V;S;N;A|Q;L|V;T;I;A;P;N;G;L;H;R;Q;F;cterm;K|P;V;T;G;N;C|S;V;E;T;Q;G;L;R;I;A;D|P;S;G;E;F;T;V;N;R;D;A;L;Q;I;Y|R;F;L;N;G;Y	A|I;D;A|N;L|Q;L|Q|I;V;S;N;A;C;T|I;N;A;S;R;G;T;V;D;P|L;D;A;V;N;Q;Y;P;T|I;A;S;Y;Q;V;P;N;D|A;Q;N;G;C;E;Y;T;V;P|I;N;G;A;P;Q;R;T;W;E;S;D|N;G;E;I;H;A;S;Q;D;M	0.99022	0.970048
130402		-0.0122996	CON__P15636|P06996|P02358|P25665|P0ADA5|P0A7S9	P07001|CON__P15636|P0A825|P23839	8	4	1.72874e-05	8.70614e-06	P;T;S;F;V;A;W;G;H;L;N;Q;E|P;S;G;E;F;T;V;N;R;D;A;L;Q;I;Y|F;M;V;H;P;D;Q;S;E;G;I;R;Y;T;A|L;A;R;D;N;S;G;T;E;W;P;I;Q;H;V;cterm;K|Y;N;V|N;V;E;G|A;G	A|nterm;R;I;S;N;T;P;F;V;A;W;G;H;L;Q;E|A;G;W;M;C;D;V|S;A;Q	0.301924	0.406791
130403		-0.00670885	P0ABH9|CON__P15636|P33941|P00909|P00959|P0A9B2|P0A8T7|P29745|P31057|P0A7L0|P0A9Q7|P0AFX0|P76329|P68767|P0A6P7|P0ABK5	P0A9Q7|P25665|P0ADA7|P0AG48|P23843|P68066|P0CE47;P0CE48|P0A910|P37689|P09373	17	12	3.67358e-05	2.61184e-05	T;Y;G|P;T;S;F;V;A;W;G;H;L;N;Q;E|nterm;S;T;L;A;M;G;Y;Q;P;E;I|P;L;A;S;F;Q;N;E;V;T;R;H;Y;D;G;I|G;M|G;M;A;F;R;V;P;T;N;S;D;L;E|G;M;A;F;R;V;P;T;N;S;D;L;E;cterm;K|V;N;A;G;S;D;F;L;E;Q;Y|L;S;F;M;G;P;C;N;T;Y;H;cterm;K|A;E;T;G;D;I;R;V;Q;Y;M;S;P;H|nterm;K;G;E;M;N;F;D;V;I;A;S;P;R;Q;L|nterm;R;A;L;I;V;T;D;F;N;G;Y;Q;S|Q;Y;F;D;R;I;N;V|V;H;L;D;E;P;A;R;W;T;Q;G;F;S;cterm|I;T;R;V;G;E;Q;M|nterm;M;T;N;L;Y;Q;H;F;V;S;A;P…	V;I;C;A;S;E;Q;D;Y;R;F;T;H;G;L;cterm;K|L;A;E;W;S;P;I;Q;R;H;T;V;N|R;N;T;A;I;G;L;V;D;S;H;Q;cterm;K|A;E;V;L;M;I;N;G;cterm;K|P;D;E;V;H;Y;L;C;T;I;N;Q;K;F;R;A;cterm|I;E;Y;R;V;P;K;G;Q;H;L;N;T;D;A|L;I;H;P;A;M;D;G;R;F;E;T;V|nterm;A;T;L;K;P;E;G;Q;D;Y;S;N|nterm;Y;D;T;I;C;N|L;A;G;M;D;Y;F;H;E;S;I;Q;N;V;R;P|A;G;L;M;D;Y;F;H;E;S;I;Q;N;V;R;P;cterm;K|T;Y;R;D;A;I;P;Q;S;V;L;N	0.496192	0.123674
130404	Unmodified	-0.000640525	P0A7M6|P0A9B2|P0A910|P0A9Q7|P02943|P0A9H3|P0A7R1|CON__P15636|P0AEU7|P40191|P0ACY3|P0A6A3|P0A867|P00370|P0A9Y6|P25516|P09373|P12008|P0A8E7|P0AD61|P06959|P0C018|P0AAX8|P31057|P0AE08|P37349|P0A6F5|P68066|P0A858|P33195|P0CE47;P0CE48|P24171|P04805|P0AG44|P0A9T0|P05055|P0AET2|P0A6P9|P0AB71|P0A6G7|CON__Q6ISB0;CON__Q9NSB2|P69908|P0ACA7|P76170|P31663|P0A7X3|P0A825|P0AED0|P0A6E6|P0A7G6|P77748|P69908;P69910…	P0AEJ2|P0A6F1|P0A9M0|P0A9B2|P0A8E7|P37188|P0A799|P0A796|P09373|P23843|P0AG44|P0A7V0|P0AG67|P25665|P0AAG0|P69908|P0C018|P0A910|P0A6Y8|P0AE67|P28629|P0AEU7|P0A858|P69908;P69910|P60422|P68066|P0AD61|P00895|P06959|P0A9C5|P09151|P0CE47;P0CE48|P0A9Q7|P0AED0|P0C0V0|P0AB71|P0ACJ0|P64490|P0ADS2|P05055|P0A7X3|P17846|P27862|P0A9Y6|P0A953|P0A6F5|P00370|P0AEM9|P0A717|CON__P15636|P0A7W7|P39172|P0ACF4|P17445|P0…	523	482	0.00113017	0.00104909	L;N;T;E;R;Q;F;M;A;S;G;H;cterm;K|nterm;R;S;D;I;E;V;A;N;L;Y;M;cterm;K|A;R;G;M;E;S;N;P;V;T;C;D|P;N;V;S;D;L;T;R;E;cterm;K|nterm;T;A;R;I;L;N;P;S;Q;G|Y;A;T;D;S|R;E;A;G;V;Q;D;F;L;N|T;H;L;M;S;D;V;P;I;Y;F;R;N;A;G;Q;E|V;R;L;P;N;G;T;E;H;S;F;Q|nterm;R;I;S;N;T;P;F;V;A;W;G;H;L;Q;E;Y;cterm;K|V;N;M;G;S;L;F;Q;A|T;D;A;V;H;R;G;L;E;M;Y;Q;S;I;P;cterm|P;C;A;G;T;L;E;S;R;F;I;cterm;K|nterm;Y;I;G;A;T;L;M;D;R;V;F;E;N;S;cte…	nterm;L;R;E;N;Q;V;F;A;G;I;P;S|V;M;I;T;A;Q;N;H;G;F;D;E;L;P;R;cterm;K|nterm;M;N;P;E;R;S;I;V;L;D;Y;H;F;G;cterm;K|G;M;A;F;R;V;P;T;N;S;D;L;E;cterm;K|nterm;S;R;D;L;Q;A;V;M;G;P|C;Q;N;H;I;P;V;E;L;R;T;Y;M|D;Q;L;I;V;G;A;N;T;F;H;cterm;K|I;V;A;T;E;H;M;C;D;L;F;cterm;K|L;A;G;M;D;Y;F;H;E;S;I;Q;N;V;R;P|V;P;E;S;N;I;R;D;L;F;G;H;A;W;cterm;K|nterm;C;G;F;R;A;D;N;P;M;Y;I;E;L;V;S;cterm;K|P|nterm;G;A;T;V;E;L;D;Y;R;S|E;L…	0.323554	0.81158
130405		0.00574618	P68066|CON__P15636|P0A7W1|P02931|P09832|P0AD61|P0A991|P09373|P0A799|P23845|P0A867|P0A6Y8|P0A7V0|P0A7D4|P0A9G6|P25665|P0ADA7|P12758|P0A8J8|P0A910|P0A6F5|P39172|P0A935|P75797|P28635|P0AD96|P0A6M8|P37759|P0A879|P0CE47;P0CE48|P0A9Q7|P0AEP3|P0ACY3|Q46856|P0ABK5|P06971|P76344|P0A6P1|P40191|P0ACA3|P0A921|P0A9B2|P27431|P04816|P0AED0|P0A707|P08839|P00968|P0A825|P04693|P69441|P0ADB1|P0ABB4|P0A850|P21179|P0…	P23847|P0A7D4|P25665|P0A825|P0A917|P39172|P06996|P0A6M8|P0A6Y8|P0A7N1|P0A850|P0ADA7|P0A9C5|P21179|P0A9Q7|P00582|P0C018|P09373|P69908;P69910|P76002|P0A7X3|P0A7K2|P07023|P05793|P0AD61|P0CE47;P0CE48|P0ADG7|P0A9B2|P17846|P12758|P69783|P0AG67|P07623|P0AG55|P0A7V0|P0A7R1|P76177|P0A6F5|P02358|P0A799|P0A6Z3|P0A910|P61175|P08200|P0AFX0|P76344|P00934|P0A9K3|P0AD96|P0A6A0|P0A858|P0ABB4|P37637|P0A912|P0AEK4|…	132	181	0.000285243	0.000393953	D;I;E;Y;R;V;P;K;G;Q;H;L;N;T;A|P;G;S;I;Y;E;cterm;K|H;T;G;S;R;V;F;M;Q;P;A;E;I;L;N|T;Q;I;N;S;D;L;G;Y;W;E;F;A;cterm;K|D;I;E;Y;R;V|V;F;D;R;H;P;E;I;G;L;T;A|nterm;G;D;V;M;S;A;L;P;T;N;H;cterm|V;D;Y;H;S;A;L;T;G;Q;N;I|V;L;N;Y;D;E;M;R;H;F;W;A|nterm;R;L;T;C;N;I;P;V;S;D;A;E;F;cterm;K|L;I;G;R;H;D;T;Q;Y;E;S;N|nterm;L;I;P;S;Q;T;F;R;A;M;E;W;H;N;D;V|nterm;L;M;E;I;A;Q;H;T;G;D;S;N|P;M;F;N;E;A;L;cterm;K|G;A;P;F;T;E;L…	nterm;N;E;C;Q;V;M;P;Y;A;D;I;R;cterm;K|nterm;E;L;D;R;G;I;P;V;S;A;C;Y;H;N;cterm;K|nterm;C;H;E;L;A;R;D;N;S;G;T;W;P;I;Q;V;cterm;K|nterm;V;R;Q;E;H;I;L;A;S;N;Y;T;P;M;G|nterm;Y;R;E;D;N;S;P;L;G;V;I;F;T;cterm;K|C;V;F;A;E;P;Q;R;S;G;T;M;L;D;N;I|nterm;R;T;D;A;Q;N;Y;I;G;E;L;cterm;K|V;D;L|N;P;D;E;A;V;I;G;Q;L;T;cterm;K|nterm;T;D;R;E;I;L;Y;V;S;cterm;K|A;D;S;I;E;T;V|nterm;R;D;N;T;A;I;G;L;V;S;H;Q;cterm;K|nterm;D;V…	0.460836	0.493533
130406		0.0146723	P09373	P0AG63|P0A9Q7|P0A858	1	3	2.16093e-06	6.5296e-06	V;D;F;T;A;S;I	H;D;E;N;C;G;I;V;R;P;L;S;cterm;K|T;D;Q;N;P;A;R;V;S;Y|A;E;Q	0.0902325	0.299825
130408		0.0301917	P0A867|P60624|P17846|P00959|P0A7J3|P0A9Q7|P0A9Y6|P10408|P0A9P0	P0A7J3|P76002|P0A879|P18843	10	6	2.16093e-05	1.30592e-05	V|I|D;P;Q|V;G;P;T;L;I;A;Y;S;M;E|V;G;P;T;L;I;A;Y;S;M;E;H|E|H;F;S;A|H;P|Q;L	G;P;T;L;I;A;Y;S;M;E|Y;D;T|I;T|I|Q	0.965756	0.970456
130409		0.0387767	P0A7K2|P0A6C8|P31658|P0A6Y8|P31808	P0ABK5|P0CE47;P0CE48	5	2	1.08046e-05	4.35307e-06	E|A;L;F;N;G;M;P|I|G;D|T;F	P;T;S;G;N;I|E	0.988808	0.963105
130410		0.0487616	P0A9G6|P0AED0	P0AC59|P0A6F9|P21888	2	4	4.32186e-06	8.70614e-06	Q|L;V	D;H;C;P;Y;L;cterm;K|I;V|M;A|A	0.97999	0.496526
130412		0.0664545	P0A6P9|P0A6V1|P0A9Q7|P06988	P0A6P9	6	2	1.29656e-05	4.35307e-06	S;D;W|M|L;A;M|N;P|V;A|G	L|L;A;M	0.907608	0.96479
130413		0.0737389	P0AGD1|P32160		3		6.48279e-06		P|T;W|W		0.992167
130415		0.0852559	P0A6M8|P0A9B2	P77748|P60422|P17315|P0A825|P36767	2	8	4.32186e-06	1.74123e-05	G|W	P|P;V;G;S;T;E|V;E|F|L;E;D;W;S;F;Y;V|I;G;F;S;A;Y|M|W;S	0.963175	0.974936
130417		0.0976532	P08839		1		2.16093e-06		I;L		0.493921
130418		0.106717	P0A9Q7|P69908;P69910	P0A867|P05793	2	2	4.32186e-06	4.35307e-06	nterm;L;A;P;S;T;G;C;W|P;V;Q	I;Y|A;T;G;H;R;V;L;E;S;F	0.326267	0.489712
130420		0.13078	P0A6L0|P0A9C5	P0A6L0|P67910	2	2	4.32186e-06	4.35307e-06	L|F;G;D;N;S;M;H;C	L|Y;A;S;T;G;R;D;F;I;E;cterm;K	0.986602	0.958618
130421		0.140251	P0A8V2	P0A8L1|P0A825	2	2	4.32186e-06	4.35307e-06	P;G;E|M;Y	L|L;I;A;S;E;N;Y;T;P;R;V;M;Q;G	0.484222	0.963519
130422		0.148649	P0A6M8	P31658	1	1	2.16093e-06	2.17653e-06	T;M;D;W;E;Q;R;G;I;S;A	I	0.0514228	0.495949
130424		0.16327	P0AEB2|P0AB71	P39172|P0AFX0	2	2	4.32186e-06	4.35307e-06	T|L	V;F|M;Y	0.980171	0.415833
130425		0.168896	P0A9G6	P0A9G6	1	3	2.16093e-06	6.5296e-06	Y;N;C	A;Y|Y;N;C|Y;N;C;S	0.310805	0.497337
130427		0.368141	P0ADE6		1		2.16093e-06		V		0.943051
130428		0.418053	P06959		1		2.16093e-06		I;F		0.494335
130430		0.468989	P0AF20		1		2.16093e-06		L;P		0.493092
130431		0.4797	P69908;P69910		1		2.16093e-06		Y;Q		0.480697
130432		0.489252	P0A9P0	P08839	1	1	2.16093e-06	2.17653e-06	Q;L	I;L	0.488514	0.486339
130433		0.508263	P0A8B5		1		2.16093e-06		S;V		0.487265
130440		0.783442	P06149		1		2.16093e-06		N;T;G;L;E;S		0.101066
130441		0.789983	P77804		1		2.16093e-06		V;A		0.49305
130442		0.801059	P0ADV5		1		2.16093e-06		P;S;E;Q;Y;G;V		0.105465
130445		0.840379	P33602|P77748		2		4.32186e-06		L|I		0.979922
130446		0.849657	P0A6F5|P0A9Q7	P60757|P0AG63	2	2	4.32186e-06	4.35307e-06	Q;V|Y	A;S|V	0.928315	0.495885
130447		0.857402	P24182|P0A9P0|P0AFI2|P60061		4		8.64371e-06		V|Q;L|A;R;G;E;D;L;Q;Y;V|nterm;N;P		0.931095
130448		0.868719	P28306|P0ACP7|P69441|P63284;P63284-2	P60624|P0ACP7|P63284;P63284-2|P0A6U3|P0A6Y8	6	6	1.29656e-05	1.30592e-05	L;V;T|A;I;cterm;K|I|I;G;Y|A;P;L|P;L;A;Q;I	P;A|A;I|Q;I|F;D|Q;T;D;V;N;L	0.977728	0.476941
130449		0.88366	P77285|P0A7J3	P0A9Y6|P0A7J3	2	2	4.32186e-06	4.35307e-06	I|A;V	E;G;Q;N;V|nterm;G;A;L;S;V	0.82708	0.198529
130450		0.89196	P0ADT5	P0A6P9	1	1	2.16093e-06	2.17653e-06	V	I;L	0.988091	0.490402
130453		0.917798	P00393|P23847|P00957|P0AEU7|P0A6F9|P0AG07|P0A862	P05055	9	1	1.94484e-05	2.17653e-06	I;V;G;A|M;E|M|A|V;N;M|I;V|M;D;N;H;Y;V|P;V;T	Q;M	0.95904	0.436335
130454		0.925976	P08506	P06959|P0A7K2|P62399|P0AGD7|P23843|P29217	1	6	2.16093e-06	1.30592e-05	L;G;A	L;E;Q;M;P;R;F;N;S|V;A|L|V|V;P|S;E;V	0.330961	0.954372
130455		0.931938	P0AE52|P00961|P0A6F5	P0A6A3|P69503|P0AAB6|P05055	3	5	6.48279e-06	1.08827e-05	I;D|Q|Q;V	V|T;S;Y;L|L	0.863838	0.978923
130456		0.938162	P0A6F9|P0CE47;P0CE48	P69783|P0A6F9|P0A9P0|P23843	4	8	8.64371e-06	1.74123e-05	I;V|L;P;E;G;V;M	V;I|I;V|Q|L	0.49643	0.990911
130457		0.943839	P0A7K2|P0A8F4	P0A9Q7	2	1	4.32186e-06	2.17653e-06	V|I;E	V;A	0.983463	0.498027
130458		0.94963	P0A6Y8|P0A9P0|P0A6E9	P0A9P0|P67660|P0A6E9	4	4	8.64371e-06	8.70614e-06	V;N;L|Q|Q;L|V	L|A;T;M|T;S;V;G;cterm;K|T;S;V	0.974215	0.933234
130459		0.955884	P52060|P0ACA7	P0AGD1|P75780	2	2	4.32186e-06	4.35307e-06	T;A|M;I	E;S;A;L;D;P;Q|S;V;A;G;N;I;T	0.443054	0.140845
130460		0.966365	P0A794|P07001|P07023|P75691|P75823	P0A9B2	5	2	1.08046e-05	4.35307e-06	E;Q|P;G;E;I;F;T;N;V;cterm;K|Q;A;M;L;V;H;D;G;P|V|nterm;L;S	G;M;A;F;R;V;P;T;N	0.917197	0.0999218
130461		0.973319	P0A9B2|P0AB67|P0AB71|P00888|P09373|P0AFH2|P23843|P0A9Q7|P0A6H5|P0ABK5|P0CE47;P0CE48|P0AAX8|P0A6F5|P07023|P0A7W1|P0AAG0	P23843|P0A805|P0CE47;P0CE48|P0ACU2|P00888|P69908;P69910|P0A6P9|P0A9T0|P09373|P0A7K2|P0A7J3|P0AA04|P0A7W7|P0ABK5	22	15	4.75404e-05	3.2648e-05	G;M;A;F;R;V;P;T;N|P;G;Y;M;A;V;Q|T|L;M;T|I;D;T;S;L;Q;Y;E;N;M;R;P;F;A;C;V|M;T;Q|N;T;Y;R;M|M;G;I;H;T;S;C;L;Y;D;Q|I;A|I;T;N;E;A;S;R;L;M;G|L;P;E;G;V;M|P;Q;L;I;D;T;V;H;E;G;N;S;A;M;R;Y|T;M;G;P;S;E;N;I|A;D;L;G;M|M;L;V;A;H;D;G;P|S;E;G;T;I;A;M;R;V;L;H;N;cterm;K|L;M;D;G;Y;F;H;E;A;S;I;Q;N;V;R|N|V	M;P;A;Y|M;A;S;D;L;G;N|V;E;M|L|P;R;L;V;C;G;S;I;H|V;G;T;N;I;S;E;A;C;M;L|V;G;D|L;G;N;A;T;Q;V;H;S;D;M|Y;T;N;I;E;F|Y|E|nterm;G;A;L|P;N;G;L;H;T;R;A;Q;F;V|A;D;M;L;T;R;I;N;G;Q;cterm;K|N;L	0.965452	0.975873
130462	Deamidation	0.984036	P77625|P12758|P0C018|P0AET2|P17315|P0A9B2|P0A7V8|P0AB67|P28635|P69908;P69910|P0AG67|P62707|P69776|P0AB71|P0A6Y8|P09373|P0A6P1|P0A9Y6|P0A9P0|P00968|P0A910|P0AA04|P0CE47;P0CE48|P0A6F9|P60624|P0AE08|P08997|P0A705;P0A705-2;P0A705-3|P08839|P0AES4|P37689|P76177|P0A7Z4|P0A6E4|P0ABT2|P15639|P0A9Q7|P60422|P0A6P9|P23843|P0A9G6|P37329|P06996|P0A799|P09169|P0AA10|P0A867|P61175|P52643|P42620|P63235|P0ADE6|P0A…	P0AD96|P0ABT2|P0AG55|CON__P15636|P09373|P69908;P69910|P08997|P0A6P1|P64463|P0AG67|P0CE47;P0CE48|P37329|P23843|P0A7V3|P61175|P0A9B2|P0A9G6|P0A6Y8|P62707|P0A910|P0AB71|P0A870|P12758|P69776|P0ADY1|P0A7V0|P0A9Q7|P0AA10|P21599|P0A6E4|P00888|P0A6F9|P0A705;P0A705-2;P0A705-3|P0A6P9|P0AA04|P0A8B5|P0A9Y6|P63284;P63284-2|P0AFK9|P0A7Z4|P0A879|P0A6H5|P0ABK5|P05793|P06996|P0A905|P0A7D4|P0AE08|P69783|P25526|P39…	824	875	0.00178061	0.00190447	L|nterm;N;D;L|P;N;G;S;E|N|T;N|V;N;G;R|nterm;N;S;H|V;G;N;T;F|L;N|N;A;M;R;S|A;N|Y;A;I;N|N;G;D;I|E;N|nterm;N|N;G;cterm;K|N;G;L|P;N|nterm;A;N|E;G;R;A;N|Q|S;N|I|L;D;A;V;N;Q|N;G;D;M|N;E|Y;T;R;N|Y;N;I|nterm;N;H|I;Q|S;N;C;T|I;N;S;L;G;A|V;N;A;R;L;cterm;K|T;S;L;N;G;R;A;V;D|L;Y;A;I;N|S;N;A;C;T|N;A|G;N;D;R;A;E;T;Y|N;D|L;W;N|nterm;N;G|nterm;N;G;V|nterm;I;Q|A;I;N|nterm;N;G;L|E;N;G;D|S;Y;N|nterm;L;N|nterm;R;I;S…	nterm;N;Y|nterm;S;Y;P|nterm;N;G;E|nterm;R;I;S;N;T|I;N|N|I|T;E;A;N|M;cterm;N|nterm;N;G;Q|T;S;L;N;G;R;A;V;D|I;V;T;N|I;N;S;L;G;A;T|nterm;T;N|G;N;S;L;R|N;G;cterm;K|P;T;I;L;R;D;S;Q;E|L;Y;A;I;N|nterm;N;G|Q|P;S;L;I|nterm;N;D|nterm;L;N|I;S;A;R;N;G;D|C;D|T;Q|N;H;A|Q;G|G;N|R;D;N|N;V;H|Y;A;I;N|N;G|nterm;N;H|V;G;N;R;I;L;E|N;D|S;N;A|P;N;G;L|S;C;T;N|I;N;G;A;H;C;R;V;E;D|A;N|Q;I;E;N;P|C|nterm;N|nterm;I;Q;G|nterm…	0.999973	0.999973
130463		0.990428	P0AEP3|P0A9B2|P0AA04|P23843|CON__P15636|P37689|P09373|P0A7V8|P0A799|P60240|P0A6Y8|P07001|P0A8A0|P33136|P0A9Q7|P0A6H5	CON__P15636|P0A6Y8|P21179|P09373|P52643|P69908;P69910|P63284|P23843|P76116|P0A9B2|P0A7V8|P0AFK9|P37689|P0AD96|P0A8T7|P0AFX0|P0AB71|P0A9Q7|P07001	27	25	5.83451e-05	5.44134e-05	A|V;S;N;A;C;T|I|P;F;N;D|nterm;R;I;S;N|P;N|nterm;R;I;S;N;T;W;G;A;H;L;V;Q;P;E|nterm;R;I;S;N;T|I;C;N;Y;P;G;D;M;V|G;L;M;D;Y;F;H;E;A;S;I;Q;N;V;R|A;S;Y;Q|N|nterm;R;I;S;N;T;P;F;V;A;W;G;H;L;Q;E|nterm;N;G|W;Q;P;S;G;V;T|P;N;G;D;M;V|I;A;Q;H|A;Q;N;G;C;E;Y;T;V|C;D;V;Q;E;Y;H;N;G;I;S;A|W;N;G;P;V|Q;T;S;I;G;D;N;E|L;G;C;S;W|W;G;A;T;H;L;N;V;Q;P;S;E|V;Q;E;Y;H;N;G;I;S;D;A	nterm;R;I;S;N;T|N;D|N|N;G;C;E;A;V|nterm;N;G;Q|E;Q;M;R;G;S;V;N;D;A|P;F;N;D|V;Q;T;R;N;G;D|N;A;D;G|T|I;A;S;Y;Q;V|nterm;N;G;E|P;N;G;D;M|I;A;S;Y;Q|Q|V|T;E;S;F;I;A;Q;R;V;L|A;E|P;T;I;L;R;D;S;Q;E;Y|N;G;E;I|S;Q;G|N;G;V|N;G;E;I;H	0.966519	0.993847
130464		0.996265	P0A6P9|P23839|P08839|P0AEK2|CON__P15636|P0A862|P0AA04|P0A9B2|P08506|P23843|P09373|P0A6Y8|P0AG63|P69908;P69910|P0A796|P0C018|P0A6A3	P0A9Q7|CON__P15636|P23930|P09373|P0A862|P0AG48|P0A6F5|P0AES9|P0A7V8|P0A6P9|P06996|P0ADE6|P68066|P0A8T7|P0AB67	28	30	6.0506e-05	6.5296e-05	G;D;E;Y;A;P;N;L;S|V;S;A;Q;G;E;L|nterm;M;I|F;S|V;Q;W|I;G;V|nterm;S;Q;T|T;E|nterm;R;I;S;N;T|nterm;M;F|W;Y;D;N|L;G;A|K|nterm;S;Q;T;V;H|G;L;M;D;Y;F;H;E;A;S;I;Q;N;V;R|A|W|N|I;T;A|A;D;T;G;I;M;H;S;F;L|G;D;S;Y;M;A;R;L;T;E;F|S;E;V|L;T;P;E;G;V;M;R;S;D;I;A;F;H	Q|nterm;R;I;S;N;T|nterm;L;A;P;S;T;G;C;W|Q;V;S;M|T;S;N|nterm;S;Q;T|nterm;M|nterm;S;Q;T;V;H|G|S;Q;G;I|P;A;S;Q|A;G;M|V;Q;W;P;S;G;T;E|G;I;A;T;V|I;A;S;Y;Q|P;M;N;I;G;E;H;A;D;V;Q;F|nterm;A;V|P;S;G;E;F;T;V;N;R;D;A;L;Q;I;Y|I;S|V|I;G;V;A;Q;S;E;P;T;L;M;R;F;H;cterm;K|P;G;Y;M;A;V;Q	0.707611	0.99526
130465		1.0063	P0A799|P0A7K2|P0A910|P0A9B2|P0A7L0|P69786|P06987|P0ABA0|P00888|P0A825|P0AD61|P69908;P69910|P25665|CON__P15636|P09373|P0ABK5|P05793|P0A6Y8|P0A9Q7|P0A6P9|P0A858|P08839|P0ADE6|P68066|P13029|P0A7V8|P0CE47;P0CE48|P0A8M6|P69441|P0AES9|P0A8N5|P0ACY3|P0A9A6|P39172|P0A877|P37689|P00968|P0A8E7|P0A953|P12758|P0AEU7|P06715|P07813|P0A9T0|P0A7W7|P30125|P0AGB0|P0A6F5|P0A6F9|P22256|P39315|P23843|P0C018|P06959|P0…	P0A9Q7|P0A6P9|P0ADE6|P69908;P69910|P0A910|P09373|P09832|P25397|P0AB71|P77488|P21179|P0ABP8|CON__P15636|P0CE47;P0CE48|P0ADA7|P0A6P1|P0A6F9|P68066|P25665|P0A867|P0A825|P0A6F5|P0A850|P11454|P0ABT2|P62707|P62399|P0A7V0|P69441|P0AFH2|P07813|P0AC53|P0A9B2|P0A9Y6|P0A9Q9|P0A8B5|P76002|P0A7V8|P0A7K2|P0A7L0|P0AG67|P26646|P76372|P0AA04|P23843|P0A6Y8|P0ACF8|P39172|P0AD96|P00961|P0AEU7|P0ABK5|P10408|P69913|P0…	399	383	0.000862211	0.000833613	V;G;I;A;N;T|V|N;P;V|Y;D;N|Q;A;G;L;S|nterm;A;T;G;S;E;M|P;M;D;E;C;L;A;R;I;S;G;H|A;Q|I;E;S;N;H|V;P;Y|M;A;T;I;C;E;R;D;V;N;S;L;F|A;C;M;L|L;A;R;D;N;S;G;T;E;W;P;I;Q;H;V;cterm;K|V;A|G;L;M;D;Y;F;H;E;A;S;I;Q;N;V;R|W;E;D;T;G;Q;V;F;I;A|E;T;M;V;D;S;G;I;A;Y|T;F;D|L;G;C;S;W|T;S;G;E;V|I;L;P;S;G;E;R;Y;T;A;F|P;M;N;I;G;E;H;A;D;V;Q;F|T|V;G;I;A|A|I|S;T;D;F;N;G;E|I;S;G|I;E;Y;R;V;P;K;G;Q;H;L|nterm;R;I;S;N;T;P;F;V;A;W;G…	L;G;C;S;W|nterm;Y;S;M;P;V;N;I;G;E;H;A;D;Q|nterm;L;A;P;S;T|I|D;E;I;G;V;P;T;F;Y;N|V;L;G;Y;T;D;R;I;S;A;N;Q;E|L;M;D;G;Y;F;H;E;A;S;I;Q;N;V;R|V;Y;Q;R;D;P|nterm;S;I;E;N;L;D;H;T;R;V;F;Q;Y;M;A|S;E;L|L|L;T;A;Q|I;C;T;V|P;T;S;F;V;A;W;G;H;L;N;Q;E|F|P;E;G;V;M|T|I;G;E;V;T|T;D;G;S;L;A;V|V;Q|M;S;E;D;I;L;A;V;cterm|I;E;Y;R;V;P|S;C;L|L;M|P;S;Q;T;F;R;A;M;E;W;H;N;D|G;I;D|M;I;T;E;C;V|I;A;L|V;S;E;T;Q;G;L;R;I;A;D|E|P;L|Q…	0.993074	0.992469
130466		1.01547	P0AA04|P0AF93|P0AG55|P0A8W5|P00370|P0A858|P0A6F5|P77348|P27434	P09373|P0A9Q7|P0A6P9|P25665|P0AC33;P14407|P0A7S3|P0C018|P05042	9	10	1.94484e-05	2.17653e-05	T|F;A;T;V;N;Y;E|I;N;L;S;G;F;H;P;V;D;Q;A;T;E;C|H;F;L;I;A;M;P;Q;D;R;S;V;Y;C;E;N;T;G;cterm;K|V;N;A;S;E;L|A|L;I|L;N	I;S;G;P;A;T;N;Q;E|P;V;I;D;E;T;A;cterm;K|L|S;C;L|T;S;G;E;V|P;I|V|V;L|nterm;S;R;A;F|A	0.951873	0.99041
130467		1.02587	P09152|P0A6P7|P75797|P0AES0|P00864|P0AF08	P0AB67|P69908;P69910	6	2	1.29656e-05	4.35307e-06	N|L|V;G;S;N;F;T;L;D;P;Y;A;Q;cterm;K|V;C;T;F;G;N;Y|nterm;Q;M	P;V;L|I	0.941837	0.982568
130468		1.03502	P68066|P37689|P0A6F5|P00957	P69908;P69910|P0A6F5|Q46857|P0AEZ1|P0AD61|P0AB38|P0AB71|P0A8G3|P0A6P9	7	18	1.51265e-05	3.91776e-05	A|Y|L;G;A;M|A;G;M|Q;V|L;I	C;M|A;G;M|L;G;A;M|nterm;I;Q;T;E|A|A;T;Q|L|E;S;L;Q|N;I|I	0.928873	0.966876
130469		1.04396	P31658|P0AEZ1	P0AFG8|P0AB71|P76108|P0AEZ1|P08997	3	5	6.48279e-06	1.08827e-05	T|A	A;F|Y;L|P;I;Y|A|E	0.974461	0.965875
130470		1.05428	P11349		1		2.16093e-06		W		0.961107
130471		1.06323	P0A6P9|P21169|P0AET8|P76007	P0A7V3	4	1	8.64371e-06	2.17653e-06	L|F;V|M|P;E;N	N;S;T	0.98589	0.329519
130473		1.07629	P06960|P0A6P9	P0A917	2	1	4.32186e-06	2.17653e-06	L;V|L	L;V;I	0.950252	0.327112
130474		1.08586	P23847|P00864|P00934	P69908;P69910	3	1	6.48279e-06	2.17653e-06	P;T;M;W;G;Y;N;D;V;Q|W;A;Q|G;R;F;M;A;Q;L	nterm;N;G;Q;A;V;T;I	0.329426	0.0974273
130475		1.09641	P0CE47;P0CE48|P0ADA5|P0A903|P0A7V8	P0AG48	4	1	8.64371e-06	2.17653e-06	C|V;E|L;G;A;S;D|I;A;S;Y;Q;V	nterm;M;Y	0.980548	0.495532
130476		1.1145	P0A6P9|P0A6Q6	P0A850	4	1	8.64371e-06	2.17653e-06	L|I;M|I	F;T;G;S;V	0.994081	0.198352
130478		1.1352	P37661|P0A7V8	P0A9Q7	2	1	4.32186e-06	2.17653e-06	A|E;H;L;I	L;G;C;S;W	0.383286	0.165061
130479		1.15108	P0A9Q7		1		2.16093e-06		E;Y;I		0.330192
130481		1.17302	P16659		1		2.16093e-06		Q;E;T;Y		0.247276
130483		1.21996	P31057		1		2.16093e-06		A;E;T;G;D;I;R;V;Q;Y;M;S		0.0475927
130487		1.47944	P62399	P0AF20	1	1	2.16093e-06	2.17653e-06	L	I	0.94437	0.742833
130488		1.48521	P0A7K2		1		2.16093e-06		nterm;F;G;V;S;A		0.0998796
130489		1.51267	P0AD61	P0A799	1	1	2.16093e-06	2.17653e-06	A	L;D;I;G;A;S;Q;E	0.952833	0.0906639
130492		1.57626	P0A9Q7|P0A9T0		2		4.32186e-06		L;T|I;G;C;F		0.257021
130494		1.64854	P0AAB4		1		2.16093e-06		M		0.977279
130495		1.7213	P0A9S7		1		2.16093e-06		N;Q;G;T		0.243022
130499		1.79135	P69783|P0A705;P0A705-2;P0A705-3	P69783	5	2	1.08046e-05	4.35307e-06	V|I	V	0.982802	0.958781
130503		1.829	P68767	P0A799	1	1	2.16093e-06	2.17653e-06	V	I;V;G	0.472181	0.163346
130508		1.87243	P75830|P0A6F9	P0A6F5|P00393	2	2	4.32186e-06	4.35307e-06	V|M;S;E;D;I;L;A;V;cterm	L|I;V;G;A;T	0.995112	0.895789
130509		1.88126	P37902|P0AAI9	P15877|P64596|P0A6P9	3	3	6.48279e-06	6.5296e-06	V|M;A;Q	Q;S;N;M;P;D;T;K|L;V|Q;I	0.98627	0.496924
130510		1.88736	Q46857|P24554|P35340	P0AGD7|P0A9P0|P0A8J8|P28305	3	6	6.48279e-06	1.30592e-05	V|I|L;I	A|I;V;G;Q;P;M;L;A|L;A|I;V|I	0.493452	0.579249
130511		1.89522	P0A9Q7|P0A799|P0A8G0|P0A9A6|P0AB71|P27848	P0A7L0|P0AD96|P76223	6	3	1.29656e-05	6.5296e-06	V;L|I|S|Q;T|L;T|V;A;S;D;L	V|Y;G;D;Q;E;F|V;D;L	0.997152	0.952195
130512		1.9046	P0ABK5|P0A9Y6	P31677	2	1	4.32186e-06	2.17653e-06	L;P;S;G;E;R;Y;T;A;F;D|E	E;P	0.723502	0.489309
130513		1.91357	P0A955|P30125|P0AET8|P0A9Q7|P0C058	P0A6F5|P05825	5	2	1.08046e-05	4.35307e-06	V;A;T;L;R;E;C|I|I;L|L;Q;A	Q;V|N	0.94993	0.816685
130514		1.9229	P0AGD7|P0A6P9|P17315|P0AEC5|P16456|P08506	P22256|P0A7E1|P0A6H1|P0AD61|P09832	6	5	1.29656e-05	1.08827e-05	V|A;N;I|A|L;A;T;E;V;M;C;R;N;I|G;A	L;V|V;L|I|L;P;G;V|V;E;I	0.981658	0.881544
130515		1.93088	P0AA10	P0A910|P0AFG8	1	2	2.16093e-06	4.35307e-06	F;E;M;I;A;R;P;V	L;G;Y;T;D;R;I;S;A;N;Q;E;V;cterm;K|A;D;I	0.0623015	0.181169
130516		1.93859	P37665|P0A9P0|P0A7N9	P60422|P00926|P0A9Q7|Q46856	3	4	6.48279e-06	8.70614e-06	L;V|Q|S	Q;I|L;I|I;G;D;L;Y;N;F;cterm;K|L	0.975562	0.937633
130517		1.94793	P27829|P0A6Y8|P0A7R1	P27829|P60624|P0A8M6	4	3	8.64371e-06	6.5296e-06	V;I|V;I;L|E;D;N;Q;S;A|V;H	V;I;L|V;S;N|I;Q;G	0.487111	0.323849
130518		1.95896	P0A870|P0A6F3|P0A9T0|P0A6Y8|P0AB71|P0A6T1	P07395|P69908;P69910|P0AB71|P0A9Q7|P0AAR3|P0ACF0|P0A7S9|P0A799	6	8	1.29656e-05	1.74123e-05	A;D;T;G;I|Q|I;P;A;L;C;D|A|L;T|G;I;S;D;L	V|Y;E;F;I;C;T;G;R;P;D|L|V;A|A|L;A|P	0.976624	0.931956
130519		1.96687	P0A8M6|P33219|P0A6F5|P0C0S1|P07004	P0A9G6|P06959|P0AGD3|P0C0S1|P23538	6	5	1.29656e-05	1.08827e-05	Q|G;Q;A;D|V|L|nterm;Q;I|Y;D;E	L|V;E|Y|T|M;I	0.934071	0.941787
130520	Comp.:O-CH2	1.97904	P07102|P39173|P39172|P0ABB4|P09373|P0A7L0|P0A715|P62707|P0AED0|P08839|P0A879|P0A9Q7|P16659|P0A9C5|P0A6N4|P00888|P0A7W7|P06959|P0A9B2|P11454|P02358|P0ADG7|P62399|P0A7D4|P0AB71|P0A6P9|P0A6F5|P0A825|P00561|P00956|P0A870|P0A7V0|P69908;P69910|P0AEJ2|P0AB55|P0ABT2|P23847|P0AB38|P23843|P0AD61|P0A9T0|P06715|P0A867|P0AB91	P0A6P9|P0A6Y8|P33570|P39173|P0AC53|P0A7W1|P62707|P68066|P23869|P0A7J3|P07650|P00888|P21645|P37773	120	15	0.000259311	3.2648e-05	L;S|V;C|C;V|M;H;L|P;G;N;R;L;V;A;T;M|I;P;T;Q;S;V;L|A;S;P;D;M;R;V;G;Q;L|E|L|M|nterm;D;V;E;R;Q;S;P;N;F;M;L;G;A|P;N;M;T;I;L|nterm;L;A;P;S;T;G;C;W|H;Q;L;M;R;A;G;I;cterm;K|L;A|M;G;I;H;T;S;C;L;Y|nterm;I;M|P;R;L;V;C;G;S;I|S;D;I;A;G;R;P;L;V;C;H;E|L;T;G;C;S;W|M;G;I;H;T;S;C;L|nterm;G;V;M;T;D;R;A;Q;L|F;N;S;L;E;D;G;Q;R;T;cterm;K|A;S;C;T;N;L|L;D;A;Y;M;cterm;K|nterm;L;M|V;G;Q;T;A;I;N;R;L;W;M;H;Y|S;D;I;A;G;R;P;L…	I|Q;T;D;V|V|V;C|T;Q;A|T;G;S;R;V;F;M;Q;P;A;E;I|N;A|nterm;M;I|nterm;M;V|I;V|nterm;M;F|F;P;L;S|V;M|A;S	0.998567	0.962804
130521		1.98656	P0AFG8|P16676|P0A6P9|P0AA04|P0A7W7|P0A799|P39831|P23843|P28635|P0A7K2|P0AA10	P0A8V2|P0A9B2|P0AFG8|P0A910|P0A6P9|P28635|P0AB91|P0A799|P0AA10	11	11	2.37702e-05	2.39419e-05	I;T;L;N;E;Y;H;M;P;A|P;S;G;Q;M|nterm;G;M;N;T;A;V;D;E;Y;P;L;S|nterm;M;F|G;L|W;N|E|Q|V;G;N;T;F|V|P;Q;V;L	F;G;S;Q;L;M;D;N|I;V;S;N;A;C;T|M|T;G;N|N;A|V;G;N;T;F|N;T;S;G;D|N|P;Q;V;L	0.926965	0.986595
130522		1.99289	P18775|P25526|P23869|P0CE47;P0CE48|P0A6F9	P0AEY5|P40874|P0A6F9	5	4	1.08046e-05	8.70614e-06	V|W;L;D;A;N;G;E;I;V;T;P|D;Y;C;R;E;G;F;N;T;I;H;V;M;Q|I;N;T;S;H;V;E;Y;D;P;R;A|I	N;G;Q;L;D;T;E;V;A;R;H;I;S;Y|P;N;G;D|I|I;V	0.986478	0.985593
130523		2.00124	P0A6F9|P0AB71|P09373|P06996|P0A8M6|P02931|P0A6P9|P04805|P0C018|P0A6F5|P0A9Q7|P00393	P69908;P69910|P0A7K2|P0A8M6|P00370|P0AES9|P0A7W1|P06996|P68066|P0A910|P63284;P63284-2	15	10	3.24139e-05	2.17653e-05	I;V|L;Q|G;L;M;D;Y;F;H;E;A;S;I;Q;N;V;R|P;S;G;E;F;T;V;N;R;D;A;L;Q;I;Y|S;V|L;V;A;Q;Y;F;D|P;M;N;I;G;E;H;A;D;V;Q;F|I;E;G;Y|T;G;A;Q;S|V;I;A;P;N;G;S;E;L|E|L|I;C;A;S;E;Q;V|I;V;G;A	I|E|G;I|L;T|I;A;T;V;P|E;G;T;I;A;M;R;V;L|P;S;G;E;F;T;V;N;R;D;A;L;Q;I;Y|P;V|R;L	0.9121	0.934445
130524		2.01188	P0A9T0|P0A8T7|P0A858|P09373|CON__P15636|P0A7K2|P0A6P9|P0AE08|P0A9Q7|P0AEM9|P0ADA5|P0A7Z4|P0A6F5|P16659|P37689|P0A7W1|P0C018|P12758|P0A6P1|P0AD61|P00888|P0A825|P0A796|P21179|P27302|P68066|P0A799|P0ABK5|P0A6Y8|P0ACY3|P0A7V8|P0CE47;P0CE48|P69908;P69910|P75797|P0AF93|P39172|P0AB71|P06996|P00393|P0A850|P0A722|P0A6A3|P00370|P0A705;P0A705-2;P0A705-3|P0A9B2|P08839|P0A910|P0A6T5|P0AFF6|P23843	P0A6Y8|P68066|P0A9Q7|P0A7V0|P25397|P0A9T0|P0CE47;P0CE48|P27302|P0A6M8|P76015|P0A8M0|P0AAG0|P28635|P09373|P0A825|P0A6P9|P0ACF8|P39172|P69908;P69910|P0A7W1|P68206|P0A799|P12758|P36938|P00909|P0A867|P0ADA7|P0ADG7|P0AED0|P02358|P0C018|P0A910|P0ABB4|P06959|P21599|P26647|P0A705;P0A705-2;P0A705-3|P76027	105	74	0.000226898	0.000161064	D;N;G;S;T;L;A;V;F;P;E;H;R;M;I;cterm;K|I;A;Q;S;G;E;P;T;L;M;R;F;H;V|L;N|A;G;L;M;D;Y;F;H;E;S;I;Q;N;V;R|nterm;R;I;S;N;T;P;F;V;A;W;G;H;L;Q;E|V|P;M;N;I;G;E;H;A;D;V;Q;F|I;E;G;Y|L;Y;T;D;Q|L;V;D;R;A|E|P;V;T;A;D;I;H;G;E;K;Q;C;L|A|T;cterm;K|L;S;A;G;V;H;E;D;I;M|I;G;V;A;Q;S;E;P;T;L;M;R;F;H;cterm;K|S;E;G;T;I;A;M;R;V;L;H;N;cterm;K|A;T;H|V;L;G;S;Y;Q;H;A;R;I|A;G;M;N;V;R;L;F;S;H;D;Y;E;Q;I;cterm;K|nterm;E;M;Q;A|Y;T…	D;V;I|I;E;Y;R;V;P|P;V|P;M|nterm;S;I;E;N;L;D;H;T;R;V;F;Q;Y;M;A|nterm;Y;S;D;N;G;T;L;A;V;F;P;E;H;R;M;I|L;P;E;G;V;M|H;Y;T;A;F;M;G;D;C;E;I;S;V;L|I;E;Y;R;V;P;K|L;S;E;M;F|L;S;G;H;E;P;M;C;Y;I;Q;A|V;E;D|S;L;A;I|L;E;A|I;W;A;T;E;S;G;M;L;D;R;V;cterm;K|Y|A;M|Y;T;S;P;R;V;M;Q|M|nterm;S;I;E;N;L;D;H;T;R;V;F;Q;Y|A;S;L;M;H;D;R;V;I;T;C;G|I|A|V;N;L|V;T;E;L|D;Q;P;S;V;E;L;N;A;M;H;I|A;G;L;M;D;Y;F;H;E;S;I;Q;N;V;R|I;G;V;P…	0.991868	0.98953
130525		2.02473	P15047	P09373	1	1	2.16093e-06	2.17653e-06	Y	V;A;S;T;I;H;D;G;Y	0.984348	0.0809888
130526		2.03036	P0A9Q7|P0CE47;P0CE48|P0A9B2|P0A9D4|P0A8M6|P0A825	P0A910|P0A9Q7|P09373|P0ABZ6	7	4	1.51265e-05	8.70614e-06	T;S;G;E;V|C|W;Y|L|I;Q|L;D;S	G;M;E;S;N|I|T;S;L;Q;Y;E;N;D;M;R;P;F;A;I;C;V|L;P;D;A;T;R;H;Q;I;M;E	0.975964	0.940398
130527		2.0392	P09373		1		2.16093e-06		L;T;I		0.259344
130528		2.04534	P05793	P08839	1	1	2.16093e-06	2.17653e-06	L;Q	S;G;I	0.491912	0.328735
130529		2.05634	P0A9A6|P76177	P0AEK4|P0A8T7|P0AB67|P12758	2	4	4.32186e-06	8.70614e-06	E;P;M|A;M	Y|L|M;P;V|T;A;S;D;F;Y;P;G;Q;E;R	0.3319	0.975803
130530		2.06246	P0A9G6|P0AEM9|P39172|P23843	P0A9G6|P0AEM9|P06996;P21420|P0A6F5|P0A8B5	6	5	1.29656e-05	1.08827e-05	F;Q|S;F;Q|Y;P|V;G;P;E;M|Y|N;T;Y;R;M;I	F;Q|P|V|A|V;S;G;M;Q;L	0.824329	0.981417
130531		2.07086	P0AET8		1		2.16093e-06		N		0.876137
130533		2.08596	P0A6P9	P0C0V0|P0A6P9|P25553	1	3	2.16093e-06	6.5296e-06	I	S;Q;M|A;N;I|V	0.905701	0.945109
130535		2.10772	P07762|P0A6L0|P76329|P75797	Q57261|P0A6F5|P0A6L0	4	3	8.64371e-06	6.5296e-06	P;Y;G;F;E|L|P;A;R;V;W;T;Q;E;G;L;D|M;A;S;P;I;Q;R;Y;N;V	D;A;L|A|L	0.960931	0.954925
130536		2.11568	P0CE47;P0CE48		1		2.16093e-06		C		0.980685
130537		2.12319	P0AEH1	P0AB71|P0A8B5|P11454	1	3	2.16093e-06	6.5296e-06	N;A	S;E;L;Q|S;V|F;G;P;V;L;N;I;cterm;K	0.226329	0.491979
130539		2.16338	P0AAI3		2		4.32186e-06		M;V|V		0.943553
130540		2.18046	P0AFH2	P09372	1	1	2.16093e-06	2.17653e-06	M	I;E;A;V;P;S;Q;D	0.990007	0.0649827
130541		2.1898	P0A825	P09169	1	1	2.16093e-06	2.17653e-06	N;Y	Y;S;V;A;N;G;T	0.490889	0.0761202
130542		2.21181	P0A825		1		2.16093e-06		L;W		0.494895
130547		2.44411	P0A7W7	P0A877	1	1	2.16093e-06	2.17653e-06	L	A	0.859048	0.907586
130549		2.46608	P0A903		1		2.16093e-06		A;S;M;Q;R;Y;T;E;N;V		0.0713428
130553		2.78537	P0AES9		1		2.16093e-06		I;A;T;V		0.24846
130554		2.79811	P0CE47;P0CE48		1		2.16093e-06		I;H;P;A;M;D;G;L;R;F;E;T;V		0.0383417
130558		2.83979	P69797|P28635	P0A862|P0A705;P0A705-2;P0A705-3|P0A9Q7	2	3	4.32186e-06	6.5296e-06	I|V;A;P;N;D	F|I|T;S;G;E;V	0.942357	0.875875
130559		2.85187	P0AD99|P28635	P37624|P00957|P0A9P0	2	3	4.32186e-06	6.5296e-06	V|L;Q;D;G;S;V;A	P;V|V|Q;L	0.924476	0.985259
130560		2.8717	P0A9C5|P0ABK5	P0A8E7|P75959|P26612	2	3	4.32186e-06	6.5296e-06	N;A;L|P;T;D;S;V	V;H;S;G;cterm;K|P;E;T;D;G;L|L	0.247804	0.930219
130561		2.87726	P0A9M8|P0AA04		2		4.32186e-06		N;I|L;G;T;Q;V		0.472918
130562		2.88987	P0A7L0|P0A7S9	P0AG18	2	1	4.32186e-06	2.17653e-06	E|L;T;S;I	L	0.891966	0.745455
130564		2.905	P0A6H5|P0A6Y8|P02931	P0A6H5|P0A6U3	3	2	6.48279e-06	4.35307e-06	M;I|A|V;A;Q	L;M;I;G|Q	0.971935	0.982183
130565		2.91094	P08178|P0A8X0	P0A6F5|P08178|P69786	2	5	4.32186e-06	1.08827e-05	V|nterm;I;L	L;A|V;G|V|D;I|V;A	0.980705	0.915408
130567		2.92713	P0A9Q7	P0AG18|P0A6P9|P0A9Q7|P63235	1	4	2.16093e-06	8.70614e-06	L;N;A;I;V	N;A;L|V|L	0.165292	0.935162
130568		2.93698	P0ADE6|P0AB71|P0A6Y8|P0AAN3|P23843|P23847|P25665	P0AAN3|P17117|P37902|P0A825|P0AES4|P0AA04|P23847|P31658|P0AFG3	8	10	1.72874e-05	2.17653e-05	T;P|L;T;P;I;R;D;S;Q;E;Y;V|E;D;N;Q|V;L|V|P;Y|S;L;V	L|H;cterm;K|Y;S;Q|V|T;Q|M;P;Y|T|P;Y|Y;P;F	0.982587	0.973921
130569		2.94515	P17117|P0AB38|P75797|P67660|P0ABK5|P0ABT2	P17117|P0A6K6|P0ABK5|P69222|P15977	10	7	2.16093e-05	1.52357e-05	Y;Q|L;G|S;Y;Q|F;T;Q|T;M|I|P;T;S;G;N;I|P;T;S;G;N;I;A;L	S;Y;Q;P;L|P;A|P;T;S;G;N|P;T;S;G;N;I|I;L;T|V	0.945118	0.939678
130570		2.95386	P64604|P0AB71|P0A8G0|P0ADE6|P06959|P0A7W1|P0A6F5|P67910|P0A6F9	P0ABK5|P30128|P0A6A3|P22939|P67910|P24182|P18956|P77499|P05055	10	10	2.16093e-05	2.17653e-05	Y;T;L|A;Y|nterm;V|I|I;S;G|T;I;S|S;E;G;T;I;A;M;R;V;L;H;N|I;S|I;V	P;T;S;G;N;I|S;I|S;V|L|I;V|Q|F|I|nterm;M;P|A	0.985824	0.989623
130571		2.96449	P09373|P00579|P0A9K3	P14900|P0AB71|P0A6F9|P23843|P41407	3	5	6.48279e-06	1.08827e-05	A;S;T;I|I;Q|A;L;E;R;Q;I;T;P;V;G;cterm;K	G|L;T|I;V|L|P;M	0.485229	0.985815
130572		2.97764	P0ADE6|P0A8M6|Q47622|P46837|P0A7R5|P09373|P67910	P0ADE6|P07102|P0A9J8|P0A7S9|P0AG67|P0A9T0|P0A8M6|P0A715|P0A7L0|P0A9C5	8	10	1.72874e-05	2.17653e-05	T;P;A|I|V|M;G;N|I;Q;G|L;I;S;P|V;L|T;Q;A	T;P|L|nterm;M;T;S|I|Y|P;Q;M|V	0.866413	0.965292
130573		2.98522	P07604|P0A9Q7|P0AB71|P09373|P15254|P0CE47;P0CE48|P0A862	P76251|P0CE47;P0CE48|P0A8E1	12	3	2.59311e-05	6.5296e-06	A;N|L;I;C;N;V;R;Y;A;D|A;Y|G;L;M;D;Y;F;H;E;A;S;I;Q;N;V;R|A;G;L;M;D;Y;F;H;E;S;I;Q;N;V;R|nterm;Y|P|L;P;E;G;V;M|nterm;L;R;M;V;F;T;P;E;Y;D;S;G;I|F|nterm;L;R;M;V;F;T;P;E;Y;D;S;G	I;P|L;P;E;G;V;M|Y;L;H	0.988946	0.492024
130574		2.99147	P0A6F5|P69441|P0A9Q7|P0AG55|P76116|P0A6P9|P39172|P0A9M8|P00946|P09373|CON__P15636|P06996|P0A6H1	P0ABF1|P11454|P0A6F5|P09373|P06959|P0A9Q7|P00946|CON__P15636|P77625|P09831|P69908;P69910	15	12	3.24139e-05	2.61184e-05	nterm;V;A;L;R;M;E;P;Q;I|P;Q|L;G;C;S;W|S;L;G;F;H;P;V;D;Q;A;I;T;E;C|T;Q;L;W;F;G;N|I;L|A;I|C;V;F;A;E;P;Q;R;S;G;T;M;L;D|P|N;S;V;Q|A;G;L;M;D;Y;F;H;E;S;I;Q;N;V;R|P;T;S;F;V;A;W;G;H;L;N;Q;E|Y;L;A;Q|A;V	Q;A|A;Q|V;G;T;I|T;I;L;W|E;Q|P;A;S;Q;G;I|S;V|V|W;G;A;T;H;L;N;V;Q;P;S;E|L;P;A|P;W;E;L;G;V	0.710808	0.974771
130575		2.99984	P0A825	P0A705;P0A705-2;P0A705-3|P0A7V8	1	2	2.16093e-06	4.35307e-06	A;G;W;M;C;D;V	M;S;G|V;N;G;R;I;A;S;Y;Q	0.142625	0.244997
130576		3.00696	P06996|P0A799|P0CE47;P0CE48	P06996|P00370|P21499	3	4	6.48279e-06	8.70614e-06	P;S;G;E;F;T;V;N;R;D;A;L;Q;I;Y|F;S;L|E;D;V	P;S;G;E;F;T;V;N;R;D;A;L;Q;I;Y|L;T|A;V;M	0.330366	0.331572
130577		3.01768	P0A796|P0A9B2|P09373|P68066|P0A6F5|P0A9Q7|P0A7V8|P0C018|P0A799|P0A6P9|P0A858|P0AG55|P0ABK5|P0A953|P0AA04|P0AB71|P76344|P0A6Y8|P06986|P0A9T0|P05793|P75960|P0A825|P0C0L2|P07023|P38521|P0A7W1|P28635|P0A910|P69908;P69910|P00957|P0ABB4|P09831|P0A6G7|P0AB91|P05055|P0ACY3|P0ADA7|P31057|P23721|P0CE47;P0CE48|P08200|P0A7D4|P00934|P39172|P0A7E1|P08997|P0A9M8|P0ADG7|P21889|P0AED0|P0A9G6|P08201|P0A8T7|P0A705;…	P0A799|P09373|P0A7W1|P0A9T0|P25397|P08839|P0A8B5|P28635|P69908;P69910|P0CE47;P0CE48|P0A6P9|P0ADG7|P0A8T7|P0AA04|P0C0S1|P0AB71|P0A9B2|P0A796|P05793|P0C0L2|P0A6Y8|P12758|P0A6M8|P0A9Q7|P0ABF6|P23843|P0AB91|P37689|P02931|P60438|P0A910|P0A7R1|P0A9C5|P0A6F5|P0A825|P0ADA7|P0ABK5|P21179|P0A953|P0AEE1|P0A991|P0AG67|P09372|P62399|P0A7D4|P0A850|P0C018|P60723|P27278|P0AG63|P63284;P63284-2|P25522|P39172|P0A6F…	221	144	0.000477565	0.000313421	G;S;Y;M;A;R;L;T;E;F|N;F;G;I;E|W;A;T;E;S;I;G;M|P;V;E|V|nterm;L;A;P;S;T;G;C;W|I;A;S;Y;Q;V|S;Q|V;L|I;V;G;A;N;T;F|P;M;N;I;G;E;H;A;D;V;Q;F|A;G;L;M;D;Y;F;H;E;S;I;Q;N;V;R|S;G;A;F|Q;S;V;L|E;C|L;I|F;S;L|P;T;S;G;N|P;I;D;Y;L|I;T|H|T;D;I;E;M;G;V|N;L;D;G;I;P;A;R;M;Q;E;V;T;F|C;S;P;N|H;L;S;D;N;M;V|V;G;C;A;Q;L;N|W;T|S;E;N;Y;T;P;R;V;M;Q;A;G;L|M;D;G;Y;F;H;E;A;S;I;Q;L;N;V;R|E;S;G;V;L|L;Q;A;M;V;H;D;G|F|L;M;D;G;Y;F;H…	F;S;L|V;A;S;T;I|A;G;L;M;D;Y;F;H;E;S;I;Q;N;V;R|F;M;Q;P;A;S;E;G;T;I;R;V;L|L;S;D;N;M;V|nterm;S;I;E;N;L;D;H;T;R;V;F;Q;Y|P;V;S;D;R;A;T;E;F|I;G;V|F;V|Q|L;Q;D;G;S;V;A|I;G;V;P;T;F;Y;N|nterm;S;I;E;N;L;D;H;T;R;V;F;Q;Y;M;A|V;E;M|L|nterm;Y;S;D;N;G;T;L;A;V;F;P;E;H;R;M;I|I|I;G;V;A;Q;S;E;P;T;L;M;R;F;H;cterm;K|T;I;A|E;A;S;L;M;H;D;R;V;I;T;C;G|N;M;S;D;V|A;Y|F;H|I;V;S;N;A;C|Y;M;G;A;R;L;T;E;F;P;C;I|A;T;I|A;L|P;A;S;E…	0.995461	0.99224
130578		3.02829	P22255|P00550|P09373|P17888|P10408|P45523|P77348|P0A9B2|P08839|P0AE06	P0A6Y8|P0ABK5|P0A8M6|P0A9B2|P0ABU5|P0AE06	10	6	2.16093e-05	1.30592e-05	C;Q;L;A;R;N;G;D;I;M|S;A;G;D;V|V|L|Q;N;E;T;L|W|I;V|S;N;A;C;T;L;P;cterm;K|M;P	E;D;N;Q|L;A|I|I;V;S;N;A;C;T;L|C|M;P	0.972198	0.98826
130579		3.03699	P0CE47;P0CE48	P77338|P26612	1	2	2.16093e-06	4.35307e-06	C	E;G;N;T;V|nterm;T;M;L	0.908678	0.332191
130580		3.04635	P00888|P15254|P0ABU2	P0AA25|P15254|P08373|P09147	3	6	6.48279e-06	1.30592e-05	P;R;L;V;C;G;S;I;H;D|P|L	I|A;P;I|P|Q;F|F;S	0.992233	0.991815
130582		3.06209	P0A840|P23843|P00805|P0ABU0	P23843|P0A9C3	4	2	8.64371e-06	4.35307e-06	A;V;T|L;Y|Y|G;W	L|A	0.958653	0.995394
130583		3.07048	P0AG30	P0ABB4|P31224	1	2	2.16093e-06	4.35307e-06	M	L|S;V;F;A;N;G;R;Q;T;I	0.986121	0.968869
130584		3.07679	P0A799|P0AFG3|P0A850|P0AB24|P04036	P0AE08	6	1	1.29656e-05	2.17653e-06	I;V;G;A|C;G;P;I|T|Q;L|V;I	V;A;S;H	0.95661	0.248617
130585		3.08766	P0ABK2|P0A9M5	P09831	2	1	4.32186e-06	2.17653e-06	N|V;T;W	V;G;M;L	0.748078	0.247026
130586		3.09444	P09373|P09169|P11454|P0A6L0	P09169	9	1	1.94484e-05	2.17653e-06	A|I|I;E|Q|A;Q|L	I	0.986121	0.967942
130587		3.1009	P0A8V2	P0ACE0	1	1	2.16093e-06	2.17653e-06	nterm;G;M	V	0.477875	0.945182
130588		3.10867	P76578	P0A8B5	1	1	2.16093e-06	2.17653e-06	A;W	V;S;G;M;Q	0.492885	0.166203
130589		3.11802	P0AF93|P0A9M8|P0A9B2|P0A8D6	P0A9M8|P77150|P0A794	5	3	1.08046e-05	6.5296e-06	A;T;V;N|F|W|Y;F;V;C;D;E;N;A;H	P;V;A;G;R;T;F;I|G;C;V;M|A;P;F	0.989671	0.327199
130590		3.1319	P76177|P22106|P09373|P0ADY3	P09831	5	1	1.08046e-05	2.17653e-06	A;M|M|E;V|T;A;V;S|Q;T;M	F;G;A;M;T	0.86106	0.110834
130591		3.15692	P0A8M6	P0A8M6	4	2	8.64371e-06	4.35307e-06	I|Q|I;Q	I;Q|Q	0.986987	0.958001
130596		3.42854	P0AED0		1		2.16093e-06		L;I;A;V;D		0.165213
130601		3.66618	P0A9Y6		1		2.16093e-06		G;Q		0.348646
130606		3.83154	P0AD96		1		2.16093e-06		A;N;V;S;L;I		0.108066
130607		3.83872	P21599|P0A6F5		2		4.32186e-06		L|V;E		0.984646
130608		3.84837	P69441	P0ADC6	1	1	2.16093e-06	2.17653e-06	I;G;Y	V;A;L;D;P	0.323906	0.19724
130609		3.86282	P21179	P00864	1	1	2.16093e-06	2.17653e-06	I;L	S;W;A;Q	0.457843	0.247242
130610		3.87413	P63284;P63284-2	P62768|P07762	1	2	2.16093e-06	4.35307e-06	Q;I	V;T|F;E	0.310162	0.460093
130612		3.89289	P0AAC4|P14900	P0A6Y8	2	1	4.32186e-06	2.17653e-06	I;D|V;G;S;T;E;A;L	A;G;L;S;V;D;I	0.442133	0.0907368
130614		3.90501	P76004|P63284;P63284-2	P26612	2	1	4.32186e-06	2.17653e-06	A;G|Q;I;L;S;G;E;V	L	0.450244	0.48598
130615		3.91584	P0A6W5|P23843|P04846		4		8.64371e-06		I|L|I;N;G		0.992256
130616		3.92614	P0AET8|P0ABT2	P0A9Q7|P21645|P0A6Y8	2	3	4.32186e-06	6.5296e-06	A|R	V|V;T;G;M;R;P;I;E;Y;S|L;V;Q;T;R;N	0.973291	0.991654
130617		3.93573	P0A7S9|P39172	P00959|P31120	2	2	4.32186e-06	4.35307e-06	L;A|W;V;G;P;E;M	D;P;Q;L|I	0.497303	0.356172
130618		3.94436	P0A6F9|P04805	P76116|P68767	2	3	4.32186e-06	6.5296e-06	I;V|G;Q;S	L;I|Q;M	0.492246	0.486128
130619		3.95246	P07004	P0A7R1|P15254|P69503|P15038|P0ADV1|P69783	1	7	2.16093e-06	1.52357e-05	V	V|L;G;A;T;Q;V|T;S;Y;L;V|F;Q|Q|T;V;I	0.974235	0.986543
130620		3.96024	P0A705|P00864	P0AG82|P0A6P9	2	2	4.32186e-06	4.35307e-06	Q;F|V;M	Q|I	0.475986	0.970118
130621		3.96688	P0A6P9|P09151|P0A6Y8	P10121	3	1	6.48279e-06	2.17653e-06	A;I|I|S;T;A;E;D;N;Q	L	0.934821	0.952528
130622		3.97493	P00550|P23843|P06959		3		6.48279e-06		S;P;L|L|A		0.987695
130623		3.98723	P0A9Q7|P0A9B2|P0AA10|P62707|P06996	P0DMC7|P61175|P31663|P06959|P0AA10|P33224|P0A9Q7|P75691	5	8	1.08046e-05	1.74123e-05	nterm;L;A;P;S;T;G;C;W|G;M;A;F;R;V;P;T;N|I|W|L;A;Q;Y;T;N;R;V;G;S;W	I;T;D|Q|W|I|P;S;L;T;G;C;W|V	0.96669	0.972963
130624	Trp->Kynurenin	3.99533	P0CE47;P0CE48|CON__P15636|P0AA10|P0AB89|P0A9Q7|P0A7V0|P0AGE9|P0A908|P76170|P25524|Q46857|P23843|P02358|P52697|P09373|P31663|P00956|P76116|P69908;P69910|P0A825|P21165|P31677|P0ADK0|P25665|P0A799|P07023|P0A6Z3|P0A6T1|P0AB71|P0A9B2|P0ACY3|P0AES0|P0A6Y8|P0ADY7|P0AG67|P0A6P9|P45955|P05793|P16456|P0ACB7|P04816|P0A7V3|P23908|P00803|P69828|P22106|P09151|P0AFK0|P00934|P37760|P0A817|P0A8T7|P39172|P62707|P0…	P09152|Q46857|P25665|P0ADV1|P0AEU0|P0A6Z3|P0AED0|P06610|P43329|P0A6Y8|P30958|P06996|P0A908|P0A9Q7|CON__P15636|P0A8T7|P18843|P69786|P23843|P0A825|P0ACP7|P0A6B7|P0AEE1|P0A6T1|P17315|P09169|P16456|P0A8W8|P0A817|P0AA10|P32157|P0A799|P35340|P0A953|P0ACY3|Q46856|P60422|P0AES0|P0ADY7|P76116|P77348|P0AG67|P0A6H5|P0AB10|P0AG63|P00956|P0AE52|P0ADE6|P0A9T4|P0ACB7|P09029|P63284;P63284-2|P21165|P0AE01|P0A9S5|…	180	223	0.000388967	0.000485367	L;P;E;G;V;M;D;N;I;cterm;K|W;G;A;T;H;L;N;V;Q;P;S;E|I|P;Y;W;R;Q;L;I|I;G;D;L|C;D;Q;F;V;N;H;R;W;L;G;M|L;G;C;S;W|V;A;W;G;T;H;L;N;Q;P;S;E|C|nterm;S;W|W|N;A;R;L;P;G;E;W|V;I;R;W|nterm;D;W|F;M;V;H;P;D;Q;S;E;G;I;R;Y;T;A|P;A;S;Q;G;I;D;L|P;M;W|Y;W;R;Q;L;I|P;Q;W;F|T;Q;L;W;F;G;N;V|W;cterm;K|C;W|nterm;D;W;V|A;G;W;M;C;D;V;L;S;I|I;R;W|nterm;A;W|W;T|W;T;A;V|V;Q;W;P;S;G;T;E|W;L|L;W;N;G;P;V|L;W|F;W|P;S;L;T;G;C;W|W;A…	nterm;A;W|I;V;R;W|G;N;S;T;R;E;L;A;V;H;W;D|Q;M;H;Y;E;L|E;H;W|N;G;R;V;W;A;D|T;W|F;W|C;T;W;G;V|W|F;W;S|Y;N;A;T;R;V;G;S;L;W|nterm;S;W|W;G;A;T;H;L;N;V;Q;P;S;E|W;M|P;S;L;T;G;C;W|nterm;D;W|W;A|R;L;W;V|L;G;C;S;W|P;S;L;T;G;C;W;N|W;L|Q;D;F;W|L;G;W|nterm;Y;Q;R;M;L;N;V;W;H;A;C;P|nterm;R;D;W;Y|L;W;N;G;P;V|nterm;W;R|W;S|nterm;V;W|P;W|Q;L;W|W;G;A;T;H;L;N;V;Q;P;S|L;W|nterm;I;W|W;N;G;P;V|nterm;W;T|G;S;W|E;Y;W|L;S…	0.998505	0.999538
130625		4.01073	P0ACC7|P0AA04|P0A7V8|P0A9B2|P06996|P68767|P0CE47;P0CE48	P15288|P0A6F1|P0A6P9|P09373|P0A8T7	7	5	1.51265e-05	1.08827e-05	T;G;I;L;A;N|I;T;A;P;N;G;L;H|I;A;S;Y;Q|V;S;N;A;C|P;S;G;E;F;T;V;N;R;D;A;L;Q;I;Y|I|V	P;V;M|F;L;S;N;G;P;D;A|I;V;S;E;D;G;L;W;F|V;L|I;A;Q;S;G;E	0.948819	0.490652
130626		4.0164	P76658|P37689|P33941|P0A9Q7|P0A8T7|P0A9A6|P0A799|P69908;P69910	P0AB38|P0A7K2|P09373|P23893	8	4	1.72874e-05	8.70614e-06	L;P;E;F;R;A;G;V;M;D;Y;W;T;S;I|S;V;G;Q;L;I;T;A;D;H;N;E;M;R;P|L|I|I;A;Q;S;G;E;P;T;L;M;R;F;H;V|V;G;N;A;E;H;M;R;I;F;T|E;F;P|V;P;T;F;G;Y;N;E	S;P|E|A|P;G;V;N;S;R;A;F;T	0.986309	0.973373
130627		4.02238	P09373|P0A6M8|P0A910|P0C018|P0AG63|P0A9Q7|P0A8T7|P0A9B2|P0A799|P0A825|P0A991|P63386|P37689|P0A9M0|P0CE47;P0CE48|P0ABB4|P0AE08|P69908;P69910|P69776|P0AB80|P0A6F5|P0AB71|P0ADY3|P12758|P0AB91|P0AEU7|P0A6Y8|P0AG55|P0ABK5|P0A817|P0A6P9|P23843|P25665|P0A7R9|P05793|P60723|P02359|P0ADG7|P0A7N9|P0A7Z4|P0A6P1|P21599|P19926|P76344|P0AD61|P0ABK2|P07003|P69783|P0A953|P64581|P0A6F9|P0AEK4|P0AC59|P0A805|P62707|…	P30177|P0A9Q7|P60240|P0ABK5|P23843|P0AB91|P0A910|P00370|P0AE08|P0A6P1|P69908;P69910|P09373|P0A9C5|P0ADA7|P0AEU7|P69776|P0A7Z4|P0A867|P0ABB4|P0A6Y8|P0CE47;P0CE48|P0A7D4|P0A6F5|P0A6P9|P76116|P0A9B2|P0A817|P0AD61|P0A7R9|P0AFX0|P62707|P12295|P0A7N9|P69783|P0ADG7|P35340|Q59385|P60624|P76344|P64581|P0AA91|P0ADY7|P0A9G6|P0A6F9|P0AG18|P0AG67|P0AAX8|P0AG55|P0A7S3|P0AA04|P0A8M6|P0AEK4|P0ABZ6|P00864|P06988|…	187	138	0.000404094	0.000300362	G;L;M;D;Y;F;H;E;A;S;I;Q;N;V;R|L;E;P|T;C|L;M;D;G;Y;F;H;E;A;S;I;Q;N;V;R|A;S;T;V;E;cterm;K|C;G;I|T;C;D;N;V|G|I;A;Q;S;G;E;P;T;L;M;R;F;H;V;cterm;K|A;G;L;M;D;Y;F;H;E;S;I;Q;N;V;R;P;cterm;K|A;P;L;cterm;K|N;P;V;T;G;C|N;F;R;cterm;K|T;C;D;N;V;cterm;K|E;N;Y;T;S;P;R;V;M;Q;A|I;G;A;D|S;V;A;N;L;D;M;R;F;T;G;C;I|L;S;A;G;V;H;E;D;I;M;R;cterm;K|T;N;C;L;A;P|P;V;T;G|P;H;M;V;I;L|L|V;A;E;F;T;G;S;P|N;G;P;V;F|R;V;cterm;K|V…	S;D;I;G;R;A;L;M;H;T;E;V;Y;N;P;Q;C;cterm;K|S;Q;G;I|V;A|A;R;G;Y;cterm;K|T;Y;L;P;I;A;S;E;V;D;N;R;G;M|L|P|N;T;C;D;V|T|A|T;C;D;N|N;T;C;D;V;cterm;K|T;C;D;N;V|Y;V;A;S;H;P;G;E|E;A;N|F;cterm;K|L;Y;N;T|L;T|P;V;T;G|P;V;T;G;N;C;D|A;E;L;N;V|N;G;S|T;L;G;A;V|cterm;K|A;T;cterm;K|V;A;E;L;N|L;H;cterm;K|A;cterm;K|Y;cterm;K|L;G;cterm;K|P;S;Q;T;F;R;A;M;E;W;H;N;D|V;A;E;F;T;G;S;P|V;G;Q;T;R;M;P;cterm;K|L;H|D|D;W|V;S;T;H…	0.997563	0.999849
130628		4.03096	P02931|P0A799|P0AB89|P0A850|P39405|P0ADP0|P0AEJ4	P30131|P76177|P63284;P63284-2|P0AET8|P0A9B2|P0AA10|P02931|P0AEK4|P0A8M0|P0AE91	8	10	1.72874e-05	2.17653e-05	N;cterm;K|V|E;L|F;T|Y;E;D;V;I;W;R;T;H;L;Q;P;A|T|D;G;Y;L;A;E;S;I;N;cterm;K	L|S;I|V;G;Y;E;L;T;A;R;P;S;I;D;cterm;K|N;A;G;P|F;D;A;cterm;K|V;L;N;A;D|D;S|D;T;M;F|Y;P;M;A|Y	0.983359	0.97618
130629		4.0377	P0AC86|P00946|P09169	P0AC86	3	1	6.48279e-06	2.17653e-06	I;A;N;M|W;M;G;A;H|I	A;N;M	0.962796	0.331644
130630		4.04468	P0AG30|P33195|P69786		3		6.48279e-06		T|I|A		0.990484
130631		4.05272	P23721	P0CE47;P0CE48	1	1	2.16093e-06	2.17653e-06	G;Y	V;G;T	0.485881	0.329603
130633		4.06644	P27302|P36938|P16700|P25665	P0A8F4|P16700|P09831	4	3	8.64371e-06	6.5296e-06	I|V|L|nterm;G;M;L;T;P;W	I;E|L|T;I;A;G;Y	0.951748	0.981913
130634		4.074	P0AB71|P0A879|P0AC86	P23721|P0A879	3	2	6.48279e-06	4.35307e-06	V;F|T;A;G|I;A;N;M	V;P;S;N|A;G;T;N	0.491578	0.249612
130635		4.08203	P0A9Q7|P0C0R7	P25437|P00959|P46130|P0A9Q7	2	4	4.32186e-06	8.70614e-06	I|A;P;G;W;S;Q	V|L;D|L;I	0.977506	0.953409
130636		4.09576	P0ABA6	P09373	1	1	2.16093e-06	2.17653e-06	Q	A;S;T;I	0.993765	0.247704
130637		4.10394	P0CE47;P0CE48		1		2.16093e-06		C		0.977366
130638		4.11292	P0A850		2		4.32186e-06		F;T|F;T;G;S;V;D		0.461888
130639		4.11903	P31658|P0A8D6	P08997|P31658	2	2	4.32186e-06	4.35307e-06	I|S;E;F;I;T;R;H;A;L;P;Q;V;Y;C;D;N	D;S|I	0.495949	0.497309
130640		4.13288	P0A8V2|P69488	P0CE47;P0CE48	2	1	4.32186e-06	2.17653e-06	F;G;S;Q;L;M;D|L;V	C	0.280495	0.97123
130641		4.14766	P0A9B2|P0A921|P37590	P69908;P69910	3	1	6.48279e-06	2.17653e-06	V;G;D|N;T;G;Y;A;E;L|S;A;Y	P;V	0.199791	0.464863
130645		4.47934	P77804		1		2.16093e-06		V;I		0.47279
130649		4.78713	P23843		2		4.32186e-06		P;V;Y|V		0.89237
130651		4.82118	P0AEG4	P0AEG4	1	1	2.16093e-06	2.17653e-06	I;N;A	N;A;I	0.214921	0.32442
130652		4.83416	P76143|P00935		3		6.48279e-06		P;V|V		0.481128
130654		4.84833	P0A8N3	P00393	1	1	2.16093e-06	2.17653e-06	D;N;F	I;V;G;A;T	0.255367	0.110855
130658		4.88818	P27431	P0A9M5	1	1	2.16093e-06	2.17653e-06	E;cterm;K	W	0.494958	0.960429
130659		4.9009	P31060	P0A910	1	1	2.16093e-06	2.17653e-06	L	L;G;Y;T;D;R;I;S;A;N;Q;E;V	0.939911	0.038354
130661		4.92184	P0A6K3|P22255|P0ABK5|P23538	P30958	4	1	8.64371e-06	2.17653e-06	I;E|L;G;V;Y;A;P;M;N;S;E;cterm;K|P;T;S;G;N;I|E	L;Q;cterm;K	0.429291	0.244695
130662		4.93625	P0AEK4	P60664|P08839|P22939|P21499	1	5	2.16093e-06	1.08827e-05	Y	I;V|I|Y|Q	0.914943	0.991609
130663		4.94275	P36938|P0A6F9|P08395	P36938|P33602|P39405	3	3	6.48279e-06	6.5296e-06	M|I;V|Y	M|I;A;L;N;G;Q;R;cterm;K|P;Q;D;T;L;A;V;R;I	0.989709	0.994863
130664		4.9533	P0A715|P0A7X6	P17315|P05055|P0A7X6|P0A786|P0A6Q6	2	5	4.32186e-06	1.08827e-05	P;G;Q|V;I	nterm;L;D;A;V|D;I;cterm;K|V;I|L|M;I	0.427591	0.97181
130665		4.96173	P0AEI4|P0AEZ3|P0AGJ9	P0A9A6|P26647	3	2	6.48279e-06	4.35307e-06	V|S|M	L;D;A;F|I;A;E;V	0.990584	0.248048
130666		4.97086	P04036|P0AGJ9	P41052	2	1	4.32186e-06	2.17653e-06	V;T|M;Q	V;M;A;N;G;Q	0.455066	0.165687
130667		4.97954	P36938|P0A6F9|P0A6T1	P31658|P0CE47;P0CE48	3	3	6.48279e-06	6.5296e-06	M|I|A;T;F;D	T;G;D|N;V;G;T;I|V;G;T;I	0.989709	0.332035
130668		4.98714	P0AB91	P0AE06|P0A8N5|P64530	1	3	2.16093e-06	6.5296e-06	nterm;A;G;L;P;Q;V;M	Q;M;P|L;I|H;I	0.124723	0.467587
130669		4.99743	P00393|P09373|P0A9T0|P76116|P69908;P69910|P0A9Q7|P0ABB4|CON__P15636|P00934|P0AB71|P0A6F5|P37637|P08839	P0ABB0|P0A7V0|P09151|P0A6P5|P09373	22	5	4.75404e-05	1.08827e-05	I;V;G;A;T|Y;T;M;G;P;S;E|S;T;L;A;V;N;F;P;E;H;G;R;M;I;cterm;K|I;N;T;Q;L;W;F;G;V|P;S;E;N;M;T;I|C;D;E;N;T;I;G;V;P;F;Y;Q;L|nterm;L;A;P;S;T;G;C;W|L;Q;A;D;E;N;G;V;T;I;R;H;M;cterm;K|V;Y;G;Q;M;N;E|V;A;W;G;T;H;L;N;Q;P;S;E|G;R;F;M;A;Q|T;S;L;Q;Y;E;N;D;M;R;P;F;A;I;C;V|A;D;L;E;N;G;V;Q;T;I;R;H;M;cterm;K|N;A|P;Q;G;A|L;M;I;T;E;C;V;D|M;G;I;H;T;S;C;L;Y|L;R;E;I;P;M;G;Q;F;D|T|Q;S;V;L;T;I|I;T;D;A;G;R;S;H;M;L;E;P;V	S;F|L;S;C;D;Q;F;V;N;H;R;W;G;M|H;Q;E;I;W;R;T;S;L|D;V|I;W;A;T;E;S;G;M;L;D;R;V;cterm;K	0.470439	0.48728
130670		5.00955	P0ABK5|P0A6Y8|P09373|P0A9Q7|P0A9B2|P0A836|P63284;P63284-2|P0AA04|P0AFP6|P13445|P0AB71|P0A910|P0A9M8	P0ABK5|P0A825|P09373|P69776|P0A6Y8|P0AG67|P23843|P0A9B2|P25665|P0CE47;P0CE48|P0AET8|P0A6F9|P0AES0|P0A910	19	16	4.10576e-05	3.48245e-05	P;T;S;G;N|A;D;N|F;D|A;D|nterm;N;G;A;L|N|N;G;Q;P;V;I|Q;I;L;S;G;E;V|I;T;A;N;G;L;H|N;T|A|I;A;Q;H;T|G;N;T	P;T;S;G;N;I;A;L|A;G;W;M;C;D;V|F;T;S;L;Q;A;D;E;N;G;V;I;R;H;M;cterm;K|N|A|D;A;N;F;S|S;N;A;C|N;G;R;V;W;A;D;L;T;E;cterm;K|Q;I|A;P|V;Q;A;N;G;I;D;P;Y;H;T;E;S;L;cterm;K|T;C	0.980686	0.979715
130671		5.02747	P0A799|P00561|P0A784|P0ABK5|P09373|P0AB71|P0A9Y6|P0A6F5|P0A6P1|P00370|P0A9B2|P0AAH8|P30860|P0A707|P23839|P0CE47;P0CE48|P0A6Y8|P0AEU7|P0ABB4|P0A7R1|P0A850|P62399|P06959|P69786|P0A9Q7|P0A6P9|P0AD61|P0A9T0|P60624|P69908;P69910|P30125|P0A6L0|P23843|P37689|P62707|P0AFY8|P0A7L0|P25526|P0AE18|P0A7V8|P36771|P02931|P68066|P0AA04|P28635|P60651	P0A6Y8|P0A8B5|P0CE47;P0CE48|P0A825|P0A8T7|P09373|P0A858|P0AG67|P00370|P0C018|P69913|P0A9Q7|P0A6F5|P0AD96|P0A9Q1|P60422|P0A8V2|P69908;P69910|P0A9Y6|P0AD61|P0A850|P0A7L0|P09169|P37689|P40874|P0A9T0|P23843|P25665|P0A870	68	40	0.000146943	8.70614e-05	I;A;D;S;E;F;G;T;L|N;M;A|L;E;F|P;T;S;G;N;I;A;L|Q;S;V;L|I;T;N;E;A;S;R;L;M;G|L|E;F|E|A;G;M|A;G;L;M;D;Y;F;H;E;S;I;Q;N;V;R|V|V;S;T;D;F|F;T;L;R;E|S;Y;D|L;G;I;V;S;R;E;A|V;S;A;Q|V;G;I;A|D;N;Q|N;M;G;S;L|L;G;E|S;F;Q;V|L;P;E;G;V;M|F|P|V;A;G|A|I;T|Y;T|V;A;S;T;I|L;M;I;T;E;C;V|S;T;I|A;I|P;Y;E;G;D;S;F;L;A|D;T;G;I;M;H;A;S;F;L|I;G;P|L;Y;N;T;S;D|N|V;S;T;D;F;N;G;E|Y|M;Q|T|T;S;G;E;V|S;Y;Q|F;T;G;S;V;D;E|A;E|L;V;A;Q|I…	A|Q;L;E;V|V;G;T;I|Y|G;E;P;T;Q;L;M;R;F;H;I;A;S;V;cterm;K|I;G;V;A;Q;S;E;P;T;L;M;R;F;H;cterm;K|V;L;T;I|D;L;N;S;G;A;F|E;L;A;D;G;V;Y;R;S;T|G;V;A;T;S;L;E;M|V|E;V|P;A;S;Q|C;G;E;P;S;V|V;S;L;N;I|I;L;V|M|L;A;T;N;G;D;H;E;F;S;R;I;Y;V|nterm;G;M|V;A;E|S;T;A;E;D;N;Q|I;G;V;P;T;F;Y;N;E|T;M;G;P;S;E|G;V|E|I;T;A|M;I|L;V|I;E;N;Y|F|Q|T;G;E;L;P;N;D;Q;Y;F|T|P;A;Y|H;S|P;M	0.98612	0.994351
130672		5.03999	P0A796|P0A862|P09373|P0A7V8|P76344	P0A825|P0A817|P00946	5	3	1.08046e-05	6.5296e-06	G;D;S;Y;M;A;R;L;T;E;F;P;C;I|P;V;T;A;N;S;I|N;G;A|I;A;S;Y;Q|Q;F	G;F;S;A;Y|Q;V;S;Y;A;I;G;E;P;T|Y;G;M;E;N;P;S;Q	0.484985	0.163904
130676		5.07624	P0A7L0|P21156	P23847	2	1	4.32186e-06	2.17653e-06	I;A;S;P;D;M;R;V;G;Q;L|I	P;Y	0.97299	0.49561
130677		5.08811	P06996;P21420	P0A9Q7|P27126|P0A7D4|P0A9B2	1	7	2.16093e-06	1.52357e-05	V	T;S;G;E;V;P;F|Q|V;A;Y;R;M;P;D|L;I;C;N;V;R;Y;A;D;P;T|A;Y;R;M;P;D|L;I;C;N;V;R;Y;A;D;P;T;cterm;K|P;N;V	0.969976	0.990726
130678		5.09934	P76402|P52697	P0A705;P0A705-2;P0A705-3	2	1	4.32186e-06	2.17653e-06	D|P;M	M	0.986226	0.958546
130680		5.11907	P00805		1		2.16093e-06		N;Y		0.492544
130683		5.23176	P09373	P09373	2	2	4.32186e-06	4.35307e-06	T;M;G;P;S;E;N;I;L;W	Y;T;M;G;P;S;E;N;I;L;W	0.0706595	0.0663316
130684		5.26279	P0A6F5		1		2.16093e-06		Y;G;N;A;T;E;M		0.0739399
130687		5.76726	P39172		4		8.64371e-06		F;A;E;P;Q;R;V;S;G;T;M;L;D;N;I|F;A;E;P;Q;R;V;S;G;T;M;L;D|V;F;A;E;P;Q;R;S;G;T;M;L;D|F;A;E;P;Q;R;V;S;G;T;M;L;D;N		0.0380316
130689		5.81825	P0ABD5		1		2.16093e-06		A;M;G;I		0.116376
130691		5.84931	P0AB89|P0AE52	P0AB89|P60422|P0A850	2	3	4.32186e-06	6.5296e-06	Q;P;A;T|D;G;I;H;R;S;F;L	P;A;T|L|S;V;E;T;Q;G;L;R;I;A;D	0.227463	0.881988
130694		5.87991	P37349	P0A6Y8	1	1	2.16093e-06	2.17653e-06	Q	A	0.938013	0.979032
130696		5.9007	P0A8M6		1		2.16093e-06		I;cterm;K		0.493094
130697		5.91113	P0ADZ7	P0A903|P63883|P00968	1	3	2.16093e-06	6.5296e-06	L	Y|Q;T|S;V	0.977511	0.498936
130699		5.93264	P0A7D4|P0AGJ9|P18843	P0A847|P0A7V3	3	2	6.48279e-06	4.35307e-06	L;N;Y;I|A;S|V;L;I	P;Q|L	0.489474	0.964217
130701		5.95002	P23843|P25665	P23843|P00959|P25665	2	3	4.32186e-06	6.5296e-06	L;Y;N;T;S;D|W;L	L;Y;N|A|L;S	0.326561	0.850566
130702		5.95697	P0CE47;P0CE48		1		2.16093e-06		L;P		0.29046
130703		5.9648	P0CE47;P0CE48|P0A6Y1|P0AF90|P69908;P69910|P0A9B2	P0A6A3	5	1	1.08046e-05	2.17653e-06	L|H|A;F|C;P|L;D;A	L;N;I	0.932831	0.274355
130704		5.9758	P22106|P0A9C5	P08957|P0A7V3	2	2	4.32186e-06	4.35307e-06	L	P;A;G;T|N;S	0.964325	0.496105
130705		5.98286	P76116	P77202|P08142	1	2	2.16093e-06	4.35307e-06	W;F;G;N;T	Y;M|V;F;E;I	0.190387	0.323242
130706		5.99027	P09373|P23843	P00561|P31828|P0A7F3	2	3	4.32186e-06	6.5296e-06	V;F;D|L	N;M;A;F|nterm;E;A;L|nterm;E;F	0.968202	0.496154
130707		5.99777	P30011|P09373	P0A6Y8|P0AF12|P0A9Q7	2	3	4.32186e-06	6.5296e-06	E;G;T;N;Q|Y;T;M;G;P;S;E;N	P|V;T;A;F;G;Y;E;Q|L;Q	0.166414	0.494215
130708		6.00442	P06959|P09373|P0A912|P0A9B2|P0AG07|P0A9T0|P06996|P0ABB4|P0AC38	P09373|P0A9Q7	12	2	2.59311e-05	4.35307e-06	Q;M;P;R;F;N;S;L;E;D;G;T;cterm;K|E;Q;M;P;R;F;N;S;L;D|W;A;T;E;S;I;G;M;L;D;R;V|M;L|V;S;N;A;C;T;L;P|H;L;M|V;L|I;P;A;L;C;D;S;cterm;K|Y;L;A;Q;T;N;R;V;G;S;W;cterm;K|Y;G;Q;M;N;E;P;R;L;V;A;T|V|M;L;D;A;H;N	V;L;T;I|I	0.491625	0.854254
130709		6.0123	P0ABK5|P0A9T0|P23843	P0A6F5|P23843|P06996|P0A7W1|P18956	4	5	8.64371e-06	1.08827e-05	T|I;P;A;L;C;D|L|P;T;S;G;N;I;A;L	G;Y;N;A;T;E;M;I;D|L|P;S;G;E;F;T;V;N;R;D;A;L;Q;I;Y|P;A;S;E;G;T;I;M;R;V;L;H;N|I	0.968755	0.982595
130710		6.0219	P31057|P09373|P37689|P0A6P1|P08839|P69786	P08839|P77717|P09373	7	3	1.51265e-05	6.5296e-06	I;G;A;N;V;T;D;Q;L;M;H;F;P;cterm;K|Q;S;V;L|I;C;N;Y|V;T|I;V|G;T;S;E;M;A|A;G;L;M;D;Y;F;H;E;S;I;Q;N;V;R	I;T;D;A;G;R;S;H;M;L;E;P;V|L;T;V|V;L;T;I	0.496792	0.247538
130711		6.03119	P0A9Q7|P09373|P69441|P37689|P0A7V8|P76177|P0CE47;P0CE48|P0A6Y8|P0A6F5|P30011	P0ABB4|P0A6Y8|P0A6P1|P0A9Y6|P77737|P09373|P0A8F0	10	8	2.16093e-05	1.74123e-05	T;S;G;E;V|A;V;S;T;I|L;I|E;S;V;G;Q;L;I;T;A;D;H;N;M;R;P|I;A;S;Y;Q;V|L;T;V|P;E;G;V;M|M|A;S;V;G;L;M;I;T;E;C;D|I;M	L|M;P;F|A;I|I;A;Q;H;T|L;E;G;P;S;I;N;C;V;F;R;T;A;cterm;K|A	0.984835	0.91128
130713		6.05384	P31658	P28861	1	1	2.16093e-06	2.17653e-06	Y	P;D;L;E;F;Y	0.930888	0.14208
130714		6.06734	P78067		1		2.16093e-06		T;L		0.46496
130715		6.07501	P0AEQ3|P00934		2		4.32186e-06		P;A;L|Q;M		0.476596
130716		6.08459	P0A705;P0A705-2;P0A705-3|P0CE47;P0CE48	P0A7W1	2	1	4.32186e-06	2.17653e-06	M;S|C	V	0.992122	0.682443
130722		6.13521	P0A912		1		2.16093e-06		M		0.940524
130724		6.24777	P23847		1		2.16093e-06		M;P;G;L;N;V;Y;S;Q;cterm;K		0.0663988
130726		6.54646	P0AB71		1		2.16093e-06		S;N;G;A;F;I		0.0959823
130729		6.7948	P24251|P06971	P24186	2	1	4.32186e-06	2.17653e-06	L;cterm;K|P;E;D;R;I;V	V;A	0.493387	0.495625
130731		6.81365	P0A6F9		1		2.16093e-06		E;V;cterm;K		0.331088
130733		6.83627	P0A8D6		1		2.16093e-06		I		0.926732
130734		6.84459	P76272		1		2.16093e-06		L;T;A;D;S;P;M		0.110551
130735		6.85728	P30125	P30125	2	1	4.32186e-06	2.17653e-06	I	P;G;D;I	0.929829	0.197143
130736		6.867	P31663	P0A9M0	1	1	2.16093e-06	2.17653e-06	cterm;K	V	0.866596	0.975108
130737		6.8873	P0ABU2|P0A8T7		2		4.32186e-06		M|L;E;D;G;V;Q;I		0.950936
130738		6.8938	P0A9Q7	P60422|P0AB91|P0A9Q7	1	3	2.16093e-06	6.5296e-06	P;A;S;Q	nterm;G;K;P|P;V;A|I;V;L	0.244426	0.331536
130740		6.91089	P0A7R1|P09373|P0AEQ3	P0A7R1|P00961	3	3	6.48279e-06	6.5296e-06	V|I	V|F;Q	0.976304	0.98147
130744		6.94121	P0A9B2|P0A910|P0A953|P0AE08|P69797|P0AG63|CON__P15636	P0A9B2|P0AB91|P0AE08|P69908;P69910|P0A7L8|P0A9Q7|P09169|P0CE47;P0CE48	14	17	3.0253e-05	3.70011e-05	S;N;A;C;T|I;V;S;N;A;C;T|A;S;C;T|V;S;N;A;C|C|V;cterm;K|Q;V|S;N;A;C|V;A;I;E;R;F|A;C	V;S;N;A;C;T|S;N;A;C|C;F|C|N;V;G;C;R;D;H;T|P;G;E;V;C|C;G;P;V|L;T;G;C;S|V;S;N;A;C|I;E|H|V;G;T;I	0.953078	0.954812
130746		6.95874	P0A9B2		1		2.16093e-06		N;F;G;I;E;L;M		0.109376
130748		6.97341	P25526|P09373|P00561	P09373|P0AET8	3	2	6.48279e-06	4.35307e-06	Q;P;T|nterm;Q;Y|M;A;G;V;L;E	nterm;Q;Y|I;L	0.499797	0.499931
130749		6.98302	P0C0V0|P0A6F5	P0A6F5|P0ADY7|P0CE47;P0CE48|CON__P15636	2	4	4.32186e-06	8.70614e-06	T;S;Q|A	L;P|Y|V;G;T|V;A;W;G;T;H;L;N;Q;P;S;E	0.332458	0.977018
130750		6.99045	P06959|CON__P15636|P0A867	P0A879|P0A867	3	2	6.48279e-06	4.35307e-06	I;P|W;G;A;T;H;L;N;V;Q;P;S;E|Q	A;G;T|Q	0.991929	0.993075
130752		7.00222	P08395		1		2.16093e-06		A;R;H;S;T		0.198722
130753		7.01255	P23843	P0A6L0	1	1	2.16093e-06	2.17653e-06	V	L;T	0.949831	0.249357
130756		7.04464	P0A6Y8|P68066|P0A7V8|P0A6F5	P37689|P0C0S1|P68066|P0AED0|P62707	7	8	1.51265e-05	1.74123e-05	Q;T;D;V;N;L|P;V;E;K|L;I|I|I;E;Y;R;V;P;K|G;M	G;V|P;Q;M;D;V;N;F;cterm;K|I;E;Y;R;V;P;K|I;E;Y;R;V;P|V;P;E;K;R;G;Q;H;L;N;T;D|Y;P;I;T;E;L;S;G;D;Q;V;A;K;cterm|A	0.985657	0.962615
130765		7.12871	P0A6F5	P0A825	1	1	2.16093e-06	2.17653e-06	G;Y;N;A;T;E;M	L	0.0827399	0.959432
130766		7.14515	P09373|P37689	P37689	3	1	6.48279e-06	2.17653e-06	A;G;L;M;D;Y;F;H;E;S;I;Q;N;V;R|F	F	0.988462	0.989738
130773		7.8387	P0A6P1	P0A6P1	1	1	2.16093e-06	2.17653e-06	K;P;E;F;I;D;V;S;A;cterm	S;K;P;E;F;I	0.057261	0.129815
130776		7.85972	P0AAR3		1		2.16093e-06		T;P		0.494673
130777		7.86734	P0ADG7	P63284;P63284-2	1	1	2.16093e-06	2.17653e-06	L;P;T;R;E;V;cterm;K	Y;V	0.0995735	0.406684
130778		7.88173	P31120	P05793	1	1	2.16093e-06	2.17653e-06	H;V;I;L	Q;L	0.247569	0.494161
130779		7.89532	P0AG44	P0AG44	1	1	2.16093e-06	2.17653e-06	cterm;K	cterm;K	0.965815	0.97676
130780		7.90922	P0ADB1		1		2.16093e-06		T;Y		0.224823
130781		7.91599	P0AB71	P0A799|P0A7E5	1	2	2.16093e-06	4.35307e-06	P;W	L|A;S;L;I	0.494234	0.849081
130782		7.92196	P36938	P00909	1	1	2.16093e-06	2.17653e-06	cterm;K	I;Y;cterm;K	0.936362	0.330628
130785		7.9428	P0AEK2	P33030	1	1	2.16093e-06	2.17653e-06	N;A;G;I;T;R;D;L;M;cterm;K	P;T	0.0666157	0.48848
130786		7.95201	P00946	P39172	1	1	2.16093e-06	2.17653e-06	cterm;K	P;E;M;A;F	0.765263	0.156911
130787		7.95833	P60906	P0ABK5	1	1	2.16093e-06	2.17653e-06	L;P;G;E;T	V;E;P;T;S;G;N;I;A;L;Y	0.16012	0.0671188
130788		7.96632	P0A9W3	P0A9H3	1	1	2.16093e-06	2.17653e-06	A;cterm;K	F	0.222202	0.938829
130790		7.98591	P05791	P07118|P25665	1	2	2.16093e-06	4.35307e-06	N;S;F;T;Q	Q|L	0.166275	0.962389
130791		7.99234	CON__P15636	CON__P15636	2	2	4.32186e-06	4.35307e-06	F;V;A;W;G;T;H;L;N;Q;P;S;E|W;G;A;T;H;L;N;V;Q;P;S;E	V;A;W;G;T;H;L;N;Q;P;S|V;A;W;G;T;H;L;N;Q;P;S;E	0.0454136	0.045074
130794		8.02004	P25665|P60240|P0A908	P25665|P00370|P30958|P16700	4	8	8.64371e-06	1.74123e-05	G;L;I;N;R;V;W;A;D;T;E;cterm;K|V;Q;D|nterm;S;W|C;W;S;F;P;R;E;D;V;T;I;A;cterm;K	I;N;G;R;V;W;A;D;L;T;E;cterm;K|L;G;W|W|I;N;G;R;V;W;A;D;L;T;E|C;W;S;F;P;R;E;D;V;T;I;A;cterm;K|W;S;F;P;R;E;D;V;T;I;A;cterm;K	0.497356	0.96548
130796		8.04926	P68066|P0A7V8|P0A8K1|P0AFM2	P68066	7	1	1.51265e-05	2.17653e-06	P;V;E;K|P;V;E;K;R;G;Q;H;L|V;E;L;Y|K;cterm|W;T|P;V;E;K;R;G;Q;H;L;N;T;D;A;cterm	P;V;E;K	0.472194	0.175292
130797		8.06089	P0AET8		1		2.16093e-06		M		0.970616
130802		8.12015	P00934	P0ABC3	1	1	2.16093e-06	2.17653e-06	L	T;M;D;N;Q	0.970312	0.195266
130803		8.13616	P09373		1		2.16093e-06		Y;T;M;G;P;S;E;N;I		0.0750497
130804		8.15819	P00893		1		2.16093e-06		V;T;S;D;G;Q;H;M;F;A		0.0766922
130805		8.16993	P09373		1		2.16093e-06		A;G;L;M;D;Y;F;H;E;S;I;Q;N;V;R		0.0293995
130809		8.76963	P37329	P37329	1	1	2.16093e-06	2.17653e-06	T;A;R;Q;L;G;N;S	Q;T;L;G;N;S	0.0822855	0.118123
130814		8.86542	P23847		1		2.16093e-06		D;A;S;V;R;Y;cterm;K		0.122539
130817		8.91714	P0A9B2	P0A7R5	1	1	2.16093e-06	2.17653e-06	P;N;V	T;A	0.322371	0.364175
130818		8.92795	P0AES9|P75974		2		4.32186e-06		I;A;T;V|cterm;K		0.953637
130820		8.94485	P00959		2		4.32186e-06		L;A;N;R;Y;V;D;E;Q|E;Q;A;P;W		0.180091
130821		8.95184	P0CE47;P0CE48|P60664	P26646	3	1	6.48279e-06	2.17653e-06	L;I;H|P|V	M;P;Q;G;L;D;A;R	0.9431	0.120047
130822		8.96027	P60785|P0A6Y8		2		4.32186e-06		Q;A;I;G;T;H;R;S;V;cterm;K|M;P		0.483188
130823		8.97022	P09373		1		2.16093e-06		T;S;L;Q;Y;E;N;D;M;R;P;F;A;I;C;V		0.0351483
130825		8.99	P09373|P0ADG7	P76507|P0ADI4|P0A910|P0CE47;P0CE48	4	5	8.64371e-06	1.08827e-05	nterm;Q;Y|V	I|nterm;Q;H|nterm;Q;R|nterm;Q;R;A|V;G;T;I	0.976703	0.946787
130826		8.99963	P0A9B2	P69908;P69910	1	1	2.16093e-06	2.17653e-06	N;F;G;I;E	V	0.166274	0.984418
130828		9.021	P37691		1		2.16093e-06		P;M;A		0.313908
130829		9.03093	P43329|P08997		2		4.32186e-06		T;M|I;N		0.48666
130831		9.05317	P68066|P0A715	CON__P15636	3	1	6.48279e-06	2.17653e-06	I;E;Y;R;V;P;K|P;V;E;K;R;G;Q;H;L;N;T;D;A|Q;M	nterm;S;G;T;L;A;C	0.48986	0.099852
130832		9.06918	P0A887|P0A9Y6	P10346	2	1	4.32186e-06	2.17653e-06	L|E;G;Q;N;V	P;Q	0.62066	0.453891
130833		9.07665	P0AEP3	P24171	1	1	2.16093e-06	2.17653e-06	F;V;E	Y;N;V	0.331749	0.328452
130834		9.10207	P0AET2		1		2.16093e-06		P;V;A;W		0.249046
130835		9.11534	P0A9Q7		1		2.16093e-06		L;I;C;N;V;R;Y;A;D		0.0829785
130837		9.15383	P0A8E7		1		2.16093e-06		L;G;Q		0.329543
130838		9.16701	P00805		1		2.16093e-06		P;V;M;G;A;R;S;T;D;F;N		0.0473042
130839		9.7895	P69441	P69441	1	1	2.16093e-06	2.17653e-06	A;P;L	I	0.324833	0.820684
130840		9.87071	P12008		1		2.16093e-06		V;P;G;R;T;I;N;F;E;M		0.0610287
130842		9.91734	P0A7E5	P0AB91	1	1	2.16093e-06	2.17653e-06	I	N;D	0.36357	0.483048
130846		9.95462	P0A7Z4|P00961		2		4.32186e-06		Q|V;H		0.881784
130847		9.96051	P0A6E4		1		2.16093e-06		I		0.982011
130848		9.98497	P08839|P68066|P0A9Q7	P77783|P0A6F5|P0CE47;P0CE48|P23843	5	6	1.08046e-05	1.30592e-05	E;S;I;G;V;M|I|Q;I;T;S;V	nterm;T;Y|nterm;M;L;R;G;V;N|G;T|nterm;M;L;R;G;V|Y	0.979756	0.862736
130849		9.99578	CON__P15636		1		2.16093e-06		P;T;S;F;V;A;W;G;H;L;N;Q;E		0.0293945
130852		10.0292	P0A9B2		1		2.16093e-06		I;E;G;L;M		0.199697
130854		10.0478	P23721		1		2.16093e-06		Q;L		0.491176
130855		10.054	P0AFR4	P23721	1	1	2.16093e-06	2.17653e-06	G;Y;L;Q;K;P;T;V;I;D	Q;L	0.0579644	0.484787
130856		10.0644	P0ABU0		1		2.16093e-06		cterm;K		0.983795
130860		10.1825	P37095	P00957	1	1	2.16093e-06	2.17653e-06	W	L	0.954578	0.496125
130862		10.5141	P0A9B2		1		2.16093e-06		S;N;A;C;T		0.12195
130867		10.945	P31057		1		2.16093e-06		P;V;I;G;A;N;T;D;Q;L;M;H;F		0.0332968
130868		10.9637	P0AFG3		1		2.16093e-06		nterm;A;M;Q;E;V		0.198213
130869		10.9701	P09373		1		2.16093e-06		nterm;Q;Y;I;T;A;L		0.166339
130871		10.9945	P0A6F5	P09373	1	1	2.16093e-06	2.17653e-06	nterm;V;A;L;R;M;E;P;Q;I;N;C;G	nterm;L;H;T;Y;R;D;A;I;P;Q;S;V	0.0499125	0.0766417
130874		11.0292	P0A7L0	P0A953	1	1	2.16093e-06	2.17653e-06	I;A;S;P;D;M;R;V;G;Q;L	nterm;M;A;H;G;V;D;T;P;I;Y;L;N;S	0.0432789	0.0620603
130875		11.0349	P52697		1		2.16093e-06		P;M;W		0.327935
130878		11.0722	P0A6P9|P0A825		2		4.32186e-06		M;D;C|A;G;W;M;C;D;V		0.317439
130879		11.1097	P0A9Q7		1		2.16093e-06		L;I;C;N;V;R;Y;A;D;P;T;cterm;K		0.062426
130881		11.1893	P07813		1		2.16093e-06		A;I		0.492023
130886		11.9695	P25665|P00582|P07395	P0A9M8|P04816	3	2	6.48279e-06	4.35307e-06	G;P;V|M;E;N;C;T;R;L;D;V;P|Y;R;G;cterm;K	nterm;M;S;Y|V;G;A;M;S;P;I;Q;W;D;E;F;N	0.328743	0.33071
130887		11.9778	CON__P15636		1		2.16093e-06		W;G;A;T;H;L;N;V;Q;P;S;E;I;Y;cterm;K		0.0285018
130888	Comp.:C	12.0001	P0AB71|P0A9B2|P0CE47;P0CE48|P62707|P08997|P0A6T1|P63020|P0AA04|P09169|P0A817|P0A7S9|P00561|P0AET8|P69908;P69910|P0AC53|P06996|P0A6P9|P0A9Q7|P60422|P12758|P05793|P0A9T0|P23843|P69222|P00934|P0A7V8|P25665|P35340|P09424|P0ABH9|P21367|P60624|P02358|P0A9C5|P04079|P0AD59|P0A7V3|P0A786|P63235|P0AG48|P0AC86|P0ADG7|P0A9M8|P06996;P76335;P77747|P0AGD3|P0A6Y8|P0A6X3|P0ADB1|P0A8W8|P08839	P52643|P0A6F5|P00968|P0CE47;P0CE48|P0A6Z3|P0A7Z4|P63284;P63284-2|P0A9B2|P07003|P07118|P0AB71|P0A9Q7|P0ABZ6|P0A9F3|P0A7W1|P0ABU2|P0ABK5|P60422|P0A9M8|P63020|P0A6F9|P27833|P62707|P0ADG7|P0ADV1|P0ADB1|P05793|P0AE91|P0A9A6|P0A817|P0AGJ9|P0AET8|P69908;P69910|P24182|P0A7R5|P06996|P35340|P09169|P25665|P45578|P0AG55|P0AFR4|P23843|P09373|P0A7S9|P0A6P9|P0A6V8|P09424|P00962|P0AB91|P09151|P0A7U7|P00561|P2384…	129	391	0.00027876	0.000851025	nterm;P;G;N|nterm;W;D|nterm;P;H|nterm;L;N;E;R|nterm;M;V|nterm;N;Y|nterm;N;I|nterm;M;I;R|nterm;M;F|nterm;L;N;E;R;H|nterm;N;G|nterm;H;L|nterm;H;A|nterm;H;V|nterm;P;N;L|nterm;W;V|nterm;N;L|nterm;F;N|nterm;P;G|nterm;N;D|nterm;P;N|nterm;P;F|nterm;N;H|nterm;A;L|nterm;W;T|nterm;P;V|W|T|nterm;W;F|nterm;W;R;N;M|nterm;P;L|nterm;H;P|nterm;H;N|H;V;N|nterm;N|nterm;H|nterm;W;L;A|nterm;P;W|nterm;H;I;S|nterm;P;A…	nterm;N;G;V|nterm;I;S;N;R|nterm;N|nterm;P;H|nterm;M;L;R|nterm;V;A;L;R;M;E|nterm;H;I|nterm;P;Q;H|nterm;W;D|nterm;P;A|nterm;N;T|nterm;N;D|nterm;H;N|H|nterm;P;R|nterm;L;V|nterm;P;S|nterm;H;L|G;I;A;M;R;V;L|nterm;P;Q;R;T|nterm;P;G|nterm;M;I;R|nterm;S;A|nterm;L;N;E;R;H|nterm;H;E|nterm;P;V|nterm;P;F|nterm;N;A|nterm;H;V|nterm;H|nterm;N;I|nterm;N;G|nterm;N;I;R;V;G|nterm;A;F|nterm;M;L;R;G;V;N|E;V;G;D|nterm…	0.996815	0.9978
130892		12.1221	P0A796	P0A9Q7	2	1	4.32186e-06	2.17653e-06	H;M;C;D;V|M;C;D;V;E	I;C;N;V;R;Y;A;D;P;T;cterm;K	0.199043	0.0666207
130899		12.966	CON__P15636|P0CE47;P0CE48|P69908;P69910	CON__P15636|P0CE47;P0CE48|P69908;P69910|P0A7Q6	25	22	5.40232e-05	4.78838e-05	C|A;C|nterm;S;T;C|L;A;C|nterm;S;G;T;L;A;C|C;G|V;C|V;C;G|L;A;C;T|V;G;T	nterm;S;G;T;L;A;C|L;A;C;T|nterm;S;T;C|L;A;C;T;G;S|nterm;P;N;L;V;C;G|nterm;R;D;G;V;I;C|C|V;C|C;G|L;A;C	0.997724	0.950887
130900		12.9751	P0A910|P0AEG4	P0AB71|P0A910|P0AD61	2	3	4.32186e-06	6.5296e-06	N;P;V|I;N;A	Q;F;S|V|A;G;M;N;V;R;L;F;S;H;D;Y;E	0.327957	0.963486
130901		12.9822	P20083|P23843	P20083|P23843	2	2	4.32186e-06	4.35307e-06	C;T;A;Q;D;L;N;R;E;F|nterm;W;T;Q;P;G;N;I;V	C;T;A;Q;D;L;N;R;E;F|nterm;W;T;Q	0.123116	0.321512
130902		12.9908	P45577	P0ABT2	1	1	2.16093e-06	2.17653e-06	M	I;L	0.981137	0.48609
130904		13.0135	P0ABK5	P0AA04|P0A910	1	2	2.16093e-06	4.35307e-06	P;T;S;G;N;I	nterm;M;F;Q;E;V;T;I|L;G;Y;T;D;R;I;S;A;N;Q;E;V	0.124823	0.124552
130905		13.0205	P0A9B2|P0ABT2	P0A9B2|P0ABT2	4	5	8.64371e-06	1.08827e-05	S;C|S;C;T|L;D;I|P;L;D;I	S;N;A;C|P;L;D;I|V;S;N;A;C;T|C;T	0.486011	0.480658
130906		13.0371	P07024|P0A7V8	P0A7V8	3	1	6.48279e-06	2.17653e-06	Y|V;N;G;R;I;A;S;Y;Q|A;S;Y;Q	I;A;S;Y;Q	0.236452	0.194139
130917		13.963	CON__P15636	P25665|CON__P15636	1	2	2.16093e-06	4.35307e-06	nterm;S;G;T;L;A;C	nterm;C;H;E;L;A;R;D;N;S;G;T;W|A;C	0.166302	0.407432
130918		13.9743	P0A9Q7|P0AB91|P0A7Z4	P0A6F5|P0AE08	3	2	6.48279e-06	4.35307e-06	P;A;S;Q|nterm;A;G;L;P;Q;V;M|Q	G;V;A|Y;V	0.9617	0.482778
130919	Comp.:O-H2	13.9807	P69776|P25665|P0AB71|P0A9B2|P0AB91|P0AD61|P69783|P0A9Q7|P0A910|P0CE47;P0CE48|P0A7D4|P68066|P0ABK5|P0AA25|P0AET8|P0A862|P0AG55|P0AAX8|P21599|P0A817|P60624|P07003|P63235|CON__P15636|P0A7L0|P0A6P9|P0ADG7|P09373|P0AEU7|Q46829|P0A9M8|P05793|P00934|P0A7K2|P0A6F5|P09151|P0A6H1|P0A9A6|P0ABZ6|P0A6T1|P38038|P06959|P0AG18|Q46948|P61175|P0A7U7|P75797|P69908;P69910|P0A7S3|P0A7J7|P0A6F9|P29131|P0A6H5|P31063|P0…	P0A9M8|P0A9Q7|P0CE47;P0CE48|P0A6P9|P0A6Y1|P0A7V0|P0A7K2|P0AG63|P09373|P0AD61|P0A8T7|P69776|P0AA25|P0A6Y8|P61175|P0AED0|P09424|P60624|P76116|P69783|P0A7L0|P23843|P0AEZ3|P06959|P0A6F9|P00904|P0ADN6|P0A7R1|P05055|P0AFH8|P0AET8|P0AFG8|P0A9A6|P0A7J7|P0A6A6|P04805|P0A817|P33570|P25665|P0A7S3	147	64	0.000317657	0.000139298	R;L;D;N;M|V|P;T;I;L;R;D;S;Q;E;Y|nterm;L;T;G|V;F;H;G;S;T;A;Q;E|I;N;A;G;P;H|P;G;V;S|V;G|nterm;A;G;L;P;Q;V|I|P;V|A;M;D;G;L;R;F;I;E;T;V|L;H;I|E|I;D;Q;N;P|A;P;I|V;T|L;G;C;S;W|V;P|I;V;L;P;G;Q|A;G;N;V;R;M;F;S;H|nterm;E;Y;L;P|Q|N;P|P;A;E;W|P|P;A|P;I;N|E;P;I|A|P;T;S;F;V;A;W;G;H;L;N;Q;E|T;P|P;I;A|P;V;T;A;N;S;I|T;A;I|S|D|nterm;V;L|P;T;Q;S;V;L;I;N|P;G;T|V;N;M|L;Q;T;E;A;P|V;Y;T|L;N|W;G;A;T;H;L;N;V;Q|T|G;P;I|G…	T|L;G;C;S;W|Q;V|I|A;T|L;G|V;E;S|A|V|P;I|T;P|P;T;Q;N;V|S;I;A;L;P|T;P;V|L;S|N;P|nterm;P;H|S;I;M|Y|V;D;L;S;P;E|V;L|V;N;G;P|nterm;P;L|P;A;L;N;Q;G;I|T;P;H;N;S;L|V;G;E;T;P|V;T;P|P|I;A;T|I;T|A;P|V;L;T;I;S;N|L;T|Q;P;I|P;A;L;N;Q|P;T;K;V;E;Q|L;A;N|I;V;P|L;V;N;A;G|I;L|T;I;Q;G|A;Q;L;E|V;P|T;G;A;Q;S;P|V;S;E|I;V;L;T|S;P;V|Y;G;E;S|W;V|F|P;M|P;A;L;E;C|I;A;Q;H	0.992176	0.99056
130920		13.9868	P52697|CON__P15636|P0A9Q7|P00370|P33650|P08839|P07014	P0ADE8|P0A9G6	10	2	2.16093e-05	4.35307e-06	P;M|P;T;S;F;V;A;W;G;H;L;N;Q;E|S;F;V;A;W;G;T;H;L;N;Q;P;E|V|L;G;C;S;W|T;L;P;M|L;I;G|L|C;I;T	Y|V;N;P;E;C	0.975734	0.967042
130921		14.0047	P09373		1		2.16093e-06		L;E;N;G;V;Q;T;I;R;A;H;M;cterm;K		0.0356217
130922	Methylation	14.0158	P77783|P0CE47;P0CE48|P0AED0|P69776|P0A910|P0A799|P23843|P0AB71|P0A862|P0ABT2|P61175|P0A7V0|P0A6Y8|P0AA04|P0A6P9|P0A9Q7|P63235|P08839|P0ABK5|P0A9B2|P0AG67|P68066|P0AA25|P0AG48|P02413|P28304|P63284|P0AFU8|P0A7W7|P09373	P0AES9|P0A6F5|P0A9Q7|P0A9B2|P0A7V0|P0ABK5|P0ABT2|P23843|P69776|P63284;P63284-2|P0CE47;P0CE48|P09551|P0A910|P0AA25|P0A6Y8|P0A6P9|P09373|P61175|P62707|P68066|P75694|P0AA10|P0A6F9|P0AB71|P0AG48|P0A9Y6|P0A7Z4|P63235|P69908;P69910|P0AD61|P76344|P0A862|P0AE08|P0A7D4|P64463|P0A7W7|P0A825|P28635|P60624|P0AC86|P28304|P0ABA4|P60723|P0C0L2|P0AA04|P0AC33	129	231	0.00027876	0.000502779	nterm;T;Y;P|S;I;G;R;T;V;E;cterm;K|Y;P;I;T;E;L;S;G;D;Q;V;A;K;cterm|nterm;I;D|I|I;V;G;A;N|T;S;D;L|L;T;P;I;R;D;S;Q;E;Y|nterm;S;Q;T;V;H;F;G;N;P|N;T;S;D;L|cterm;K|I;L;T|V|D|S;D|nterm;M;F;Q;E;V|P;I|V;N;G;P;I|L;R;N;D|nterm;S;I|L;G;Y;T;D;R;I;S;A;N;Q;E;V|nterm;I;S|nterm;T;I|I;N|S;R;D;L|nterm;D|D;cterm;K|R;D;L|nterm;M;F;Q;E;V;T;I|E;cterm;K|nterm;M;I;S;G|I;G;A;F|Y;F;R;G;S;L;P;I;A|N;D;V|nterm;M;I;S;G;L|D;I|I…	P;A;I|I|T;S;G;E;V|G;I;E;L;M|D;cterm;K|G;F;I;P|D;H|N;T;S;D;L|L;D|N;F;G;I|Q;I|V;G;T;I|S|T;S;D;L|cterm;K|nterm;S;I|I;A;T;V|nterm;I;S|S;L;P;I;A|T;R;N;D;V|D|I;E|P;I|N;G;A;M;S;F;R;T;L|I;L;R;C;cterm;K|G;P;I|nterm;I|S;D|nterm;T;A;R;I;L|nterm;R;L;I;G;F;Q;D|nterm;M|nterm;I;G;D|I;C|cterm;I|V;I|nterm;I;S;N;R|nterm;R;I;N|nterm;I;D|P;T;I;L;R;D;S;Q;E|nterm;I;S;N;R;E|P;A;S;Q;G;I|Y;F;R;G;S|A;I|G;I|nterm;I;Q|I;A;L…	0.998031	0.999873
130923		14.0245	P09373		1		2.16093e-06		I		0.919864
130924		14.0323	P00350		1		2.16093e-06		V		0.940522
130927		14.092	P52697|P04846		2		4.32186e-06		P;M|V;G;N;T;F		0.49305
130928		14.1115	P23843		1		2.16093e-06		V;N;E;R;I;L;S;P;T;Y;W		0.0663291
130931		14.8053	P0A6F5		1		2.16093e-06		C;G		0.475418
130932		14.8464	P0A799		1		2.16093e-06		I;V;G;A;N;T		0.102919
130934		14.917	P0CE47;P0CE48	P0A799	1	1	2.16093e-06	2.17653e-06	L;P;E;G;V;M	nterm;I;A;D;Q;L;V;G;N	0.109376	0.0765974
130936		14.9531	P25397		1		2.16093e-06		M		0.983908
130937		14.9628	P25665|P00956|P0A6P9	P25665|P0ABU5|P21889|P0A6P9	4	4	8.64371e-06	8.70614e-06	W|nterm;C;R;E;Y;A|N;G;P;I;A;Q|V;N;G;P;I;A;Q	W|F;M;C;I;A;P;L|nterm;Q;L;M|V;N;G;P;I	0.344556	0.297359
130939		14.9824	CON__P15636|P0ABK5|P0A796|P27434|P68066|P0A9Q7|P0AE08	P68066|CON__P15636|P0ABK5|P39172	9	5	1.94484e-05	1.08827e-05	W;G;A;T;H;L;N;V;Q;P;S;E|I|G;S;Y;M;A;R;L;T;E;F|E;A;T;H;D;Q;N;L;G;R;S;V;C;cterm;K|V;R;E;G;Q;H;L;N;T;D|T;V;A|Y;V	P;V;E;K;R;G;Q;H;L;N;T;D;A;cterm|W;G;A;T;H;L;N|I;A;L|F;A;E;P;Q;R;V;S;G;T;M;L;D|T;P;L;G;H;F;V;N;E;I;Q	0.970314	0.168132
130940		14.9888	P09151|P0ABK5|P76170|P0A9T0|P09373|P0A9Q7|P27434|P45578|P23847|P0A910|P0A705|P0A9B2|P0A6P9|P0A9P0|P0A6X3|P0A7X3|P23843|P0AE08|P0AD61|P0A825|P26459|P0A6Y8|P0A9Y6|P02931|P0A862|CON__P15636|P0CE47;P0CE48|P60546|P25535|P0AG67|P0A870|P06996|P0AB89|P0ADI4|P0AB71|P0A9M8|P76344|P0A7U7|P09832|P0AG63|P0A6F5|P25665|P0A953|P0A7W1|P0AFK9|P69908;P69910|P0A867|P0AEU7|P0AFG0|P0ADE8|P27302|P05793|P0A6T1|P0AA10|P0…	P0AED0|P0A6X3|P0CE47;P0CE48|P0A6Y8|P0A9M8|P0AG67|P05793|P0ADG7|P0A805|P0AEP3|P0AD61|P0A7W1|P0AE08|P63235|P0A6E6|P76170|P0ACF0|P76116|P0A6P7|P25665|P0AB71|P05055|P23843|P0A799|P0A7V8|P06959|P69783|P0AFX0|P12994|P46130|P08839|P0A9B2|P0ABK5|P37329|P60664|P69908;P69910|P0AES0|P0A9Q7|P36938|P0A9Q9|P0A6F5|P0A6F1|P09373|P04079|P68767|P0A6T1|P0A825|P27298|P0AA10|P0A9Y6|P39172|P63284;P63284-2|P0A759|P6270…	263	181	0.000568324	0.000393953	M;T;P;E;S;I|I;A|I;N;A;Y|D;N;G;S;T;L;A;V;F;P;E;H;R;M;I;cterm;K|V;L;T;I|M;G;I;H;T;S;C;L;Y;D;Q;N|Q|S;F;T;V;D;H;R;M;E;A|V;M;H;D;Q;A;P;L;I|N;P;V|A;E;R;Q;T;S;V;L|N|W;Y|M;G;I;H;T;S;C;L;Y;D|V;P;M;N;I;G;E;H;A;D;Q|P;N;V|G;D;I;V|V;P;S;R;H;N;A;G;T;Y;Q;D;E|M;V|P;A;Y;G;T|Q;Y;V|L;P;G;V;I|I|M;E;G;W;Q;T;P;A;F|L;G;E;P;V;T;A;I;Y|V;P;M;N;I;G;E;H;A;D;Q;F|H;F;I;G;L;R;S;T;E;D|Y;L;A|V;T|V;P;Y|W;Q|P;E;G;V;M|L;Y|M|L;P;E;G…	M|S;T;V;P;R;H;N;A;G;Y;Q;D;E|T;L;I;H|I;A;Q;H;T|I;F;P;D|P;W;Q|V;H|A;G;T;S;N;Y;H;Q;D;E|P;Q;T;V|M;A;S;D;L;G;N|P;H;V;T;I;M;Q|A;T;Q;M|S;E;G;T;I;A;M;R;V;L|P;E;G;V;M|V|T;L;E;P;I;N|T;G;S;E;L;I;Y|I;N;A;Y;W|A;N|P;T;H|N;Y;Q;T;H;F;V;M;S;A;P;D|S;A|I;L;G;A;S;H;V;Q;M;E;Y|M;E;Q;A;I;N;P;R;G;D;S;F;H;T|E;I|H;P;I;A;M;D|C;N;I;P;V|Y;A;H;V;D;C;P;G|I;A;S;Y;Q;V|A|P;V|I;N;Q;V|M;G;Y;D;N;I;S;P;H;L;A;W|M;N;V;R;L;F;S;H;G;D;Y;A…	0.991791	0.991356
130941		14.9989	P39377|P0A9B2|P06715|P0ABU5|P0AE08|CON__P15636|P39172	P0A6E4|P09373|P0AE08|CON__P15636|P0A9B2|P0ABK5	10	8	2.16093e-05	1.74123e-05	W;M;L;T|V;S;T;D;F;N;G;E;C|E;V;M;N;A;G;P;Q;L;H;T;I|C;I|C|L;A;C;T;G;S|L;A;C;T|C;V;F;A;E;P;Q;R;S;G;T;M;L;D	P;Y;A;T;N;L;G;Q;D;E;I;R;M|A;G;L;M;D;Y;F;H;E;S;I;Q;N;V;R|C|L;A;C|I;V;S;N;A;C;T;L|P;T;S;G;N;I;A;L;Y	0.983707	0.989155
130942		15.0096	CON__P15636	CON__P15636	1	1	2.16093e-06	2.17653e-06	L;A;C	L;A;C	0.324793	0.327848
130943		15.0227	P0CE47;P0CE48	P09373|P0A910|P23843	1	3	2.16093e-06	6.5296e-06	E	T;A;V;S;I|V;L;G;Y;T;D;R;I;S;A;N;Q;E|L;C;T;Y;E;I;N;Q	0.979587	0.124188
130949		15.1779	P0A6V1		1		2.16093e-06		A;V		0.467129
130954		15.8923	CON__P15636		1		2.16093e-06		W;G;A;T;H;L;N;V;Q;P;S;E;I;Y;cterm;K		0.0284868
130955		15.9017	P0CE47;P0CE48		1		2.16093e-06		P;E;G;V;M		0.120783
130956		15.923	P0A6A3|P0A799		2		4.32186e-06		L;N;C|I;A		0.480355
130961		15.9695	P00968|P0A796	P09373|P00968	2	2	4.32186e-06	4.35307e-06	Q|H;M;C;D	L;Q;A;D;E;N;G;V;T;I;R|V	0.965728	0.973282
130963	Oxidation	15.9945	P25665|P0A6W9|P68066|P00959|P0ABT2|P0A910|P37689|P0A9Q7|P09373|P0A6E6|P08200|P0A9B2|P0A862|P69908;P69910|P0A7D4|P63020|P76116|P69776|P0A7Z4|P0AE08|P0A825|P00894|P0AEM9|P00393|P06986|CON__P15636|P23843|P39172|P0ACQ4|Q46856|P0A9H3|P0A7W1|P0A9T0|P0A6Z3|P00888|P15639|P00934|P0A6F5|P0A799|P0A6P1|P0AB91|P0AD61|P0A6A3|P0A817|P0AB67|P0AB71|P76344|P23721|P06971|P00370|P23836|P37759|P0ABJ9|P63284;P63284-2|…	P68066|P0A9Q7|CON__P15636|P37689|P0A9B2|P00959|P08839|P39172|P0C0L2|P25665|P0AA10|P0A6Y8|P0A910|P0ABA6|P37188|P69776|P0CE47;P0CE48|P09373|P07821|P0A903|P0ADE6|P0AEP3|P0AD61|P0A6P9|P00393|P0ABK5|P23843|P0A6P1|P0A825|P0A6F5|P0A7J3|P0A796|P31057|P0A6M8|P0ABJ9|P0A9M0|P0AG63|P28635|P0A6A3|Q46856|P0A7Z4|P0AAI3|P0A9C5|P32662|P63020|P77434|P0A8T7|P69908;P69910|P0AG67|P23836|P00370|P0A799|P00888|P0ABT2|P0…	1564	1221	0.00337969	0.00265755	T|C;G;M;Y|I;E;Y;R;V;P;K;G;Q;H;L;N;T;D|M|Y|P;V|C;G;M;Y;L|P;E;V;R;G;Q;H;L;N;T;D|Y;cterm;K|L;M;D;G;Y;F;H;E;A;S;I;Q;N;V;R|G;S;E;L;I;Y;P|Y;A|G;M;A;F;R;V;P;T;N|S;I|C;D|M;P;D|L;F;N;P;A;R;E;Y;V|W;Y;D|P;V;T;A;D;I;H;G;E;K;Q;C;L;N|T;S;P;R;V;M;Q;A|S;T;P;Y|V;G;A;L;E;M|E;N;Y;A;Q;G;V;K;P;L;S;R;D;I;F;C|A;G;L;M;D;Y;F;H;E;S;I;Q;N;V;R|W;G;A;T;H;L;N;V;Q;P;S;E|L;Y|M;E|V;R;E;G;Q;H;L|A;Y|V;S;T;D;F;N;G;E;C|P;M;G;C;V;L|P…	P;E;V;R;G;Q;H;L;N;T;D|M;G;I;H;T;S;C;L;Y|W;G;A;T;H;L;N;V;Q;P;S;E|M|G;M;A;F;R;V;P;T;N|Y|G;D;L;Y|I;T;D;A;G;R;S;H;M;L;E;P;V;Q;cterm;K|M;H;L;W;S;P|P;G;I|Y;F;R;G;S;L|N;H;A;Q;P;V;L|L|P|nterm;L;A;P;S;T;G;C;W;N|M;A;F;R;V;P;T;N|C;Q;N;H;I;P;V;E;L;R;T;Y;M;D|N;M|I|A;G;L;M;D;Y;F;H;E;S;I;Q;N;V;R;P;cterm;K|Q;G;I|nterm;M;L;G;R;H;Q|L;Y|P;A;S;Q;G;I|nterm;I;Y|M;G;I;H;T;S;C;L;Y;D;Q|P;H;V;T;I;M;Q;R;G;L;A|I;A;Q;H|M;A;T…	0.99995	0.99995
130964		16.0131	CON__P15636	CON__P15636|P09373	2	2	4.32186e-06	4.35307e-06	V;A;W;G;T;H;L;N;Q;P;S;E|nterm;R;I;S;N;T;P;F;V;A;W;G;H;L;Q;E	P;T;S;F;V;A;W;G;H;L;N;Q;E|A;G;L;M;D;Y;F;H;E;S;I;Q;N;V;R;P;cterm;K	0.0411932	0.0352584
130965		16.0238	P0A7J3|P23843		2		4.32186e-06		S;M|nterm;W;T;Q		0.49059
130966		16.0289	P0A6P9	P0A6P9	1	1	2.16093e-06	2.17653e-06	I	I	0.962614	0.748512
130967		16.0384	P0ADE6|P0AET8		2		4.32186e-06		G;N;A|M		0.979308
130969		16.0604	P23843		1		2.16093e-06		N;T;Y;R;M;I		0.110755
130976		16.8901	P0AGE0		1		2.16093e-06		V;G;N;L;Q;D;P;E;R;Y;M;A		0.0526028
130977		16.9061	P0A7X3		1		2.16093e-06		Q;Y;F;G;R;E;M;V		0.111474
130979		16.9499	P0AD61		1		2.16093e-06		A;L		0.470212
130980		16.9608	CON__P15636	CON__P15636	4	2	8.64371e-06	4.35307e-06	L;A;C;T;G;S|A;C|L;A;C;T|L;A;C	A;C;T;G;S|L;A;C;T;G;S;V	0.365121	0.197113
130981		16.9684	P0A9Q7	P27302|P0A6T1	2	2	4.32186e-06	4.35307e-06	P;A;S;Q;G;I;D;L;Y|M;G;I;H;T;S;C;L;Y;D;Q;N	Y;T;A;F;M;G;D;C;E;I;S;H;V;L|M	0.090781	0.995394
130982		16.9792	P0A9B2|P0AFG0|P0A9Q7|P69783|P0A7M2|P0A6F1|P25665|P0A6P9|P37689	P0A799|P62707|P0AGJ9|P0A9Q7|P76344|P0A7M2|P0AE08|P69908;P69910|P0ADZ7|P52697|P76402|P0ABJ9|P0AFX0	14	14	3.0253e-05	3.04715e-05	S;N;A;C;T|P;G;E;M;V;R;N;D;F;A|nterm;N;G;A;L|I;V;S;N;A;C;T|N;M|nterm;G;I|N;G;C;I|nterm;G;N;L|nterm;G;M;P;L;Y;E|V;S;N;A;C;T;L|M;D;C|N;G;D;M|N;G;D;M;V	L;W;N;G;P;V|nterm;L;N;E;R;H;Y|nterm;G;A;D;L|nterm;T;A;R;I;L|R|nterm;G;I|nterm;A;Q|Q;A;V;G;T;N;I;S;E;C;M|nterm;G;D;E|nterm;G;R;Y;A;V;Q|nterm;T;G;R;Y;H;F;E|A;S;E;G;Q;D;M	0.499901	0.963959
130983		16.9889	P0A717	P0A7V8|P0ADG7|P0AD61|P0A7W1|P0ABB4	1	5	2.16093e-06	1.08827e-05	V;D;M;I	M;V;N;G;R|M;G;L;T;C|P;L|T;G;S;R;V;F;M;Q|Y;G;Q;M;N;E;P;R;L;V;A;T	0.196706	0.483387
130984		17.0015	P0A6A3|P0CE47;P0CE48|P27302|P0A7L0|P17846|P0A6F5|P00888|P0A9Q7|P0A9T0|P09373|P0AG55|P0A825|P0A7D7|P37689|P08839|P69908;P69910|P09831|P0A9B2|P21645|P08331|P0AEB2|P0A7F3|P0AD59|P0A903|P0ADY3|P29131|P69441|P0A862|P0AEU7|CON__P15636|P62707|P07395|P0A9M8|P0A6M8|P09151|P0A6Y8|P0A879|P0A7V8|P0A6R0|P76402|P60723|P0AD61|P0A7V3|P60664|P0A953|P00561|P0A796|P60624|P21499|P0A7X3|P39172|P0A6P7|P0ABB4|P0AB71|P0…	P0AB71|P0CE47;P0CE48|P39172|P0A799|P69908;P69910|P0A6P1|P00561|P0AGE9|P0A953|P0A993|P00370|P41052|P0A955|P21599|P0AAI3|P0A7D4|P0A867|P0A9S7|P08201|P0A6P9|P09373|P0ABK5|P27302|P07014|P0AD61|P0A9Q7|P00888|P08839|P0AB89|P06987|P0AG24|P0A9G6|P0AFG3|P00968|P76193|P0AEP3|P23843|P61889|P52697|P37689|P06959|P05793|P0AEZ3|P0A8V2|P06610|P0A903|P46130|P0A862|P0A7W1|P0ACY3|P00956|P0A910|P0A7F3|P29745|P09831|…	194	177	0.00041922	0.000385247	I;T;C|I;H;P;A;M;D;G;L;R;F;E;T;V|F;M;G;D;C;E|I;A;S;P;D;M;R;V;G;Q;L|A;T;N;D;M;R;V;L;C;S;P;Y;E;Q|A;G;M|P;R;L;V;C;G;S;I|M;G;I;H;T;S;C;L;Y;D;Q;N;P;A;R;V|H;L;S;D;N;M;V|A;G;L;M;D;Y;F;H;E;S;I;Q;N;V;R|nterm;L;R;M;V;F;T;P;E;Y;D;S;G;I;W;A|L;S;G;F;H;P;V;D;Q;A;I;T|A;S;P;D;M;R;V;G;Q;L|Q|L;P;E;G;V;M|V;N;E;S;Y;C|V;G;Q;L;I;T;A;D;H;N;E;M;R;P|L;M;D;G;Y;F;H;E;A;S;I;Q;N;V;R|L|I;G;S;E;A;C;M|N;C;A|G;M;A;F;R;V;P;T;N;S|V…	F;S;H;M;I;D;L;E;Q|V;T;I|C;V;F;A;E;P;Q;R;S;G;T;M;L;D|F|I;G;S;E;A;C;M|M;H;V;A;S;K;P;E;F;I|G;Q;C;P;D;S;I|C|S;A;C;T;H;I;G;N|P;M|P;T;D;K;N;L;V;C;G|V;A;T;S;G;L;E;M|nterm;G;S;F;A;M|L;C;I;G;S;W;V|F;V;M;D|I;H;P|A;G;N;V;R;M;F;S|T;M|M;P;D|P;S;Q;T;F;R;A;M;E;W;H;N;D|M;G;I;S;D;R;Y;V;N;Q;T|M;A;T|P;M;N;I;G;E;H;A;D;V|A;G;L;M;D;Y;F;H;E;S;I;Q;N;V;R|L;Q;F;S;N|Q;F;N;R;P;G;H;D;I;V;Y;T;A;M;C;E;S;L|M;D;G;Y;F;H;E;A;S;I;Q…	0.974538	0.984093
130985		17.0105	Q59385|CON__P15636	P0A858	2	1	4.32186e-06	2.17653e-06	L|nterm;R;I;S;N;T;P;F;V;A;W;G;H;L;Q;E	L;S;G;A;F;T;E;M	0.849244	0.0712049
130986		17.0229	CON__P15636|P0A9Q7|P04079|P0AET8|P0A9T0	CON__P15636|P0A7G6|P0A9B2|P0A9Q7|P0AET8|P0A6F5|P0A858	11	14	2.37702e-05	3.04715e-05	P;T;S;F;V;A;W;G;H;L;N;Q;E|P;T;S;F;V;A;W;G;H;L;N;Q;E;I;Y|V;A;W;G;T;H;L;N;Q;P;S;E|L;G;C;S;W|W;G;A;T;H;L;N;V;Q;P;S;E|L;G;C|P;S;L;T;G;C|T;V;A;S;E;C;P;F;I|M|A;L;C;D	W;G;A;T;H;L;N;V;Q;P;S;E|P;T;S;F;V;A;W;G;H;L;N;Q|P;D;F;S;V;E;G;A;T;N|V;S;N;A;C;T|L;G;C;S;W|M|nterm;L;A;P;S;T;G;C|G;N;Y;A;T;E;M;I|I|V;S;T;D;F;N;G;E;C|T;S;G;E;V;P;F;A|L;C;I	0.990589	0.962734
130987		17.0304	P0A9B2|P0A6F5	P0A9Q7|P0A9B2	2	3	4.32186e-06	6.5296e-06	I|A;G;M	L;G;C;S|nterm;M;I;A;V;T;S;G;E;P;F|nterm;W;D;E;V;G	0.930029	0.153385
130988		17.0402	P0A9Q7|P0A9B2	P63284;P63284-2|P63235	2	2	4.32186e-06	4.35307e-06	I|A;S;C;T	I;V;A;T;L;S;H;R;Y;D;Q|nterm;T;F;P	0.939972	0.234693
130989		17.0658	P0A9C5|P0A7V8	P0A9C5	3	1	6.48279e-06	2.17653e-06	nterm;M|I;A;S;Y;Q|I;A;S;Y;Q;V	nterm;M	0.980815	0.984186
130990		17.0904	P0CE47;P0CE48	P0AFH8|P35340	1	2	2.16093e-06	4.35307e-06	C	F|V	0.894308	0.995579
130991		17.1282	P0A6F5		1		2.16093e-06		V;A;G;L;M;I;T;E;C;D		0.065964
130995		17.9008	P0A7F3		1		2.16093e-06		C;P;N;S;I		0.134898
131001		17.9735	P0A9Q7|P09373|P0A9B2|P0AEU7|P62707|P76193|P0A799|P0A6Y8	P0A8V2|P0A6T1	10	2	2.16093e-05	4.35307e-06	P;S;L;T;G;C;W|L|A;G;L;M;D;Y;F;H;E;S;I;Q;N;V;R|nterm;L;V;S;W|M|L;D;Q;A;W|P;N;G;M;R;Y;V;E;H;L;S;A;Q;T|L;W;N|I;A;Q;H|V;L;T;I	M	0.99757	0.982608
131002		17.9853	CON__P15636	P0A9Q9	2	1	4.32186e-06	2.17653e-06	nterm;R;I;S;N;T;P;F;V;A;W;G;H;L;Q;E	P;N;D;R;E;I;T;M;L;A	0.0277008	0.0710429
131003		17.9972	CON__P15636	P09373|P39172|P00888|P0ADA7	1	5	2.16093e-06	1.08827e-05	P;T;S;F;V;A;W;G;H;L;N;Q;E	L;Q;A;D;E;N;G;V;T;I;R;H;M;cterm;K|F;A;E;P;Q;R;V;S;G;T;M;L;D|V;C;G;P|L;F;S;G;D;P;I;W;A;T;E;M|L;T;D;G;S;A;V	0.034888	0.16322
131004		18.0068	P0A9B2|P28635|P21889|P39172|P0AD61|P31063|P09373|P0A9T0|P0ADG7|P0A7W1|P0CE47;P0CE48|P0AE08|P37188|P02358|P0AET8|P0A796|P27302|P0A717|P0AF24|P00968|P16659|P0AB67|P0A9M8|P0A8J8|Q46851|P0AEH5|P06996|P0A9H3|P0A7J7|P35340|P23843|P69908;P69910|P25437|P0A7E5|P0A825|P0A7D4|P0A8T7|P37902|P0AEZ1|P0A7F3|P07813|P0A6P9|P0AFG8|P76015|P05459|P08839|Q46829	P05793|P63284;P63284-2|P08839|P27302|P0ABK5|P09373|P21599|P0CE47;P0CE48|P0A7W1|P0AD61|P05791|P0A6Y8|P02358|P0A6F1|P69908;P69910|P0A6F5|P0AAI9|P0A8M3	76	32	0.000164231	6.96491e-05	S|L;Q;D;G;S;V;A|L;G;D;F;P;V;M;T;A;E;R;Y;S;K;N|A;E;P;Q;F;R;V;S;G;T;M;L;D|A;G;M;N;V;R;L;F;S|G;M;T;E;R;V;D;P;A;C;L|G;L;M;D;Y;F;H;E;A;S;I;Q;N;V;R|I|I;W;A;T;E;S|P;Q;T;V|L;M;D|P;A;S;E;G;T;I;M;R;V;L;H;N|P;A|G;V;E;M|W;A;T;E;S;I;G;M;L;D|Y|S;P;M;I|V|M;P;F;I;S;G|nterm;M;R;H;Y;E;I;V;F;P;D;Q;S|F;M;V;H;P;D;Q;S;E|V;N;A;G|G;S;Y;M;A;R;L;T;E;F|F;M;G;D;C;E|A;G;M;N;V;R;L;F;S;H;D;Y;E;Q;I;cterm;K|G;D;V;A;R;C;L;M;I|G;S…	H|Q;I|I;T;D;A;G;R;S;H;M;L;E;P;V|F;M;G;D;C;E;I|A|G;L;M;D;Y;F;H;E;A;S;I;Q;N;V;R|Q;S;V|C;S;Q;D;A;M;I;L;V;R;G;E;P|M;D;G;Y;F;H;E;A;S;I;Q;L;N;V;R|P;E;G;V;M|Y;E;A;S;L;M;H;D;R;V;I;T;C;G|G;S;R;V;F;M;Q;P;A;E;T;I;L|D;A;G;M;N;V;R;L;F;S;H;Y;E;Q;I;cterm;K|A;T;I;C;E;R;D;V;M;N;S;L;F|M;Q;E;L;Y|Q|M;V;H;P;D;Q;S;E|M;I;T;A;Q;N;H;G;F;V;D;E;L|S;L;Q;Y;E;N;D;M;R;P;F;A;I;C;V|W;A;T;E;S;I;G;M;L;D|C;D;E;N;T;I;G;V;P;F;Y|A;Q;G…	0.966268	0.974468
131007		18.0309	CON__P15636	P0A9B2	1	1	2.16093e-06	2.17653e-06	nterm;R;I;S;N;T;P;F;V;A;W;G;H;L;Q;E	S;W	0.0262141	0.481134
131008		18.0406	P0ABT2|P0A9Q7|P09373	P63284;P63284-2|P09373|P0ABK5|P0CE47;P0CE48|P0A6Y8	7	7	1.51265e-05	1.52357e-05	S;R;D;L;cterm;K|I;Q;F|V;I|L;D|V;L;T;I|P;L;D;I	Q;I;L;S;G;E;V|I;L;R;C;cterm;K|I|cterm;K|V;L;T;I|I;P	0.489156	0.9888
131011		18.065	P0A9G6|P0ABU5	P0A9G6|P0ABU5	4	3	8.64371e-06	6.5296e-06	Y;N;C|C;I	Y;N;C|M;C;I;A|C;I	0.487254	0.490034
131012		18.0833	P0A799		1		2.16093e-06		L;W;N;G;P;V		0.166011
131016		18.1723	P16659		1		2.16093e-06		L;Q;E;T;Y;D;A;M		0.110688
131019		18.9044	P0A9G6		1		2.16093e-06		C		0.541686
131024		18.9819	P09373|P0A6F5	P0A910|P04816|P0A9B2	2	3	4.32186e-06	6.5296e-06	A;G;L;M;D;Y;F;H;E;S;I;Q;N;V;R|M;I;T;E;C;V;D;L	G;M;E;S;N|V;G;A;M;S;P;I;Q;W|S;W;Y	0.0906063	0.3324
131025		18.9905	P0A9H1|CON__P15636|P68066|P25665	CON__P15636|P68066	5	6	1.08046e-05	1.30592e-05	L|W;G;A;T;H;L;N;V;Q;P;S|N;V;L;R;E;T;D|W;G;A;T;H;L;N;V;Q;P;S;E	W;G;A;T;H;L;N;V;Q;P;S;E|P;E;V;R;G;Q;H;L;N;T;D;A|P;V;E;K;R;G;Q;H;L;N;T;D|P;E;V;R;G;Q;H;L|P;E;V;R;G;Q;H;L;N;T;D|P;V;E;K	0.916791	0.167691
131026		18.996	P68066	P0A6T1|P68066	3	2	6.48279e-06	4.35307e-06	P;E;V;R;G;Q;H|P;E|V;R;E;G;Q;H;L	M|P;E;V;R;G;Q;H;L;N;T;D;A	0.337354	0.991432
131027		19.0054	P68066|P0A799|P76002|P0A796|P0A6F5|P0A9X4|P69908;P69910	P30177|P37689|P09373|P39172|P0ABK5	9	5	1.94484e-05	1.08827e-05	P;V;E;K;R;G;Q;H;L;N;T;D;A;cterm|P;E;V;R;G;Q;H;L|W;N;G;P;V|V|Y;M;G;A;R;L;T;E;F;P;C;I|C;G;E|C|I|C;D;E;N;T;I;G;V;P;F;Y	P;F;A;E;G;L;R;S;V;H|V;G;Q;L;I;T;A;D;H;N;E;M;R;P|L;Q;A;D;E;N;G;V;T;I;R;H;M;cterm;K|P;Q;F;R;A;V;E;S;G;T;M;L;D|I;T;N;E;A;S;R;L;M;G	0.964694	0.0665192
131028		19.0132	P0A799|P0A796|P0A6F5|P69908;P69910|P0A9B2|P75874|P07813|P0A717|P09373|P00968|P0ABT2|P0A825|P0ABK5|P16659|P0ADB1|P0A9Q7|P06959|P0A6H1|P05793|P02358|P0A6P9|P0A9T4|P06996|P0ADI4|P0ACF8|P68767|P76344|P0A6A3|P16676|P00561|P23845|P24171|P0CE47;P0CE48|P00888|P0AG55	P76193|P23845|P09373|P0A825|P0ADK8|P08839|P0AD61|P0A6D7|P00888|P0AEP3|P0ABK5|P39172|P69908;P69910|P0AAI3|P75797|P0A6F5|P00561|P25665|P0A6A3|P0A7D4|P0A6Y8|P0AD96|P63284|P60422|P0AFG8|P0A9B2|P0A912|P21599	56	37	0.000121012	8.05318e-05	F;V;M;D;A|G;S;Y;M;A;R;L;T;E;F;P;C;I|M;I;T;E;C;V;D|T;G;I;D;M;H;A;S;F;L|L;D;A;Y;M;cterm;K|L;D;Q;G;Y|M;P;A;L;R;E;T;D;F;S;W;Y|I;G;D;V;A;R;C;L;M|Q;S;V;L|I;W;A;T;E;S|A;D;T;G;I;M;H;S;F;L|I;M;R;N;A;S;V;L;E;G;T;Q;F|P;L|M;C;D;V|A;G;L;M;D;Y;F;H;E;S;I;Q;N;V;R|I;T;N;E;A;S;R;L;M;G|T;M;G;P;S;E;N;I;L;W;cterm;K|M;E;L;I;G;P;H;T;V;D;R;N|S;M;I;H;A;R;G;T;C;Q;Y|C;D;V;F;M;A;G;T;H;R;Q;S|P;H;G;L;A;N;I;C;V;R;Y;D|Q;M|M;Y;D…	P;N;G;M;R;Y;V;E;H;L;S;A;Q;T|A;D;T;P;G;H;E;Q;Y;R;N;M;S;C;L|L;M;D;G;Y;F;H;E;A;S;I;Q;N;V;R|T;S;P;R;V;M;Q;A|P;M;T;A;L;G;R;E;Q|F;I;T;D;A;G;R;S;H;M;L;E;P;V|G;M;N;V;R;L;F;S;H;D;Y;A;E;Q;I;cterm;K|M;E;F|L;M|P;H;V;T;I;M;Q;R;G;L;A;cterm;K|L;Q;F;S;N|F;A;E;P;Q;R;V;S;G;T;M;L;D|P;Q;S;A;I;D;L;R;C;V;N;M|L;H;A;M|M;A;S;P;I;Q;R;Y|L;M;I;T;E;C;V|M;A;G;V;L;E;R;H;N|N;P;D;C|T;I|I;T;C;H;L|Y|L;N;Y;D;E;V;M;R;H;F|F;N;L;D;G;I…	0.977225	0.892062
131029		19.0257	P0ACY3		1		2.16093e-06		V;P;I;Y;L;S;A;N;G;E;R;D;H;F;C		0.0407543
131038		19.2905	P0A9T0		1		2.16093e-06		I;G;C;F		0.16587
131040		19.9187	P0A993|P0AEM9		2		4.32186e-06		Y;L|V		0.649453
131041		19.9302	P39172|CON__P15636		2		4.32186e-06		V;G;P;E;M|nterm;R;I;S;N;T;P;F;V;A;W;G;H;L;Q;E;Y		0.154822
131042		19.9427	P0AB71		1		2.16093e-06		V;L;T;P;I;R;D;S;Q;E;Y		0.0711528
131043		19.9509	P37329		1		2.16093e-06		Y;P;V		0.332025
131047		19.9892	P0A9Q7|CON__P15636|P0A9M8|P69908;P69910|P0A8T7|P0A799	P0A9Q7|CON__P15636|P0A799|P0AE12|P52697	10	8	2.16093e-05	1.74123e-05	L;G;C;S;W|W;G;A;T;H;L;N;V;Q;P;S;E|A;T;G;L;P;V;F;M;N;W;Q;S;E|P;S;L;T;G;C;W|W|V;A;W;G;T;H;L;N;Q;P;S;E|M;I|L;W;N	L;G;C;S;W|W;G;A;T;H;L;N;V;Q;P;S;E|L;W;N;G;P;V|M;P;A;W;H|nterm;R;I;S;N;T;P;F;V;A;W;G;H;L;Q|V;A;W;G;T;H;L;N;Q;P;S;E|P;M;W	0.979986	0.328927
131049		20.0039	P0A9T0	P09373|P0A6A3	1	3	2.16093e-06	6.5296e-06	I;P;A;L;C;D	A;G;L;M;D;Y;F;H;E;S;I;Q;N;V;R|G;L;M;D;Y;F;H;E;A;S;I;Q;N;V;R|nterm;E;H;G;I;R;Y;A;T;S	0.115865	0.0708579
131050		20.0184	P37689|P05793|P0AB91|P0ABK5|P0A9T0|P0A9T4|P45578|P00888|P0ABB4|P0A955|P0ABT2|P69908;P69910|P42641|P25665|P0A6T1|Q46856|P0A794|P0C8J8|P0ADG7|P23003|P0AFG8|P0A8G3|P39315|P0ADI4|P0A7M9|P0ADE6	P0A9L5|P09373|P0A7D4|P0ADG7|P25665|P0A9B2|P69908;P69910	33	8	7.13106e-05	1.74123e-05	M|V;G;C;A;Q;L;N|L;Y|H;L;S;D;N;M;V|Q;V;H;W|T;R;M;E;A|V;C;G;P;S;I;H;D;E;T;A;L;Y;R;F;cterm;K|G;Q;M;N;E;P;R;L;V;A;T|L;C;I;G;S;W;V|nterm;S;Y;P|C;D;E;N;T;I;G;V;P;F;Y|P|P;R;L;V;C;G;S;I;H;D;E;T;A;Y;F;cterm;K|L|I;G;C;F|L;C;I;G;S;W|G;P;V;T;I;L;C;W;S;F;R;E;D;A;cterm;K|P;C;S;I;H;D;E;T;A;L;Y;R;F;cterm;K|P;C;D;F;I;A|I;P;M;G;C;V;L;T|C;L|C;S;V;A;H|I;N;G;R;V;W;A;D;L;T;E;cterm;K|I;G;N;V;A;T;R;L;E;C|Y;P;R;I;L;S;C;N…	S;C;P;V;L;E|W|P;T;E;L;F;D;G;C;cterm;K|G;N;V;A;T;R;L;E;C;S|T;I;L;C;W;S;F;P;R;E;D;V;A;cterm;K|W;S;F;P;R;E;D;V;T;I;A;cterm;K|S;W|I	0.965901	0.916683
131051		20.025	P09373	P0A825|P0A799	1	2	2.16093e-06	4.35307e-06	A;G;L;M;D;Y;F;H;E;S;I;Q;N;V;R	Y;V;D;I|nterm;I;A;D;Q;L;V;G;N;T	0.0284556	0.248581
131054		20.0723	P0A9Q7|CON__P15636		2		4.32186e-06		P;A;S;Q;G;I;D;L;Y|nterm;S;G;T;L;A;C		0.165943
131061		20.954	P04693		1		2.16093e-06		P;C;H;N;T;G;A;D;L;Q		0.0662165
131063		20.9896	P0AG48|P0A9Q7|P0A9C5|P0A7X3	P0A6M8|P0AG48|P0A9Q7|P09373	5	5	1.08046e-05	1.08827e-05	nterm;Q;H;R|S;Q;G;I;D;L|S;G;M|I;N;Q;R;S;L;E;Y;F;G;T;A;M;V;P;D	G;R;Q;Y;H|H;R|H;R;V;S;E;G|nterm;L;A;P;S;T;G;C;W|nterm;Q;Y	0.33091	0.499407
131065		21.0059	P0A9B2	P25665	1	1	2.16093e-06	2.17653e-06	V;S;N;A;C;T	nterm;G;N;L	0.109605	0.330631
131066		21.0137	P69908;P69910	P0A6F5	1	1	2.16093e-06	2.17653e-06	G;T;N;I;S;E;A;C;M	A;S;V;G;L;M;I;T;E;C	0.0830708	0.0707013
131067		21.0215	P0A8L1|P09373|P0A6F5|P05055|P0A7W1|P04693|P08839|P0A9B2	P09373|P09152|P0A7W1	11	3	2.37702e-05	6.5296e-06	P;E;D;S;M;A|M;D;G;Y;F;H;E;A;S;I;Q;L;N;V;R|V;A;G;L;M;I;T;E;C|L;M;D;G;Y;F;H;E;A;S;I;Q;N;V;R|L;V|P;A;S;E;G;T;I;M;R;V;L|nterm;T;M|M;I;T;E;C;V;D;L;P;cterm;K|F|I;G;V;M|L;D;A;Y;M;cterm;K	T;S;L;Q;Y;E;N;D;M;R;P;F;A;I;C;V|I;M;V;E;R;D;Y;P;A;T;F;S|S;E;G;T;I;A;M;R;V;L	0.767013	0.0550743
131069		21.0425	P0A7J0	P0A7J0	1	1	2.16093e-06	2.17653e-06	L;T;N;D;G;M;A;R;P;E;C;I	L;T;N;D;G;M;A;R;P;E;C;I;F	0.0663929	0.0586825
131071		21.0782	P0ADE6	P0ADE6	2	1	4.32186e-06	2.17653e-06	G;N;A	G;N;A	0.328202	0.328415
131073		21.097	P52697		1		2.16093e-06		P;M		0.488569
131075		21.2258	P09373		1		2.16093e-06		T;M;G;P;S;E;N;I;L;W;cterm;K		0.058751
131076		21.251	P76344		1		2.16093e-06		E;M;I;G;D;V;F;H;R;N;T;S;C		0.0473466
131081		21.9476	P23843		1		2.16093e-06		L;Y;N;T;S;D		0.139899
131082		21.9559	P36655|P0CE47;P0CE48		2		4.32186e-06		nterm;H;L;N;V;G|I		0.920506
131083		21.9839	P0A6P9|P0A8E7|P76116|P0A7S9|P0A7F3|P0A9Q7	P0AGD3|P0A7S9	7	3	1.51265e-05	6.5296e-06	A;Q;L|A|V;L|nterm;H;A|nterm;R;G;T;V|nterm;N;G	nterm;H|nterm;H;A	0.51912	0.499963
131085		22.0079	P0A825	P08839	1	1	2.16093e-06	2.17653e-06	G;W;M;C;D;V;L	F;I;T;D;A;G;R;S;H;M;L;E;P	0.141835	0.0415801
131087		22.0207	P0A862|P0A9B2|P69908;P69910	P0A8M3|P0A6F5|P0ADE6|P0A862|P08312|P0AA04	3	9	6.48279e-06	1.95888e-05	nterm;S;Q|L;D;A;Y;M|G;T;N;I;S;E;A;C;M;L;cterm;K	nterm;P;M;N|nterm;M;L;R|G;N;A|nterm;S;Q|nterm;S;H|nterm;M;F	0.497695	0.5
131089		22.0446	P00946		1		2.16093e-06		Y;G;M;E;N;P;S;Q;A;L		0.0710943
131091		22.4294	P0AB67		1		2.16093e-06		M		0.955249
131092		22.935	P62707|P0A9Q7|P0A7V0|P0A9B2|CON__P15636|P0CE47;P0CE48|P69908;P69910|P0A910|P0A7L8	P08178|P0CE47;P0CE48|CON__P15636|P69908;P69910|P0A858|P0A9B2|P0AED0|P39172|P0ADB1|P0AE08	21	33	4.53795e-05	7.18256e-05	Q;A;W|F;A;N;L;G;V;C;H|S;C;D;Q;F;V;N;H;R;W;L;G;M|V;S;N;A;C;T|L;A;C|C|L;A;C;T|V;S;N;A;C;T;L|V;C;G;P|G;N;T;C|V;C|I;V;S;N;A;C;T|V;G;C;R;D;H;T;L	V;S;G;C;D;P;Q|T;P;R;H;Y;A;V;D;C;G|L;A;C|C;D;E;N;T;I;G;V;P;F;Y|A;C|V;C|L;A;C;T|C|A;C;T;G;S|P;V;L;C;I|I;V;S;N;A;C;T|I;V;S;N;A;C;T;L|L;V;C;G;H|A;C;T|C;V;F;A;E;P;Q;R;S;G;T;M;L;D|M;I;H;A;R;G;T;C;Q;Y;L|C;G;P;V|V;S;N;A;C;T|S;N;A;C|P;G|V;A;S;H|A;S;H;P;G	0.994213	0.98937
131094		23.007	P0A9Q7		1		2.16093e-06		S;L;T;G;C;W		0.109903
131095		23.0416	P00561		1		2.16093e-06		P;V;I;D;C;T;S;Q;A;Y;F;L;R;E;G;H;N;K;cterm		0.0311851
131096		23.0558	P0A9B2		1		2.16093e-06		S;C;T		0.32899
131101		23.9456	P69908;P69910		1		2.16093e-06		C;D;E;N;T;I;G;V;P;F;Y		0.0615999
131104		24	P27302|P0CE47;P0CE48|P0AE08|P0AB91|P0A6P9|P62707|P0A7V0|P0AA10|P0A7R5|P0A6Y8|P23843|P0AG67|P0A9Q7|P37744|P0AG18|P0AD61	P0A9Q7|P0CE47;P0CE48|P69908;P69910|P0AD61|P0AB91|P05055|P21367|P0A7D4|P0AB67|P62707|P0AB71|P0A6Y8|P0A6F5|P0AG67|P0A7L0|P37744|P0ABK5|P23843|P0AA10|P09373|P0A7V0|P0A7R5|P0A6P9|P25665|P0AG18|P0AFR4|P0A910|P69908	40	72	8.64371e-05	0.00015671	M|nterm;P;H|nterm;A|nterm;A;G;L;P|nterm;P;H;V|nterm;L;G|nterm;Y;N|nterm;R;Y|nterm;V;H|nterm;V;Y|nterm;E;R|nterm;D|nterm;F;G|nterm;P;L;T;I|nterm;A;N|nterm;N;G|nterm;P;L|nterm;N|nterm;D;S|nterm;A;G|nterm;A;H	nterm;S;I;Y;F;R;G|nterm;P;H|nterm;L|nterm;L;Q|nterm;P;H;G;T|nterm;S;T|nterm;E;L|nterm;A;G|nterm;E;G;L;V|nterm;N|nterm;N;G|nterm;A;I|nterm;E;N;T|nterm;R;Y|nterm;P;G|nterm;P;H;V;N;G;T;I|nterm;F;E|nterm;I;S|nterm;A;N|nterm;V;G|nterm;A;G;L;P;Q|nterm;Y;L|nterm;P;L|nterm;V;Y|nterm;L;A|nterm;V;H|nterm;Q;Y|nterm;E;R|nterm;E;N;T;H|nterm;F;G|nterm;G;N|nterm;F;N|nterm;D;N|nterm;A;V|nterm;E;I|nterm;D;G;S|nte…	0.986197	0.5
131109		24.1045	P0A9Q7		1		2.16093e-06		L;I;C;N;V;R;Y;A;D		0.0708708
131112		24.9077	P0A9B2		1		2.16093e-06		G;M;A;F;R;V;P;T;N		0.0908282
131113		24.9195	P0A9A6		1		2.16093e-06		L;D;A		0.326596
131115		24.9643	P0ADE6		1		2.16093e-06		T		0.903451
131116		24.9727	P0A7W1		1		2.16093e-06		P;A;S;E;G;T;I		0.115683
131117		24.984	P64581|P0A910|P0A6M8|P09373|P60422|P0ADE6|P0A9Q7|P0A6T1|P23843|P00864|P15639|P0C8J6|P05793|P76116|P00509|P0ADG4|P0AG48|P0ADV7|P0ADI4|P0AG67|P07023|P0AFG8|P02930	P0C8J6|P64581|P0A910|P0A6M8|P0A9Q7|P05793|P0ADI4|P00509|P60422|P0A6T1|P0ADE6|P69503|P09373|P23843|P18843	66	44	0.000142621	9.57675e-05	nterm;Q;S;R|nterm;Q;R|nterm;Q;S;G;R|nterm;Q;Y|R|nterm;Q;A|S;R|nterm;Q;V|nterm;N;G|L|nterm;Q;T;L;V;R;N;G|A|nterm;Q;N|nterm;Q;Y;I;T;A;L|nterm;Q;T;L;V;R;N|nterm;Q;Y;H|nterm;Q;H|nterm;Q|nterm;Q;H;R|nterm;Q;T|nterm;Q;E|nterm;Q;S;R;Y;L;G;E;T|nterm;Q;R;A|nterm;Q;L	nterm;Q;Y|nterm;Q;S;R|R|nterm;Q;S;G;R|nterm;N;G|nterm;Q;G;I|R;A;L|nterm;Q;R|G|nterm;Q;H|nterm;Q;N;G|nterm;Q;A|nterm;Q;L|nterm;Q;V|nterm;Q;G|nterm;Q;N|nterm;Q;Y;I;T;A;L;N|nterm;Q;T|nterm;Q;L;A	0.99251	0.986478
131118		24.9952	P0A9Q7|P0CE47;P0CE48	P0A6F9|P0CE47;P0CE48|P0A9Q7|P23843|P69797|P09424|P60624|P0A9Y6	8	23	1.72874e-05	5.00603e-05	nterm;A;V|nterm;T;A;R|nterm;P;H	nterm;S;A|nterm;T|nterm;A;V|nterm;T;A;R|nterm;D;S|nterm;T;L;Q;V;A|nterm;T;A;R;I|nterm;P;H|nterm;P;L;G;T|nterm;P;V|G;T|G;T;I|nterm;P;L;T;I;N|nterm;D;V|S;L	0.49987	0.5
131119		25.0104	P0ABK5		1		2.16093e-06		L;V;E;P;T		0.165513
131127		25.96	P09373		1		2.16093e-06		S;L;Q;Y;E;N;D;M;R;P;F;A;I;C;V		0.0383527
131128		25.9795	P0A9Q7|P09373	P0A9Q7|P0A7S9|P0AD61|P0AED0|P0AE08	4	9	8.64371e-06	1.95888e-05	nterm;T;A;R|nterm;T;A;R;I;L|nterm;L;H;T;Y;R;D|nterm;T;A;R;I	nterm;T;A;R|nterm;T;A;R;I|nterm;H;A|nterm;T;A;R;I;L;N|nterm;A;H|nterm;H;I|nterm;N;G|nterm;A;Q	0.332593	0.499983
131131		26.0078	P11557	P0ADB1|P0A9Q7|P0A7V8	1	3	2.16093e-06	6.5296e-06	S;H;Y;T;L;Q;N	nterm;P;S;E;V;M|P;S;L;T;G;C;W;N;I|nterm;A;I;M;V;N;G;R;S;Y	0.0754615	0.141884
131132	Acetaldehyde	26.0159	P0A6F5|P0AB71|P0A7S9|P0A910|P0CE47;P0CE48|P00888|P0A9Q7|P39172|P0A9C5|P09373|P0A6P9|P69908;P69910|P62707|P0A7F3|P60422|P69441|P0AFG8|P0A9G6|P23843|P31057|P00968|P0AA04|P0AE08|P0A850|P69222|P0AA10|P0AED0|P0ADV7|P0A9B2|P0ABJ9|P02358|P0AEM9|P69786|P76344|P0A6Y8|P0A9Y6|P37329|P0A7L0|P0ADE6|P0ABT2|P0AG63|P0AE52|P0A7V3|P09169|P0AD96|P0A6F9|P0A879|P63235|P0A825|P28635|P16659|P76002|P08839|P69783|P68066|…	P0AET8|P0A6F5|P0A6P9|P0A953|P23843|P0A7S9|P0A7N9|P0A9Q7|P0CE47;P0CE48|P0A6Y8|P0AFF6|P0AB71|P00888|P21599|P0A799|P60422|P38489|P0ADI4|P0AFG8|P0ABK5|P0A9B2|P0A850|P69908;P69910|P0ADB1|P09373|P0A9T0|P0A7F3|P0ADE6|P0AEM9|P0ADV7|P0A8E7|P0A910|P09151|P0ABJ9|P68767|P0A7V8|P69908|P25665|P0AD61|P0AD96|P02358|P0A9G6|P62707|P0AA10|P0A7V3|P0A8M3|P0C8J6|P0AG55|P76344|P0ABK2|P0AG63|P69222|P0A879|P12758|P0AE52|…	313	308	0.000676371	0.000670373	nterm;V;A;L;R;M;E;P;Q;I|nterm;H;N|nterm;H;A|nterm;Q;R;A|nterm;T|nterm;D;Y;R;Q;P;A;V;E|nterm;M;L;R|nterm;R;A;L|nterm;T;A;R;I;L|nterm;A;R;G|nterm;P;H|nterm;Q;F|nterm;S;A|nterm;L;H|nterm;F;G|nterm;P;N|nterm;I;S;A;R|nterm;R;Y|nterm;I;S|nterm;R;G;T;V|nterm;P;G|nterm;R;L;V;E|nterm;L|nterm;L;A|nterm;R;F;A;T|nterm;N|nterm;Q;T|nterm;N;G|nterm;M;F|nterm;A;W|nterm;R;F|V|nterm;N;Y|nterm;Q;Y|nterm;T;F|nterm;K…	N;M|nterm;M;L;R;G;V;N|nterm;E;A;I;R;M;G;S|nterm;M;A|nterm;L;G;M;D;R|nterm;H;A|nterm;L;V|nterm;P;H|nterm;L;M|nterm;V;R;E;A;M;D;Q;F;H|nterm;T;A;R;I;L|nterm;P;G|nterm;D;Y;R;Q;P;A;V;E|nterm;A;N|nterm;L;G;R|nterm;Y;A|nterm;M;L|nterm;Y;V;A;G;R;S;M;T;E|nterm;N;G|H|nterm;T;A;R;I|nterm;F;G|nterm;L|nterm;D;Y;R;Q;P;A;V;E;S|nterm;M;L;R|nterm;E;A;I;R;M|nterm;S;I;Y;F;R;G|nterm;P;G;V;E|nterm;V;L|nterm;R;F|nterm…	0.997093	0.997696
131133		26.0276	P0A910		1		2.16093e-06		A;R;G;M;E;S;N		0.122839
131135		26.0512	P61889	Q46841	1	1	2.16093e-06	2.17653e-06	P;A;L;E;G;D;V;I;S;R;K;M;F;N;cterm	nterm;M;A	0.0283033	0.5
131138		26.1673	P27302		1		2.16093e-06		F;M;G;D;C;E;I;S;H;V;L;A		0.0463086
131140		26.8374	P31677		1		2.16093e-06		L;A;V;G;I;cterm;K		0.0978608
131141		26.8993	P69783		1		2.16093e-06		V		0.886105
131144		26.9849	P09373|P0A9Q7		2		4.32186e-06		nterm;L;H;T;Y;R;D;A;I;P;Q;S;V|A;N;L;I;C;V;R;Y;D		0.0709727
131145		26.9905	P63284;P63284-2|P0A6F5|P0AA04|P0A9K3|CON__P15636|P0A7W1	P0A862	7	1	1.51265e-05	2.17653e-06	P;G;Y;V|A;M;E;P;L;R;Q;I;V;N;C;G|Q;E;V;T;I|E;P;S|D;H|nterm;R;I;S;N;T;P;F;V;A;W;G;H;L;Q;E|P;A;S;E;G;T;I;M;R;V;L;H;N	P;V	0.325798	0.371417
131146		27.0007	P0A9Y6|P09373	P0A9Y6	2	1	4.32186e-06	2.17653e-06	Q;G;N|I;D;T;S;L;Q;Y;E;N;M;R;P;F;A;C;V	G;N;F;cterm;K	0.329244	0.199275
131147		27.0112	P0A6F5|P0ABT2|P0A715|P23843|P0A9B2	P0A6X3|P0ABT2|P05793|P0A9Q7|P0A953|P0A910|P0ADI4|P0AA04|P0ADY3|P0A6P9|P0A799|P0A8W8|P0A6F5|P0CE47;P0CE48|P23721|P0A879|P0AD59|P63020|P23843|P0A8M3|P08506|P00370|P62399|P0A7W7	7	34	1.51265e-05	7.40022e-05	nterm;M;L;R|D;S|D;L;V|nterm;L;G;M|S;cterm;K|nterm;P;L;T|nterm;M;L;R;G;V	S;T;V;P;R;H;N;A;G;Y;Q;D;E|S|nterm;C;R;F;M;G;D;E|M;G;I;H|nterm;A;M|nterm;Y;V;A;G;R;S;M;T;E|nterm;M;F|G;M|nterm;M|nterm;G;M|P;M;V|M|nterm;C;R;F;M;G;D;E;A|nterm;I;S;N;R;E;M|M;F;R;cterm;K|nterm;A;N;R;S;M;V;P;F|nterm;M;L;R;G;V|nterm;D;V|M;W|nterm;M;I;R|nterm;P;L;T|nterm;M;L;R|nterm;I;M|nterm;M;L;R;G|M;T;N;A;Q;R;L;I|nterm;R;H;G;M;F;E;V;S|nterm;M;L;R;G;V;N|nterm;L;M;T;E;F;N|nterm;V;M	0.498464	0.969203
131148		27.0181	P0ABT2|P0A862	P0A6Y8|P0A6F5|P09373	2	4	4.32186e-06	8.70614e-06	nterm;D|nterm;V;L;N;I;F	nterm;L;M|nterm;V;A;L;R;M;E;P|G;A;M;S;F;R;T;L	0.330564	0.498237
131150		27.0563	P24186	P32662	1	1	2.16093e-06	2.17653e-06	nterm;T	P;L;V;A;E;R;M;G;I;Q;F	0.293348	0.0523104
131155		27.9657	P0A6Y8		1		2.16093e-06		A;Q;H		0.109929
131157	Formylation	27.9951	P0A8V2|P0ABT2|P0ADY3|CON__P15636|P0A9Q7|P0A6Y8|P0A9B2|P0AEM9|P0A7D4|P0AA04|P0A799|P09373|P0A7N1|P0A9G6|P0A9T0|P0AED0|P76177|P0AB91|P76344|P0A7K6|P0A867|P0A6P9|P0AG44|P0A7J3|P0A7S9|P0CE47;P0CE48|P23843|P0AEU7|P63020|P0A910|P23721|P0AG55|P0A7M2|P0AG63|P0A6F5|P0A7V0|P0A862|P0A7V3|P0ABK5|P0A7Z4|P09424|P69441|P0A7V8|P0AB71|P21889|P18843|P00864|P60422|P69783|P0A9Y6|P0AET8|P0A707|P0ABJ9|P08839|P23847|P6…	P0A9Q7|P0ABT2|CON__P15636|P0A9S5|P0AEM9|P23721|P0A7W1|P76344|P68919|P0A8V2|P09373|P0A6P1|P23843|P0A9B2|P69908;P69910|P0A6Y8|P39172|P0AB71|P0A799|P0CE47;P0CE48|P00561|P00864|P22259|P18843|P0ABK5|P0A9T0|P0A8W8|P63020|P0AD61|P0A6T1|P0A910|P0AET8|P63284;P63284-2|P0AED0|P0AFH2|P0AG44|P09424|P0A6F5|P05793|P60624|P02413|P0A7V3|P0A867|P0AG63|P0A7V8|P64463|P0A6P9|P76004|P0AG67|P0A707|P0ADY3|P02358|P0A7A9|…	345	345	0.00074552	0.000750904	nterm;L;R|P|nterm;M;I|nterm;R;I;S;N;T|nterm;T;A;R|cterm;K|nterm;L;M|nterm;L;T;G|nterm;K;Y|G|nterm;A;I|nterm;M;F|D;A;R;I;S;L|nterm;L;H;T;Y;R;D;A|nterm;L;H|nterm;P;N|nterm;L|nterm;P;G|nterm;S;I;Y;F;R;G;L;P|nterm;Y;H|nterm;E|nterm;S;I;Y;F;R;G;L;P;A|nterm;Y;I|nterm;I;S|nterm;A;R|nterm;E;A;I;R|nterm;T;H|nterm;R;L;I;G;F;Q;D|nterm;E;L;R;V|nterm;D;A|nterm;H;A|nterm;S;T|nterm;Q;T|nterm;A;V|nterm;I;A|nterm…	nterm;T;A;R|P|nterm;R;I;S;N;T;P|nterm;P;L;A;E|nterm;K;Y|nterm;V;L|G;S;R;V;F;M;Q;P;A;E;T;I|nterm;Y;I|nterm;M;F|nterm;P;L|nterm;L;R|nterm;L;A;P;S;T;G;C;W|nterm;L;H|nterm;H;I|nterm;Q;T|nterm;L;T;G|nterm;F;A;R;W;D|nterm;L;E|nterm;Q;F|nterm;D;W|nterm;P;G;V|nterm;L|nterm;L;R;E;F;I;Q|nterm;H;V;G|nterm;F;E|nterm;M;N|nterm;T;H|nterm;Q;L|nterm;P;G;V;E|nterm;P;G|nterm;M;E|nterm;P;G;N|nterm;L;A;P;S|nterm;M;I…	0.996749	0.995137
131158		28.0035	P0ABK5|P02413	P0A862	2	1	4.32186e-06	2.17653e-06	E|nterm;M;R;L;N;T	nterm;V;L;N;I;F	0.923874	0.199701
131161	di-Methylation	28.0309	P08839|P0CE47;P0CE48|P0A862	P08839	9	2	1.94484e-05	4.35307e-06	nterm;M;I|cterm;K|E;cterm;K|nterm;S;Q;T;V;H	nterm;M;I;S;G|nterm;M;I	0.993728	0.498969
131167		28.9908	P0A6F5|P0A7Z4|P0CE47;P0CE48|P0ABT2|CON__P15636	P0A7Z4|P0CE47;P0CE48|P0AB71|P09424	8	9	1.72874e-05	1.95888e-05	L;M;I;T;E;C;V|nterm;P;R;L;V;D|nterm;P;R;L|nterm;P;H|P;L|A;W;G;T;H;L;N;V;Q;P;S;E	nterm;P;R;L|nterm;P;H|nterm;P;G;N|nterm;P;R;L;V;D|L	0.497067	0.832983
131168		28.9987	P0A910|P35340|P39172	P0AG63|P0A7D4|CON__P15636|P0A9Q7|P08839	3	5	6.48279e-06	1.08827e-05	nterm;I;S;A;R;G;M;E;N;P;V;T|D;G;T;F;Q;N;E;I;R;V;M|nterm;A;T;C;V;F;E;P;Q;R;S;G;M;L;D	T|V;A;Y;R;M;P;D|nterm;R;I;S;N;T;P;F;V;A;W;G;H;L;Q;E;Y|nterm;L;A;P;S;T;G;C;W;N;I|S;G;I	0.0623394	0.724229
131169		29.0057	P0A7W1|P0AG48		2		4.32186e-06		P;A|nterm;M;Y		0.494725
131170		29.0154	P69776		1		2.16093e-06		M;A		0.487841
131172		29.1293	P09373		1		2.16093e-06		A;V		0.445189
131177		29.9695	P0ABK5|P0A9Q7	P0A6F5	2	1	4.32186e-06	2.17653e-06	P;T;S;G;N;I;A;L|P;A;S;Q;G;I;D;L;Y;N;F;cterm;K	A;G;V;L;I;R;S;cterm;K	0.0986497	0.0766402
131178		29.9766	P0AB71|P0A799|P09373|P0A9Q7|P0A6Y8|P0A7L8	P0A7V8|P0A799|P0A6Y8|P0A6T1	9	5	1.94484e-05	1.08827e-05	V;F;H|L;W;N;G;P;V|P;T;Q;S;V;L|E;V;I|P;S|I;A;Q;H;T|L;W|I;E;A;cterm|G;I;A;N;T	I;A;S;Y;Q;V|L;W;N;G;P;V|L;W;N|A;Q;H;T|W	0.491427	0.897183
131179		29.9829	P0A9Q7		1		2.16093e-06		nterm;L;A;P;S;T;G;C;W		0.0832158
131181		30.001	P0A6P9	P0A7D4|P0AB71	1	2	2.16093e-06	4.35307e-06	Q	V;A;Y;R;M;P;D;G;E;T|P;Q;G;A;I;L;S;H;V;M;E;Y	0.532062	0.0702148
131182		30.0106	P0A862|P0ABT2|P0AA04|P00864|P68066|P0A7D4|P0A910|P0AG48|P0AFR4|P08839|P0A6N4|P0A9Q7|P0ACF0|P76004	P0DMC7|P00561|P0AA04|P0A862|P45578|P68066|P0A910|P0AG48|P0AC86|P0ADV1|P0A6N4|P0A6Y8|P0A9Q7|P18843	41	25	8.85981e-05	5.44134e-05	nterm;S;Q;T;V;H;F;G;N;P|A|nterm;M;F;Q|nterm;S;Q;T;V;H|nterm;S;Q;T|G;N;P;V|nterm;M;N;E;Q|nterm;M;F;Q;E;V|G|nterm;M|nterm;M;G;N|F;Q;G|F|nterm;S;Q;T;V;H;F;G;N|F;Y;I|nterm;M;I;S;G|V;H;G;N;P|nterm;M;Y|nterm;S;Q|nterm;A;T;Y|N|nterm;M;I|S;G;cterm;K|N;P;V|Y|H;N;W;Q;G;A|G;N;P;V;T|nterm;S;Q;T;V;H;F	I|L|Q;E;V|nterm;M;F;Q|N;P;V|nterm;S;Q;T;V;H;F;G;N;P|nterm;P;L|nterm;M|G;N|G|P;V|nterm;M;N|H;Y;E;L|Y|nterm;M;I|I;A;Q;H;T|nterm;M;Y|N;V|nterm;M;T	0.993957	0.994783
131187		30.0567	P0C0R7		1		2.16093e-06		L;G;A;P;W;S;Q		0.0984121
131195		30.9561	P0A6P9	P0A9B2	1	2	2.16093e-06	4.35307e-06	nterm;F;G;A;N	V;S;N;A;C;T|A;S;C;T;N	0.1984	0.141477
131196		30.9665	P00350|P0A799|P0AG63|P09373|P0A9B2|P0A9Q7	P0AG63|P69908;P69910	7	2	1.51265e-05	4.35307e-06	P;C;V|C;N;I|C|E;C|T;M;G;P;S;E;N;I;L|V;S;N;A;C|M;G;I;H;T;S;C;L;Y;D;Q;N	E;C;G;I|Y;P;Q;S;A;I;D;L;R;C;V;N;M	0.962006	0.247366
131197		30.976	P0A9Q7|CON__P15636|P0A910|P09373|P0ABK5|P0A9T0	P0ABK5|P0A9Q7|P0A910|CON__P15636|P63284;P63284-2|P37329|P39172	13	13	2.80921e-05	2.82949e-05	S;Q|Q;G;I;D;L;Y|W;G;A;T;H;L;N;V;Q;P;S;E|P;V|G;Y;F;H;E;A;S;I;Q;L;N;V;M;R;D|I|C;T|L;A;C|L|A;C	I;A;L|Q;G;I|T;G;N;C|W;G;A;T;H;L;N;V;Q;P;S;E|M;G;I;H;T;S;C;L;Y;D;Q|G;N;T;C|P;A;S;Q;G|A;Q;I;L;S;G;E;V|L;G;N;S;V|A;C;T;G;S|F;A;E;P;Q;R;V;S;G;T;M;L;D|A;C;T|nterm;L;A;P;S;T;G;C;W;N	0.908523	0.322309
131198		30.9827	P0AD61|P39172|P0A9Q7|CON__P15636|P37329|P0A910|P0ABK5|P27302|P09151|P0AG18|P0A862|P09373|P0AAX8|P69776|P0AEM9|P0A6P9|P02931|P0A9B2|P0A6A3|P60624|P0CE47;P0CE48|P0A6F5|P0A953|P28635|P0AG55|P69797|P0ADG7|P63235|P0A6E4|P0A9M8|P23721|P23843|P35340|P19926|P0A6Y1|P0A7R1|P0A6F9|P61175|P0A9G6|P0ABZ6|P06959|P05793|P0AB71|P0ADE6|P0A6M8|P76116|P0A7X3|P37689|P0C0V0|P0AEY5|P0A7V0|P04816|P0A9C5|P06996|P67080|P0…	P0ABK5|CON__P15636|P0A9Q7|P00888|P0A9B2|P37329|P0A910|P09373|P68066|P76344|P0A6P9|P0AEL6|P39172|P0A6F5|P69776|P09831|P23843|P23847|P0A6Y8|P0A9G6|P0AEM9|P05793|Q46856|P0A799|P0ADG7|P0A7W1|P06996|P0A9H1	103	58	0.000222576	0.000126239	S|A;E;P;Q;F;R;V;S;G;T;M;L;D|L;G;C;S;W|V;Q;W;P;S;G;T;E|N;S;L|P;V|I|F;M;G;D;C;E;I;S;H;V;L|H;Q;E;I;W;R;T;S;L;V;C;N;M|F;S;N;P|L;A;Q;I|P;V;T|A;G;M;N;V;R;L;F;S|V;L;T;I|I;V;L|L|P;N;M;T;I;L;W|P;Y|V;N|Y|I;V|V;S;N;A;C;T|V;L|nterm;M;L;D;A;G;N;V;R;F;S|V;G;T|Y;T;F|S;A;C;T;H;I;G;N;V|V;G;N;T;F|V;P|L;T;Q;V;A|C;M;G;L|T;L;E|V;T|S;Q;G;I;D|W;G;A;T;H;L;N;V;Q;P;S|V;E;M;L;A;N;R;I;G;H;S;D;Q|F|Q;E;L;R;D;W;N;G;T;S;V|N;T;Y…	P;T;S;G;N;I;A;L;Y;V;R;cterm;K|W;G;A;T;H;L;N;V;Q;P;S|M;G;I;H;T;S;C;L;Y;D;Q;N|nterm;L;A;P;S;T;G;C;W|P;R;L;V;C;G|G;M;A;F;R;V;P;T;N|W;T;S;L;N;G;R;A;V;D|V;A;W;G;T;H;L;N;Q;P;S;E|P|A;C|T;S;L;Q;A;D;E;N;G;V;I;R;H;M;cterm;K|P;V;E;K;R;G;Q;H;L;N;T;D|M;D;G;Y;F;H;E;A;S;I;Q;L;N;V;R|F;D;Q;C;T|Q;F|I|I;Y;A;N;P;L|M;H;L;W|F;D;V;Y|Q;V;G;T;I|Q;L|P;W;E;L;G|L;Y|T;M;G;P;S;E;N;I;L;W|L;T;G;C;S;W|V;M;H;D;Q;A;P;L;I|Q|P;I;W;A…	0.994398	0.977454
131204		31.8985	P0A6H5		1		2.16093e-06		L;M		0.493272
131205		31.9188	P13036		2		4.32186e-06		L;E;P|E;P		0.415485
131209	Sulfide	31.9717	P0A6P9|P0A6F5|P0A9Q7|P0A7Q6|P0A910|P0AG63|P0A799|P0A825|CON__P15636|P0A9B2|P0A7M9|P0A9T0|P07004|P0AE08|P0AAI9|P00561|P0A858|P0A7S3|P37689|P0A7R9|P0A7V0|P04816|P0AB91|P0AC59|P0AES9|P0A879|P25437|P08178	P0A6Y8|P23843|P0A9Q7|P08178|P0A6F5|P0A799|P39172|P0A7W7|P0A825|P31828|P0A9B2|P0A910|P0A879|P09373|P69908;P69910|P0A7M9|P0C8J8|CON__P15636|P0A9T0|P0A7L8|P60422|P0A7R9|P00350|P0A858|P0AG63|P0A7Q6|P0A6P1|P00561|P37689|P23721|P23847|P37747|P0ADG7|P00888|P31663|P0A7S3|P45577|P0A6F1|P04816|P0AES0|P0AE08|P0A6P9|P0A8L1|P0A9G6|P25665|P0AED0|P0CE47;P0CE48|P15639|P0A862|P09831|P0A953|P05793|P0AAI9|P09832|P7…	99	176	0.000213932	0.00038307	V;N;G;P;I;A;Q;L|C|nterm;L;A;P;S;T;G;C|C;S|I;C;N;V;R;Y;A;D|C;G;E|P;D|L|S;C|A;C|M;G;I;H;T;S;C;L;Y|nterm;R;I;S;N;T;P;F;V;A;W;G;H;L;Q|C;G;I|S;N;A;C|S;N;A;C;T|D;Q;C|V;S;N;A;C|nterm;A;C|L;G;Q;C;P;D|R;C;A;D|S;C;D;Q;F;V;N;H;R;W|C;D|T;S;C;L;Y|C;L;A;P;D|C;L|C;L;H;E;G|V;S;G;C;D;P;Q;T;E;L;K|W;G;A;T;H;L;N;V;Q;P;S|C;N;V;I;R;Y;A;D|V;G;Q;L;I;T;A;D;H;N;E;M;R;P	nterm;F;E;L|P;D;E;V;H;Y;L;C;T|L;G;C;S;W|S;G;C;D|C;G;E|L;C;D|C|L;M;I;T;E;C;V|P;D;E;V;H;Y;L;C;T;I|A;L|S;N;A;C|S;C;T|C;G|G;N;T;C|E;G|nterm;L;A;P;S;T;G;C;W|G;C|S;N;A;C;T|I;L;R;C;cterm;K|A;C|G;C;R;D;H;T;L|L;A;C|D;C;R;A;T|A;E;R;C;D|P;C;V|S;C|C;I|E;C|Q;C|C;R;V;cterm;K|I;C;N;V;R;Y;A;D|C;E|G;C;S|V;S;N;A;C;T|E;A;F;D;Q;C;T;G;N|A;C;T;G;S|P;C|C;L|I;V;S;N;A;C;T;L|C;E;cterm;K|V;S;N;A;C;T;L|C;cterm;K|V;S;G;C;D;P…	0.999939	0.999968
131210	di-Oxidation	31.9894	P0A799|P0A9Q7|P0A910|P0AD61|P23843|P37689|P0AES9|P0A7V8|P0AB71|P0ABB4|P09831|CON__P15636|P69776|P0A858|P0A825|P0A9B2|P0A9H3|P09373|P0AAC0|P0AEM9|P25665|P0A9H1|P60624|P07395|P0ACJ8|P05793|P76170|P69908;P69910|P06959|P0A9Y6|P0ADY3|P0AC59|P62707|P0A6Y8|P02931|P60664|P0AA10|P00888|P0A6P1|P0ABJ9|P76116|P23847|P27302|P76344|P0AG67|P0AFG8|P16700|P06988|P69441|P0AET8|P0CE47;P0CE48|P18843|P21165|P09169|P0…	P08839|P0A9Q7|P25665|P23847|P0A9T0|P0A6P9|CON__P15636|P0AD61|P0AE08|P76177|P0AB71|P0CE47;P0CE48|P28635|P09373|P0A799|P30125|P0ADE6|P0A7V0|P25535|P0A9B2|P37329|P69776|P00956|P0A6X3|P0A6A3|P0A910|P23843|P31677|P76344|P0A9P0|P0A9Q9|P0AE52|P00888|P23721|P0A825|P0A6Y8|P0ABK5|P45578|P0A7D4|P0A7N9|P15254|P0ABT2|P0A6T1|P05793|P76170|P0A8W8|P0A7F3|P00803|P0A7R1|P0AEU7|P62707|P33362|P0ADY7|P0A9Y6|P0ADK0|P0…	666	613	0.00143918	0.00133422	L;W;N;G;P;V|M;G;I;H;T;S;C;L;Y;D;Q;N|P;V|I|P|A;G;M;N;V;R;L;F;S;H;D;Y;E;Q;I;cterm;K|Y|V;G;Q;L;I;T;A;D;H;N;E;M;R;P|nterm;K;P;V;N;S;W;T;C;E;D|I;A;S;Y;Q;V|F;D;Q;C;T|V;F|P;F|N;A;I;V|A;S;G;R;F;V;T|V;Q|W;G;A;T;H;L;N;V;Q;P;S|M|W|A;G;W;M;C;D;V|W;G;A;T;H;L;N;V;Q;P;S;E|G;Q;D;I;V;S;N;A;C;T|L;T;I|T;M;G;P;S;E;N;I|T;H;L;N;V;Q;W;P;S;G;E|G;A;T;H;L;N;V;Q;W;P;S;E|I;L;G;A;S;H;V;Q;M;E;Y;P|D;I;V;S;N;A;C;T|V;A;W;G;T;H;L…	nterm;M;I;S;G;L;A|P;A;S;Q;G;I;D;L;Y|L;S|P|T;N;V|D|I|Q|P;T;S;F;V;A;W;G;H;L;N;Q;E;I;Y|A;G;M;N;V;R;L;F;S;H;D;Y;E|L;A;C;T|Y|W;A|E;R;G;N|F;S;N;G;A|V;G;N;T;F|L|I;V;G;A;N;T;F|W|V;I;T;D;G;H;cterm;K|P;G;D;I|G;T|W;L;cterm;R|G;Q|M|W;T;D|Y;V|W;Y|S;T;V;P;R;H;N;A;G;Y;Q;D;E|I;T;C;H|W;G;A;T;H;L;N;V;Q;P;S;E|P;V|V|L;G;W;T|nterm;Y;I|P;T;S;F;V;A;W;G;H;L;N;Q;E|T|N;W|V;A;W;G;T;H;L;N;Q;P;S;E|L;R;A;H;W;D|P;R;L;V;C;G;S;I…	0.999745	0.999933
131212		32.0148	P0A9Q7	P0CE47;P0CE48	1	1	2.16093e-06	2.17653e-06	nterm;T;A;R;I;L;N;P;S;Q	V	0.082623	0.56998
131213		32.0211	P0A9B2|P0CE47;P0CE48|P0A862	Q46920	3	1	6.48279e-06	2.17653e-06	P;T;N|H;G;cterm;K|nterm;V;L;N;I	A;L	0.328992	0.489134
131215		32.0544	P0A6P9		1		2.16093e-06		L;A;M;D;C		0.197891
131217		32.1029	P0A940		1		2.16093e-06		D;L;E;T;R;S;Y;G;A;F;N;I;Q;V;P		0.0352899
131222		32.9556	CON__P15636	P0A910	1	2	2.16093e-06	4.35307e-06	L;A;C	C	0.327652	0.926086
131223		32.9749	P0A799|CON__P15636|P09373|P0AG55	P08178|P0A9Q7|P37329|CON__P15636|P0ABT2|P69908;P69910|P0A6Y8|P0CE47;P0CE48|P00370	5	12	1.08046e-05	2.61184e-05	L;W;N;G;P;V|nterm;R;I;S;N;T;P;F;V;A;W;G;H;L;Q;E|T;M;G;P;S;E;N;I;L;W|E;C	S;G;C;D;P;Q;T;E;L;K|nterm;N;G;A;L;I|W;T;S;L;N;G;R;A;V;D|A;C|Y;F;R;G;S;L;P;I|nterm;S;Y;P|I;C;W|N;G;D;A;W|nterm;S;T;C|nterm;S;Y|nterm;R;I;S;N;T;P;F;V;A;W;G;H;L;Q;E|H;I;M;L;D;A;C;V;E;G;Q;T;N;Y	0.418877	0.496349
131225		32.9871	P25665|P76344|P0A9Q7	P0ADV1|P76344|P0A6F5|P0AA10|P0A9Q7	4	5	8.64371e-06	1.08827e-05	P;V;T;I;L;C;W;S;F;R;E|Q|T;N;V	H;A;S;Q;M;Y;E;L|Q;F|C;G;E|I|M;G;I;H;T;S;C;L;Y;D;Q;N	0.979986	0.982104
131226		32.9948	P0A9T0|CON__P15636|P0A825|P0AB91|P09373|P0AG55|P25665|P0A717|P18843|P52697|P0A9B2|P0A7V8|P0AD61|P0A6Y1|P02358|P0A8G3|P0A9H1|P0ABB4|P39172|P62707|P0AB71|P09832|P0A879|Q46829|P61175|P0A7X3|P0A7V0|P0A9M8	P0A9Q7|P0AED0|P37329|P0CE47;P0CE48|CON__P15636|P09373|P0AES0|P0A6X3|P00888|P62707|P06987|P0ADG7|P0ABB0|P0A7X3|P39172|P0AD61|P0A6P9|P05793|P0ABZ6|P0A9P4	47	34	0.000101564	7.40022e-05	I;P;A;L;C;D|A;C|S;Q;L|I;N;A;G|G;L;M;D;Y;F;H;E;A;S;I;Q;N;V;R|L;S;G;F;H;P;V;D;Q;A;I;T|L|A;C;T|V|nterm;L;R;M;V;F;T;P;E;Y;D;S;G|I;G;D;V;A;R;C;L;M;T|C|P;Q;V;A;R;T;I;E;N;W|I;A;S;P;E;Q;H;V;W;N;L;G;T;D|A;S;C;T;N|I;W;A;T;E;S;G;M;L;D;R;V|G;M;A;F;R;V;P;T;N|I;A;S;Y;Q|A;G;M;N;V;R;L;F;S;H;D;Y;E;Q;I|Q|P;S;E;N;M;T;I;L|F;M;V;H;P;D;Q;S;E;G;I;R;Y;T;A|Y;C;L;N;P;R;D;E;V;G;T;M;I|I;G;S;T;Q;W;V|V;Y;G;Q;M;N;E;P;R;L;A;T|Y…	M;G;I;H;T;S;C;L;Y;D;Q;N|L;V|W;T;S;L;N;G;R;A;V;D;P;E|I;N;T;S;H;V;E;Y;D;P;R;A;C|nterm;R;I;S;N;T;P;F;V;A;W;G;H;L;Q;E|A;C;T|V;A;S;T;I|P;Q;G;W;T;R;E;L;M;V|C|S;T;V;P;R;H;N;A;G;Y;Q;D;E|A;C|P;R;L;V;C;G;S;I|A;S;L;M;H;D;R;V;I;T;C;G|P;E;G;V;M|W|I;C;N;V;R;Y;A;D|G;V;E;M|S;I;G;M;L;D|A;G;L;M;D;Y;F;H;E;S;I;Q;N;V;R|P;M;D;E;C;L;A;R|Q;E;S;H|S;F|I;N;Q;R;S;L;E;Y;F;G;T;A;M;V;P;D|C;V;F;A;E;P;Q;R;S;G;T;M;L;D|A;G;M;N;V;R…	0.982748	0.930474
131228		33.018	P23843	P69908;P69910	1	1	2.16093e-06	2.17653e-06	N;T;Y;R;M;I	I;G;S;E;A;C;M	0.110942	0.124652
131229		33.0225	P0A9Q7		2		4.32186e-06		L;G;C;S;W		0.163573
131231		33.0636	P09373		1		2.16093e-06		nterm;S;Q		0.406891
131233		33.4869	P0A9B2		1		2.16093e-06		S;N;A;C;T		0.12144
131236		33.9575	CON__P15636		1		2.16093e-06		A;C		0.381932
131237		33.9679	P0A799|P02358|P0A6P9	P45578|P0AFG8|P0A910|P0A8F0|P0AB67|P39172	3	6	6.48279e-06	1.30592e-05	P;M|M|T;E;L;A;I;cterm;K	H;T;R;M;E|I|P;V;T;G;N;C|M;R|M	0.967457	0.987407
131238		33.9751	P09373		1		2.16093e-06		T;M;G;P;S;E;N;I;L;W		0.0707891
131240		33.9955	P0A9Q7|CON__P15636|P25665|P0A9T0|P17846	P0A9Q7	5	1	1.08046e-05	2.17653e-06	L;Y;T;D;Q|nterm;R;I;S;N;T;P;F;V;A;W;G;H;L;Q;E|T;A;L;E;W|H;L;S;D;N;M;V|A;T;N;D;M;R;V;L;C;S;P;Y;E;Q	M;G;I;H;T;S;C;L;Y;D;Q;N	0.139275	0.0584727
131241		34.0024	P12758|P09373|P0A9M8|P0A6Y8|P0CE47;P0CE48|P06959|P0AD61|P05793|P0AA04|P0ADG7|P37637|P29131|P23843|P0A7S9	P0CE47;P0CE48|P45578|P0A7Z4|P06959|P0ABT2|P69797|P23843	17	7	3.67358e-05	1.52357e-05	A;T;H;V;G;S;D;F;Y|W;A;T;E;S;I|P;D;L|Q;H;A|I;H|M;G;P;S;E;N;T;I;L;W|L;E;Q;M;P;R;F;N;S;D|H;P;E;N;D|Q;H;A;T|S;L;Q;Y;E;N;D;M;R;P;F;A;I;C;V|I|Q;M;G;L;R;S;C;T|P;N;Q;V;T;G;R;L;E;D;M;F;cterm;K|L;Q|T;Y;L;P;I;A;S;E;V;D;N;R;G;M;F;Q;cterm;K	P;E;G;V;M|F;T;V;D;H;R;M;E;A|V|nterm;I;S|P;L|L;T;Q;V;A|P;A;Y;G;T	0.913125	0.930022
131243		34.0342	P0ABT2		1		2.16093e-06		A;S;R;D;L;cterm;K		0.124824
131245		34.0534	P77717	P77717	2	2	4.32186e-06	4.35307e-06	nterm;A;D;L;T;V;P;Q;S;G;N	nterm;A;D;L;T;V;P;Q;S;G;N	0.0255188	0.0255699
131246		34.0802	P69908;P69910	P0CE47;P0CE48	1	1	2.16093e-06	2.17653e-06	Y;E;F;I	P;E;G;V;M	0.223228	0.122804
131247		34.1682	P0A7V3		1		2.16093e-06		T;W		0.454468
131248		34.218	P09373		1		2.16093e-06		G;L;M;D;Y;F;H;E;A;S;I;Q;N;V;R		0.0293463
131250		34.9488	P75874		1		2.16093e-06		L;D;Q;G;Y		0.199254
131252		34.9804	P0A9Q7|P0A799	CON__P15636	2	1	4.32186e-06	2.17653e-06	P;A;S;Q;G;I;D;L;Y;N;F;cterm;K|C;N	F;V;A;W;G;T;H;L;N;Q;P;S;E	0.484191	0.039586
131253		34.9892	P0A7F3|CON__P15636	P0A6F5	2	1	4.32186e-06	2.17653e-06	C;P;N;S;I;H;A;E|V;A;W;G;T;H;L;N;Q;P;S;E	A;G;L;M;I;T;E;C;V	0.0906806	0.0890003
131254		34.999	P09373		2		4.32186e-06		L;M;D;G;Y;F;H;E;A;S;I;Q;N;V;R|A;G;L;M;D;Y;F;H;E;S;I;Q;N;V;R		0.0312112
131255		35.007	P0A9B2|P0A870|P69797|P0A6Y8|P04816|P23843	P0A7W1|P09373|P0ABK5|P27302|P0AB71|P0A825|P0A6Y8|P33362|P76193|P02931|P0A6E4|P0A9Q7	7	16	1.51265e-05	3.48245e-05	N;F;G;I;E|Q;P;D;A;T;N|L;T;Q;V;A;P|I;A;Q;H|E;D;N;Q;S;A;V;T;I|V;G;A;M;S;P;I;Q;W;D|S;L;W;cterm;K	T;G;S;R;V;F;M;Q;P;A;E;I;L|I;W|P;T;S;G;N;I;A|T;M;G;P;S;E;N;I;L;W|F;M;G;D;C;E;I;S;H;V;L|V;F|nterm;L;N;S;A;V;F|A;G;L;M;D;Y;F;H;E;S;I;Q;N;V;R|Q;H;A;T|P;A;N;T;W|P;N;G;M;R;Y;V;E;H;L;S;A;Q;T|I;Y;L|L;W|S;T|P;H;G;L	0.199054	0.491272
131257		35.0304	P09373	P0A9Q7	1	2	2.16093e-06	4.35307e-06	L;A;G;M;D;Y;F;H;E;S;I;Q;N;V;R;P	nterm;N;H	0.0255431	0.488243
131260		35.2228	P09373		1		2.16093e-06		A;G;L;M;D;Y;F;H;E;S;I;Q;N;V;R		0.027711
131262		35.6349	P0AFH2		1		2.16093e-06		M;T;Q		0.328466
131265		35.9435	P0CE47;P0CE48		1		2.16093e-06		nterm;T		0.493773
131266		35.9649	P0A8F4|P0ABK5	P0A8F4	2	2	4.32186e-06	4.35307e-06	nterm;N;R;I;A|I;G;A	nterm;N;R;I;A	0.327268	0.199421
131267		35.9792	P09169|CON__P15636	P0ADY1|P09169|P25665|CON__P15636	3	10	6.48279e-06	2.17653e-05	Y;S;V;A;N;G;T;P|Y;V;T;P|A;W;G;T;H;L;N;V;Q	nterm;N;F;M;T|Y;S;V;A;N;G;T;P|N;Y|L;W|A;W;G;T;H;L;N;V;Q;P;S|P;T;S;F;V;A;W;G;H;L;N;Q;E	0.207156	0.460403
131268		35.9854	CON__P15636|P0AGD3|P0A9Q7|P0AB71|P23843	P25665|P0AGD3|CON__P15636|P09373	17	9	3.67358e-05	1.95888e-05	W;G;A;T;H;L;N;V;Q|A;W;G;T;H;L;N;V;Q;P;S;E|F;V;A;W;G;T;H;L;N;Q;P;S;E|A;W;G;T;H;L;N;V;Q|G;W;T|W;T|P;T;S;F;V;A;W;G;H;L;N;Q;E|S;Q;G;I;D;L|A;W;G;T;H;L;N;V;Q;P;S|V;A;W;G;T;H;L;N;Q;P;S;E|W;A;T|nterm;D;W;V;N;E;R;I;L;S;P;T;Y|V;A;W;G;T;H;L;N;Q;P;S	W;L|W;T|G;W;T|W;G;A;T;H;L;N;V;Q;P;S;E|nterm;L;R;M;V;F;T;P;E;Y;D;S;G;I;W;A|P;T;S;F;V;A;W;G;H;L;N;Q;E;I;Y|A;W;G;T;H;L;N;V;Q;P;S;E	0.329802	0.480136
131269		35.9986	P0AB71	P0AE08|P0A6F5|P0A6A3|P0A9T0|P0A9Q7|P76116|P0ABT2	1	11	2.16093e-06	2.39419e-05	I;L;G;A;S;H;V;Q;M;E;Y;P	C|C;G;E;P;S;V;A;N|C;G;S;L;cterm;K|P;A;L;C|nterm;N;G|nterm;T;F|nterm;S;Y	0.0418781	0.924943
131270		36.0076	P0ACB7		1		2.16093e-06		T		0.880495
131271		36.0142	P77214|P25665|P00888|P69908;P69910|P0ADB1|P0A6F5|P07813|P77737|P0A9B2	P09373|P0A6M8|P62707|P25665|P17315|P0ACB7|Q46856|P04425|P0A862	18	12	3.88967e-05	2.61184e-05	V;N;W;P;E;M;T;R;F;I|N;G;R;V;W;A;D;L;T;E;cterm;K|V;C;G;P;S;I|I;G;S;E;A;C;M|S;M;I;H;A;R;G;T;C;Q|I;N;G;R;V;W;A;D;L;T;E;cterm;K|C;W;S;F;P;R;E;D|M;I;T;E;C;V|G;L;I;N;R;V;W;A;D;T;E;cterm;K|W;L|W;P;T;I|G;L;I;N;R;V;W;A;D|Y;T;G;M|W|C;G;P;S;I;H;D;E;T;A;L;Y;R;F;cterm;K|L;I;N;G;R;V;W;A;D;T;E;cterm;K|P;R;L;V;C;G;S;I;H;D;E;T;A;Y;F;cterm;K|G;M;A;F;R;V;P;T;N	Y;E;A;S;L;M;H;D;R;V;I;T;C;G|F;Y|L;D;E;Q;A;W|W;S;F;P;R;E;D;V;T;I;A;cterm;K|L;C;W;S;F;P;R;E;D;V;T;I;A;cterm;K|G;L;I;N;R;V;W;A;D;T;E;cterm;K|W|W;L|T;L|I;P;M;G;C;V;L;T|A;W;F;S;D;L|P;V;T	0.939482	0.922626
131272		36.0255	P39172		1		2.16093e-06		W		0.96074
131274		36.1518	P0A7V3		2		4.32186e-06		N;S;T;W|W		0.865153
131276		36.8175	P62707		1		2.16093e-06		D;E;I		0.32299
131277		36.9124	P69776		1		2.16093e-06		M;A;T		0.310659
131282		37.0125	P0A6A3|P0CE47;P0CE48|CON__P15636		4		8.64371e-06		nterm;E;H;G;I;R;Y;A;T;S;F|V|nterm;R;I;S;N;T;P;F;V;A;W;G;H;L;Q|nterm;E;H;G;I;R;Y;A;T;S;F;V;Q		0.943462
131283		37.0178	P0A9B2	CON__P15636|P09551|P0A9Q7	1	3	2.16093e-06	6.5296e-06	V;S;N;A;C;T	nterm;R;I;S;N;T;P;F;V;A;W;G;H;L;Q;E|Q;E;A|nterm;N;G;A;L	0.0970211	0.198957
131284		37.0437	P0AG18		1		2.16093e-06		N;A;L		0.163058
131290		37.9367	CON__P15636	P0A9Q7	2	1	4.32186e-06	2.17653e-06	W;G;A;T;H;L;N;V;Q;P;S;E	S;Q;G;I;D;L;Y;N;F;cterm;K	0.0449312	0.0831019
131291		37.9433	CON__P15636|P0A6P9	CON__P15636|P0A6Y8	3	4	6.48279e-06	8.70614e-06	V;A;W;G;T;H;L;N;Q;P;S;E|V;A;W;G;T;H;L;N;Q;P;S;E;I;Y|V;G;D;E;Y;A;P;N;L;S	W;G;A;T;H;L;N;V;Q;P;S;E|I;A;Q;H;T|I;A;Q;H	0.0553542	0.0975751
131293		37.9733	P0CE47;P0CE48|P0ABT2		3		6.48279e-06		nterm;T|I|V;I;Q;F;D		0.494177
131295		37.992	CON__P15636		1		2.16093e-06		V;A;W;G;T;H;L;N;Q;P;S;E		0.04137
131296		38.0157	CON__P15636|P0CE47;P0CE48|P62707|P0A858|P69908;P69910|P0A862|P0A9Q7|P0ABP8|P0AEY5|P23843|P09373|P61175|P0A7F3|P0A8M3|P69441|P0AES6|P0AE08|Q46845|P0AA04|P08200|P0AA10|P0AFG8|P0A7N9|P0A825|P0AD61|P0A7L8|P0A7R5|P0ADB1|P76344|P0A9B2|P0A7Z4|P12758|P0ABT2|P0ABJ9|P0A786|P0A9Y6|P0A6M8|P0A7J7|P0A9T0|P0AG55|P0A7L0|P0A7V8|P0A910|P0AGD3|P75694|P16659|P0A6F5|P0A6A3|P09424|P0A6F9|P0A6P9|P21599|P45578|P0A7A9|P6…	CON__P15636|P0CE47;P0CE48|P09373|P23843|P62707|P0AG67|P0ADB1|P0A858|P0AG55|P0AFG8|P0A9Q7|P0ABT2|P0A7F3|P61175|P0AED0|P0A825|P08200|P0AA10|P0AE52|P0ADE6|P0A7V8|P0A8M3|P0AE08|P0A9B2|P0A7N9|P0A6F5|P33136|P21599|P76344|P0ABJ9|P63235|P69908;P69910|P68919|P0A862|P0A9T0|P0AD61|P0A6P9|P25665|P18335|P0A7D4|P0A6M8|P0AES6|P0A7Z4|P0A879|P0A7R5|P0A7L8|P0A6A3|P75694|P0A910|P0A7L0|P19926|P37329|P0A6F9|P16659|P0…	385	325	0.000831958	0.000707374	nterm;R;I;S;N;T;P;F;V;A;W;G;H;L;Q;E|nterm;P;H;V|nterm;L;N;E;R;H|nterm;P;H|nterm;D;I|nterm;P;N|nterm;S;Q;T;V;H|nterm;S;I;Y;F;R;G;L;P|nterm;I;S|nterm;D;Q;F;H|nterm;E;I|nterm;L;H;T;Y;R;D;A|nterm;R;T;S;H|nterm;R;G;T;V;I;D;H|nterm;P;M|nterm;R;L;V;E;Y;H|nterm;T;H|nterm;N;H|nterm;V;S;G;L;H|nterm;L;G|nterm;S;A|nterm;M;F|nterm;L;N;E;R|nterm;I;R|nterm;L;Q|nterm;V;Y|nterm;L;H|nterm;L;V|nterm;L;A|nterm;L;N|G…	nterm;R;I;S;N;T;P;F;V;A;W;G;H;L;Q|nterm;P;H;V|nterm;A;R;G;I;T|nterm;L;H;T;Y;R;D;A|nterm;E;I|nterm;P;H|nterm;L;N;E;R;H|nterm;R;H;E|nterm;P;S|nterm;D;I|nterm;I|nterm;Q;Y|nterm;L;H|nterm;N;H|nterm;T;H|nterm;S;Y|nterm;P|nterm;R;G;T;V;I;D|nterm;E;Y|nterm;R;T;S;H|nterm;K;Y|N;V;G;T|nterm;L;N|nterm;I;R;F;P;E|nterm;V;Y|nterm;Q;T|nterm;T;S;N;H|nterm;L;W|nterm;P;R|nterm;L;N;E|nterm;P;M|nterm;A;W|nterm;I;R|n…	0.996789	0.996815
131297		38.0218	P0ADB1|P0AB71|P09373|P09151	P0CE47;P0CE48|P09373|CON__P15636|P0ADB1|P0A910|P0A6M8|P62707	5	9	1.08046e-05	1.95888e-05	nterm;P;S|nterm;H;N|nterm;L;H;T;Y;R;D|V;G;S;A;F;H	nterm;A;R;G;I;T|nterm;L;H;T;Y;R;D;A;I|nterm;L;E;N;R;T;H|nterm;R;I;S;N;T;P;F;V;A;W;G;H;L;Q;E|nterm;P;S|nterm;I;S;A;R|nterm;Q;S;G;R;Y;H|nterm;L;V	0.499484	0.329778
131304		38.9602	P0CE47;P0CE48		1		2.16093e-06		I		0.807253
131308		38.9939	P0A6M8|P0ADE6	P0A9Q7|P0A910	2	2	4.32186e-06	4.35307e-06	nterm;Q;S;G;R;Y|nterm;T;A	nterm;T;A;R;I;L;N;P|nterm;Q;R	0.329839	0.497607
131309		39.0001	P0A6P9|P09373|P0A910|P64581|P02930|P00864|P15639|P0AG48|P0ADI4|P60422|P0A7K6|P0ADS9|P05793|P23843|P0ADE6|P0ADG4|P0A6M8|P0AG67|P0AB38|P0ADV7|P16700|P75797	P09373|P05793|P64581|P23843|P0AG48|P60422|P0A6M8|P0ADE6|P69503|P0A910|P0ADI4|P00864|P25665|P00509|P0A6Y8|P0A6T1	54	44	0.00011669	9.57675e-05	nterm;F;G;A;N|nterm;Q;Y|R;A;L|nterm;Q;S;R;Y;L;G;E;T|nterm;Q;S;R|nterm;Q;E|nterm;Q;A|nterm;Q;N;V|nterm;Q;H;R|nterm;Q;H|nterm;Q;D|nterm;Q;E;L|Y|nterm;Q;T;L;V;R;N;G|nterm;Q;V|nterm;Q;S;G;R|nterm;Q;T;L;V;R;N|A|nterm;Q;R|nterm;Q;L|nterm;Q|nterm;Q;N;E|nterm;Q;T;L;V;R|S;I;T;W;R	nterm;Q;Y|nterm;Q;H|nterm;Q;S;R;Y;L;G;E;T|nterm;Q;T;L;V;R|nterm;Q;S;R|nterm;Q;H;R;V;S;E;G|nterm;Q;A|nterm;Q;S;G;R|nterm;Q;V|nterm;Q;G|nterm;Q;R|nterm;Q;S;R;Y;L;G;E|S;R|A|nterm;C;H|nterm;Q;N;G|nterm;Q;L|nterm;Q;T;L;V;R;N|nterm;Q;S;G;R;Y	0.996381	0.994246
131310		39.0063	P39172	P0A910	1	1	2.16093e-06	2.17653e-06	nterm;Q;F;G	nterm;Q;R	0.325391	0.497288
131311		39.0161	CON__P15636		2		4.32186e-06		nterm;R;I;S;N;T;P;F;V;A;W;G;H;L|nterm;R;I;S;N;T;P;F;V;A		0.0731044
131312		39.025	P0A825|P0AB71	P39172	2	1	4.32186e-06	2.17653e-06	nterm;L;N;S;A;V;F|I;L;G;A;S;H;V;Q;M;E;Y	H;G;D;F;N;M;L;W;S;P;E;I;A;R;T;V	0.164909	0.046958
131314		39.0643	P0AE08|P0A7W1	P0CE47;P0CE48	2	1	4.32186e-06	2.17653e-06	nterm;A;W|P;A;S;E;G;T;I;M;R;V;L;H;N	V;G;T;I	0.48975	0.232345
131315		39.0782	P05055		1		2.16093e-06		M;E;Q;A;I;N;P;R;G;D;S;F;H;T		0.0453597
131317		39.1192	P0ADB1		1		2.16093e-06		S;M		0.412184
131318		39.8593	P69783		1		2.16093e-06		V		0.896645
131321		39.9703	P69908;P69910	P69908;P69910	1	1	2.16093e-06	2.17653e-06	nterm;L;Q	nterm;L;Q	0.49407	0.492264
131324		39.9951	P0A9B2|P0A7S9|P0A9Q7	P0CE47;P0CE48|P0AGD3|P0A7S9	7	5	1.51265e-05	1.08827e-05	nterm;V;L|nterm;H;A|nterm;T;A;R;I	nterm;L|nterm;H|nterm;H;A	0.499998	0.498768
131325		40.0094	P09373|P39172	P25665	2	1	4.32186e-06	2.17653e-06	M;G;P;S;E;N;T;I;L;W|nterm;Q;F;G;L;T;P;H	W;L	0.0991642	0.465543
131327		40.0301	P0AB71|P0A910|P0A6Y8	P0A953|P07003|P0CE47;P0CE48|P0A9B2|P0A6P1|P00370|P0A6F5|P0A910|P0A9Q7|P0AG48|P00509|P0A6Y8	5	16	1.08046e-05	3.48245e-05	I;L;G;A;S;H;V;Q;M;E;Y|A;R;G;M;E|nterm;I;S;A;R;G;M;E;N|nterm;M	nterm;M;A;H|P;E;G;A;T;M;H;W;Y;Q;V|nterm;T;L|H|A;M|nterm;R;H;G;M;F;E;V;S|nterm;M;L;R;G;V;N|nterm;I;S;A;R;G;M;E;N|nterm;T;A;R;I;L|nterm;M;Y|nterm;Q;N;G;M;F|nterm;P;H|nterm;L;M	0.994885	0.950559
131328		40.0668	P0AG48	P0A862|P0AA04	1	3	2.16093e-06	6.5296e-06	nterm;M;Y	nterm;S;Q|nterm;M;F	0.499999	0.499973
131329		40.0787	P0ABK5	P0ABK5	1	1	2.16093e-06	2.17653e-06	nterm;P;G;V;E;L;T;S;N	nterm;P;G;V;E;L;T;S;N	0.0764959	0.0763273
131330		40.0952	P0A9T0		1		2.16093e-06		T;N;I		0.324944
131334		40.9609	CON__P15636	P0A9Q7|CON__P15636	1	2	2.16093e-06	4.35307e-06	nterm;S;G;T;L;A;C	Y|L;A;C	0.166578	0.603124
131339		41.0005	P0A9Q7|P39172|P76116	P25665	3	1	6.48279e-06	2.17653e-06	nterm;T;A;R;I;L;N;P;S;Q|nterm;Q;F;G;L;T;P|nterm;V;A;P	nterm;C;H;E;L;A;R;D;N;S;G;T;W	0.249045	0.0389486
131340		41.007	P07003|CON__P15636|P0A953|P0ABK5|P0A9C5|P67910	P39172|P68066|P0A9D8|P0A6F5|P0A6F9|CON__P15636	7	6	1.51265e-05	1.30592e-05	A;P;Q|W;G;A;T;H;L;N;V;Q;P;S;E|S;A;C;T;H;I;G;N;V;E;Q|nterm;P;G;V;E;L|A;L|nterm;G;R;Y;Q;A;F;T|nterm;R;I;S;N;T;P;F;V;A;W;G;H;L	nterm;A;T;C;V;F;E;P;Q;R;S;G;M;L;D|P;V;E;K|nterm;Y;S;L|L;H;A;T;R;V;E;G|nterm;S;A|nterm;R;I;S;N;T;P;F;V;A;W;G;H;L;Q;E	0.475656	0.491058
131341		41.0144	CON__P15636	P0A6X3|P0A6P9	1	2	2.16093e-06	4.35307e-06	nterm;R;I;S;N;T;P;F;V;A;W;G;H;L;Q;E	I;S;T;V;P;R;H;N;A;G;Y;Q;D;E|N;T;A;V;G;D;E;Y;P;L;S	0.0282906	0.0451618
131343		41.0338	P0C018	P39172	1	1	2.16093e-06	2.17653e-06	nterm;L;Q;E;G;A;T;R;V;H;P;I;Y;N;S	nterm;L;V	0.0322108	0.49348
131345		41.0471	P0A9Q7		1		2.16093e-06		nterm;N;G;A;L;I		0.124973
131351		41.6733	P09373		1		2.16093e-06		T;S;L;Q;Y;E;N;D;M;R;P;F;A;I;C;V		0.0353682
131352		41.8738	P0ABJ9|P00904		2		4.32186e-06		nterm;T;G;R;Y;H;F|Q;A;T;L;S;E;H;F;V;R;G;K;P		0.165589
131354		41.8888	P00968		1		2.16093e-06		nterm;V;I		0.484462
131355		41.956	P09373		2		4.32186e-06		T;S;L;Q;Y;E;N;D;M;R;P;F;A;I;C;V|S;L;Q;Y;E;N;D;M;R;P;F;A;I;C;V		0.0364943
131356		41.9635	P0A7Z4		1		2.16093e-06		Q;V		0.477181
131357		41.9817	P0A9Q7		1		2.16093e-06		nterm;N;G;A;L		0.246599
131359		42.0031	P0ABK5|P0A7W1|P0A9B2|P09373|P35340|P0A9Q7	P63284;P63284-2|P68767|P0AA04|P23721|P0AB71	7	5	1.51265e-05	1.08827e-05	L;V;E|T;G;S;R;V;F;M|nterm;L;T;G;M;A;F;R;V|P;T;Q;S;V|T|nterm;T;A;R|nterm;L;H;T;Y;R;D;A	nterm;H;S;V;R;L;G|W;A;H|V;T;I|Q;E;L;R;D;W;N;G;T;S;V|nterm;H;N	0.448882	0.49663
131360	Acetylation	42.0106	P0ABT2|P25665|P0AEU7|P0A6Y8|P0A6A3|P0A799|P69783|CON__P15636|P0A9Q7|P0A6P9|P0A953|P69908;P69910|P09373|P0ADI4|P0ABK5|P0A6Y1|P06959|P31057|P0A7N9|P0AB71|P69441|P69786|P0A6F5|P0AE08|P0A6P1|P0A6M8|P60560|P0ADG7|P0A9B2|P09372|P0A8M6|P23843|P0A8V2|P08200|P23721|P0CE47;P0CE48|P0A6T1|P0A8A0|P0AEG4|P0A7J3|P0A858|P77348|P05793|P0ABJ9|P38489|P0AG27|P38038|P0AB91|P0C0L2|P0AET8|P0A7S9|P0AB67|P09831|P0A9M8|P7…	P0ADG7|CON__P15636|P63284;P63284-2|P0ABK5|P37637|P0A6Y8|P0A9Q7|P0AE08|P09372|P09373|P0A9B2|P00579|P0A7S9|P0AB71|P69441|P64463|P0CE47;P0CE48|P0A6F1|P0A799|P75797|P69908;P69910|P0A870|P0A9G6|P0A879|P0A6P9|P28248|P0A8M3|P0A6A3|P23721|P0AEG4|P63020|P00561|P0AG67|P0ABJ9|P60422|P0ACP7|P60624|P08200|P0AEU7|P38489|P0A867|P21599|P69783|P0AGJ9|P0A9C5|P09151|P0A953|P0A8M6|P00370|P0A8A0|P0AFG8|P76536|P0AEM9|…	2339	2161	0.00505441	0.00470349	nterm;A;T;N|nterm;R;I;P;A;E|I|nterm;H;S;Q|nterm;E;H;G;I;R;Y;A|S;L|nterm;L;S|P;T;S;F;V;A;W;G;H;L;N;Q;E|nterm;T;A;R|A|I;S;A;C;T;H;G;N|nterm;P;N|P;T;Q;S;V;L;I|nterm;Y;V;A;G;R;S;M;T;E|nterm;P;G;V;E;L|nterm;S;I;Y;F;R;G;L|nterm;S;E|nterm;A;V|nterm;L;H|nterm;R;I;S;N;T|nterm;R;F;A|nterm;L;V|nterm;R;I;S;N;T;P;F;V;A;W;G;H;L;Q;E|nterm;H;N|nterm;L;Q|nterm;R;L;V|nterm;M;Y;G|nterm;V;A;L;R|nterm;T;H;N|nterm;M;A…	P;Q;T|nterm;R;I;S;N;T|nterm;R;A;I|P;T;S|nterm;P;G;V|P;T;S;G;N|nterm;L;A|nterm;F;E|nterm;L;A;P;S;T|nterm;A;Q|nterm;V|S;Y;T|I;V;S;N;A;C;T|nterm;L;H|nterm;T;A;R|nterm;H;A|G;S|nterm;R;L;V;E;Y|nterm;I|nterm;L|nterm;R;H|D;A;R;I;S;L|Y|nterm;R;L;V;E|nterm;A|nterm;P;N|nterm;L;R;G;S|nterm;C;Q|nterm;E;A|nterm;Y;R|nterm;G;P;F|nterm;A;Q;R;E|nterm;E;H;G;I;R;Y;A|nterm;V;L|nterm;T;Q|nterm;G;V;R;D|nterm;H;V|nterm…	0.999868	0.999957
131361		42.0214	P00968|P0CE47;P0CE48|P0A9B2|P23843|P0A6P9|P0AE08|P25665|P0A6F9	P0C0L2|P0CE47;P0CE48|P0A910|P09373|P0A9Q7|P0ABT2|P0A9B2|P0AE08|P23843|P0A9P0|P0AD61|P0A6Y8|P0AAX8|P0ADE6|P0A6P9	11	35	2.37702e-05	7.61787e-05	nterm;N;E|H;G;cterm;K|nterm;Y;A|L;H;cterm;K|nterm;Q;Y|C;P;A|nterm;P;A;Y;D|nterm;S;A	nterm;G;T;V;S|H;G;cterm;K|Y;S;Q|V;L;G;Y;T;D;R;I;S;A;N;Q;E|G;cterm;K|nterm;D;G;I;S;Y;T;F;V|nterm;G;A;E;L|nterm;D|nterm;Y;A;G;Q|H;P;G|L;G;Y;T;D;R;I;S;A;N;Q;E;V|P;D;E;V;H;Y;L;C;T|nterm;Y;A|L;G;Y|H;E|G|P|N;L|L|cterm;K|nterm;I;S;A;R;G;M;E;N;P|P;L|nterm;I;S;A;R;G;M;E;N|Y;cterm;K|nterm;G;T;N;V|nterm;S;Y;P|nterm;Q;V|nterm;Q;Y	0.490663	0.984646
131366		42.2522	P09373		1		2.16093e-06		T;M;G;P;S;E;N;I;L;W;cterm;K		0.0586951
131367		42.8383	P0ABK5	P69783	1	1	2.16093e-06	2.17653e-06	nterm;P;G;V;E;L	S;V;T	0.139904	0.209311
131373		42.9949	P0A7L0|P0A9Q7	P0A9Q7	4	3	8.64371e-06	6.5296e-06	nterm;N;G	nterm;N;G	0.498425	0.49803
131374		43.0062	P0A7R1|P23843|P0A9B2|P23721|P0A9Q7|P09373|P0CE47;P0CE48|P0A9G6|P35340|P0A7V3|P63284;P63284-2|P61175|P0A910|P08200|P0A7K6|P60422|P0AGJ9|P0A6Y8|P05793|P0A6T1|P15288|P0A825|P0ABK5|P0A9Y6|P0A6P9|P62707|P0A7J3|P0A799|P21599|P0A7N9|P0AD59|P0ABT2|P0ADE6|P0AD96|P02358|P0A7Z4|P76116|P69908;P69910|P0AA04|P0A6F5|P76344|P25665|P0AD61|P0A9H3|P0A8M3|P68066|P36938|P0AB91|P0A6A3|P0AG86|P0A7V0|P0A7J7|P69783|P0AG4…	P09373|P0A9Q7|P0AES4|P0ABT2|P0A9B2|P07395|P0AEG4|P0AD61|P0A799|P0A9X4|P69910|P69776|P0A6K6|P0AEU0|P0A6T1|P0A6F5|P23843|P0A9C5|P0A6M8|P0ADY3|P60422|P0A6Y8|P0AG07|P00961|P0A8T7|P21599|P00934|P0A9T0|P02930|P39172|P76344|P38489|P15639|P0CE47;P0CE48|P0AGJ9|P32132|P0AGE0|P0AET8|P0A7K6|P68919|P0A910|P0A7D4|P05793|P0A8V2|P0A9G6|P30011|P00561|P0A7R1|P0A8E7|P62707|P0A9A6|P0AA10|P0A6Y1|P09151|P0A7J7|P0ADV7|…	330	858	0.000713106	0.00186747	nterm;L|nterm;D;S;A|G;M;A;F;R|nterm;V;L|nterm;L;A|nterm;L;H;T;Y;R;D;A;I;P|F|nterm;G;Y;R;P;Q;F;T;D|A;Y|nterm;A;S|nterm;D;S|nterm;P;W|nterm;P;L|nterm;R;T;S|nterm;Q;R|nterm;R;L;V;A;I|nterm;P;H;V|N;G|nterm;P;A|nterm;P;G|nterm;A;P;R;Q|N;G;A;M;S;F;R;T;L|nterm;T;A;R|nterm;L;M;E;I|nterm;V|Y;F;R;G;S;L|N|nterm;T|nterm;G;H|P;D;E;V;H;Y;L;C;T|nterm;Y;L|nterm;D;V|nterm;Y;A|nterm;Y;N|nterm;L;N;E;R;H;Y|nterm;D;A…	nterm;T;H;N|A|nterm;T;G;R;E;I|P;L|nterm;I;R|Q;V|T|nterm;L;R|nterm;V;T;S;D;A;R;I;L;P|nterm;G;Q|nterm;Q|nterm;V;D|E;R;A;N|nterm;R;V;G|nterm;L;Y|nterm;E;I;S|nterm;A;I|nterm;D;P;L|nterm;P;M|nterm;T|E|nterm;P;G|L|nterm;S;L;R|nterm;M;D|nterm;R;L;D|nterm;V;I;A|nterm;D;H|F|nterm;A;L|nterm;D;S|nterm;Q;E|nterm;L;G;R|nterm;L;V|nterm;Y;I|nterm;T;H|nterm;M;L;D;A|nterm;Q;N|C|nterm;A;P;R;Q|nterm;G;A|nterm;L|nte…	0.999212	0.997029
131375		43.0149	P0A8M6|CON__P15636|P0A7V0|P0A8F0|P0A953|P0ABT2|P0A6F5|P06715|P0CE47;P0CE48|P0A9Q7	P0A705|P76116|P0A9M8|P0A6P9|P0AB91|P0CE47;P0CE48|P69503|P0A9Q7|P0A6T1|P0AG63|P0A6Y8|P0A6F5|P0A6M8|P0A953	10	16	2.16093e-05	3.48245e-05	L|nterm;R;I;S;N;T|nterm;T;V;P;M|V|H|nterm;D;T|nterm;V;A;L;R;M;E|nterm;H;Y;D;I;A|nterm;M;I;A;V;T;S;G;E	A|nterm;V;A|N|nterm;F;N;Q|nterm;A;G;L;P;Q|nterm;T|nterm;Q;G;I;T;S;Y;L;V|nterm;T;A;R;I;L|nterm;L;V;A;M;G;I;H;T;S;C|N;M;H|nterm;S;I|nterm;R;L;I;G;F;Q;D;E;V|nterm;V;A;L;R;M;E|nterm;F;G|nterm;Q;S;G;R|I;S;A;C;T;H;G;N;V	0.974437	0.949968
131376		43.0217	P0AE08	P0A9Q7	1	1	2.16093e-06	2.17653e-06	V	nterm;L;V;A;M;G;I;H;T;S;C;Y;D;Q	0.950996	0.058749
131379		43.0504	P00370		1		2.16093e-06		nterm;L;S;N		0.261827
131382		43.8631	P0AD61		2		4.32186e-06		nterm;E;L		0.494836
131383		43.8957	P00904		1		2.16093e-06		nterm;L;Y;Q;A;T;S;E;H;F;V;R;G;K;P		0.0378144
131384		43.9394	CON__P15636		1		2.16093e-06		nterm;S;G;T;L;A;C		0.142208
131387		43.9713	P0A6P9	P0CE47;P0CE48	1	2	2.16093e-06	4.35307e-06	I	nterm;P;H	0.884478	0.495801
131389		43.9897	P69776|P08839|P0AED0|P0A7W1|P0A9B2|P0ADY3|P0AA04|P0A8U0|P25665|P68066|P0A6F5|P63020|P0A799|P0AG48|P0A953	P0ADY3|P0CE47;P0CE48|P0ADI4|P0A7W1|P63020|P68066|P08839|P0A9Q7|P0AA04|P02413|P23843|P0A6P9|P0A9B2|P0A8W8	23	33	4.97014e-05	7.18256e-05	M;A|nterm;M;I|nterm;L;M|T;G;S;R;V;F;M;Q;P;A;E;I;L;H;N|nterm;L;T;G;M|nterm;M;F|nterm;M;D|nterm;G;M|nterm;M;L;R;G;V|R|nterm;M|nterm;V;M|nterm;L;T;G;M;A|nterm;M;A	nterm;M;I|nterm;P;H|nterm;Y;V;A;G;R;S;M;T;E|T;G;S;R;V;F;M|nterm;M;I;R|nterm;M|nterm;N;G|nterm;M;F|nterm;M;R;L;N;T;S|nterm;P;L|nterm;G;M|nterm;L;T;G;M;A;F;R;V;P|Q;E;T;M;L|nterm;M;E	0.996587	0.993198
131390		43.9979	P09169		1		2.16093e-06		nterm;V;E		0.325941
131391		44.009	P0A799|P0A9Q7|P08839	P0A6H1|P12758|P0A7S9	3	4	6.48279e-06	8.70614e-06	L;W;N;G;P;V|T;P;A|nterm;M;I;S;G	nterm;S;N;I|V;T;A|L|I;A;L;T;S	0.314443	0.906829
131395		44.0437	P09373		2		4.32186e-06		A;G;L;M;D;Y;F;H;E;S;I;Q;N;V;R|G;L;M;D;Y;F;H;E;A;S;I;Q;N;V;R		0.0322049
131397		44.1283	P0AG48		1		2.16093e-06		nterm;M		0.981451
131399		44.9378	CON__P15636	CON__P15636|P69908;P69910|P0A8M3|P0CE47;P0CE48	12	16	2.59311e-05	3.48245e-05	nterm;S;G;T;L;A;C|L;A;C|A;C	nterm;S;G;T;L;A;C|A;C;T;G;S|A;C;T|L;A;C|V;C|nterm;P;M;N;C|nterm;P;N;L;V;C|nterm;S;T;C	0.302816	0.452214
131401		44.9621	P0A910		1		2.16093e-06		P;V		0.440399
131402		44.9708	P0A9Q7	P0A9C5	1	1	2.16093e-06	2.17653e-06	I;P	A;L	0.447243	0.304922
131404		44.9853	P0ABT2|P0A799|P0AE08|P0ADE6|P0A7D4|P0A825|P0A7V8|P0A9Q7|P06996;P76335;P77747|P0A7S3|P0AG63	P69908;P69910|P0A6Y8|P23843|P0A9Q7|P0AB71|P25665|P09373|P0ABT2|P0ADE6|P28635|P0AA10|P0AG48|P68066|P0A9B2|P63020|P62707|P0AFK0|P0A867|P38489|P0A7D4|P0A7N9|P0A825|P0AET8|P0AE08|P63284;P63284-2|P0A9C5|P0A799|P0ADV7|P06996;P76335;P77747|P62768|P0A6X3|P05793|P06988|P21889|P76344|P31057|P15288|P0ABK5|P18843|P69441|P68919|P0A8M6|P67910|P0A9G6|P76402|P0ABJ9|P64451	13	129	2.80921e-05	0.000280773	Y|Q;Y;V;A;S;H|Q;Y|G|nterm;S;Y|Y;cterm;K|nterm;D|V;E	V;P;T;F;G;Y;N;E|Y|M;G;I;H;T;S;C;L;Y;D;Q|P;D;E;V;H;Y;L;C;T|Y;V|A;N;Y;R|F|V;Y|N|Y;G;N|nterm;S;I;Y;F;R;G|G;Y;S;cterm;K|nterm;V;Y|nterm;E;Y|L;Y|nterm;A;G;Y|P;Y|F;Y|R;Y|nterm;S;Y|nterm;Q;Y|S;Y;cterm;K|Y;cterm;K|G;Y;cterm;K|L;D;Y|L;Y;N;T|nterm;R;Y;L|nterm;M;Y|Y;S;cterm;K|nterm;F;Y|Q;Y;V|nterm;Y;I|Y;D|nterm;Y;A|A;R;G;Y;cterm;K|V;R;Y;Q;G|P;A;Y|Y;N;C|nterm;G;Y;I;N;S;L|nterm;R;Y|E;R;Y;cterm;K|nterm;Y;L|nte…	0.994674	0.999969
131405		44.9924	CON__P15636|P02358|P0A7X3	CON__P15636|P23843	4	3	8.64371e-06	6.5296e-06	A;C;T|L;A;C|nterm;M;R;H;Y;E;I;V;F;P;D;Q;S|M;V	L;A;C;T;G;S|Y	0.32331	0.985584
131406		45.0094	P09373|P0A9Y6|P33650		5		1.08046e-05		nterm;Q;Y;I;T;A;L|G;N|nterm;L;T;I|S;A		0.496709
131407		45.0242	P0A7W1		1		2.16093e-06		T;G;S;R;V;F;M;Q;P;A;E;I		0.0572595
131408		45.0311	P0A9B2	P0ADG7	1	1	2.16093e-06	2.17653e-06	nterm;L;T;G;M;A;F;R;V;P;N	nterm;L;V	0.0768414	0.490815
131415		45.5032	P0AG18		1		2.16093e-06		nterm;A;G		0.248917
131419		45.9023	P00904|Q46829|P63284;P63284-2		3		6.48279e-06		nterm;L;Y;Q;A;T;S;E;H;F;V;R;G;K;P|C;D;V|V;G;Y;E;L;T;A;R;P;S;I;D		0.155595
131421		45.9548	P0A715|CON__P15636		2		4.32186e-06		D|A;C;T		0.339518
131423		45.9729	P63235|P0A9Q7|P0AB71|P0AE08|CON__P15636	P0A9Q7|P63235	5	2	1.08046e-05	4.35307e-06	T;L;E;P|T;P;A;S;Q;G;I;D;L|Y|V|nterm;R;I;S;N;T;P;F;V;A;W;G;H;L;Q;E	V|L;E	0.930179	0.921917
131424		45.9865	P0A7S3|CON__P15636|P09373	P0A7S3|P0A9Q7|P23843	7	5	1.51265e-05	1.08827e-05	nterm;D;L|D|P;T;S;F;V;A;W;G;H;L;N;Q|nterm;D|P;I;W;A;T;E;S;G;M;L;D;R;V	nterm;D|nterm;D;L|C;L;Y;T;D;Q;N|P;D;E;V;H;Y;L;C;T;I;N;Q;K	0.980747	0.499871
131426		46.0052	P0AA04|P0AG48	P0ADV1|P0AG48|P0AG63	2	3	4.32186e-06	6.5296e-06	nterm;M;F|nterm;M	Q;M;H;Y;E;L|nterm;M|nterm;S;W;T	0.989594	0.965122
131428		46.035	P09373|P0A6H5|P0A9B2|P0ABC7|P0ADI4|P0ADE6|P0ABB0|P0A6T1	P0A6Y8|P0A9T0|P0AC59|P0A9Q7|P0A9B2|P00968|P60624|P69783|P0A6P9|P23843|P0CE47;P0CE48	10	11	2.16093e-05	2.39419e-05	T|nterm;N;W|V;S;N;A;C;T;L;P;cterm;K|nterm;A;Q|nterm;Q;H|nterm;T;A|nterm;T;A;L|N;P;T;Q|I;V;S;N;A;C;T;L	S;T;R;cterm;K|cterm;K|nterm;N;I|H;cterm;K|V;S;N;A;C;T;L|nterm;P;V|V|I;L|I	0.838475	0.988904
131430		46.1167	P0A7N9		1		2.16093e-06		nterm;L;V;S		0.24914
131433		46.9603	P09373		1		2.16093e-06		T;S;L;Q;Y;E;N;D;M;R;P;F;A;I;C;V		0.036942
131434		46.9713	CON__P15636		1		2.16093e-06		C		0.708997
131435		46.9793	P09373|P23721|P06996|P0A9M8|CON__P15636|P0A9Q7|P0A7V0|P0A6P9|P23843	P0A9Q7|P37329|P09831|P0A910|P0A6X3|P76116|P0AGJ9|CON__P15636	12	10	2.59311e-05	2.17653e-05	P;T;Q;S;V;L;I|Q;E;L;R;D;W;N;G|Y;I|M;G;P;S;E;N;T;I;L;W|P;S;E;N;M;T;I;L;W|F;M;V;N;T;W;Q;S;L;E|W;G;A;T;H;L;N;V;Q;P;S;E|nterm;L;A;P;S;T;G;C;W|S;C;D;Q;F;V;N;H;R;W;L;G;M|F;H|Y	P;S;L;T;G;C;W|W;T;S;L;N;G;R;A;V;D|P;W;E;L;G;V|G;M;E;S;N;P;V|S;T;V;P;R;H;N;A;G;Y;Q;D;E|M;A;Y;S;Q;E;N;L;W|G;A;T;L;I;D;P|W;G;A;T;H;L;N;V;Q;P;S;E|V;A;W;G;T;H;L;N;Q;P;S;E	0.875865	0.138869
131436		46.9913	P09151		1		2.16093e-06		H;Q;E;I;W;R;T;S;L;V;C;N;M		0.0580332
131437		47.0036	P0A9Q7	P62707|P0AG67|P0A9Q7	1	4	2.16093e-06	8.70614e-06	nterm;N;G;A;L	W|P;W;Q|nterm;N;G;A	0.166651	0.506498
131439		47.0308	P0CE47;P0CE48	P69783|P0A6T1	1	2	2.16093e-06	4.35307e-06	G;T	G;S|S;H;D	0.493719	0.433629
131440		47.0387	P02931	P0AA04	1	1	2.16093e-06	2.17653e-06	nterm;K	nterm;M;F;Q;E;V	0.986382	0.165847
131441		47.0503	P0A6Y8		1		2.16093e-06		T;D;V;N		0.234065
131446		47.9691	P0A7V0|P0A6F5|CON__P15636	P0A9Q7|P69908;P69910|CON__P15636	3	3	6.48279e-06	6.5296e-06	S;C;D;Q;F;V;N;H;R;W;L;G;M|L|W;G;A;T;H;L;N;V;Q;P;S;E	V|nterm;R;M;I;E;A;C|W;G;A;T;H;L;N;V;Q;P;S;E	0.749791	0.986296
131447		47.9764	P0A6X3|CON__P15636|P0A6Y8|P0ABK5|P0A799	CON__P15636|P0AG63|P0A6X3|P0A9Q7	6	6	1.29656e-05	1.30592e-05	S;T;V;P;R;H;N;A;G;Y;Q;D;E|W;G;A;T;H;L;N;V;Q;P;S;E|W;G;A;T;H;L;N;V;Q;P;S;E;I;Y;cterm;K|A;Q;H|I;A;L|L;W;N;G;P;V	W;G;A;T;H;L;N;V;Q;P;S;E|E;C;G;I|V;P;S;R;H;N;A;G;T;Y;Q;D;E|H;S;N;A;G;T;Y;Q;D;E|P;S;L;T;G;C;W;N	0.306797	0.237194
131448	tri-Oxidation	47.9846	CON__P15636|P0A6Y8|P0A910|P09373|P39172|P23843|P0A9Q7|P11454|P0AEE1|P0A9B2|P0A799|P0AFG8|P04816|P00956|P0ADE6|P0A825|P52697|P76116|P0A6F5|P15254|P0A7V3|P37188|P25665|P0AGD3|P0AG67|P36683|P0ADK0|P62707|Q46857|P09169|P77737|P0AB71|P63020|P0A993|P0AEU0|P0A9G6|P0AG63|P23847|P0AET8|P06996|P0AC02	P0A799|P0A7W1|CON__P15636|P0A8W8|P23843|P09373|P0A9Q7|P76170|P0A9B2|P39172|P0CE47;P0CE48|P0AES9|P0ABK5|P0A7V0|P25665|P0A6T1|P52697|P0ADK0|P0A817|P0AG67|P0A6M8|P09831|P0A7V3|P0A6X3|P0A9G6|P0A825|P0AG63|P06610|P0ADE6|P0AFW2	93	69	0.000200966	0.000150181	W;G;A;T;H;L;N;V;Q;P;S;E|M|P;V|W;S;E;cterm;K|H;G;D;F;N;M;L;W;S;P;E;I;A;R;T;V|nterm;D;W|P;T;S;F;V;A;W;G;H;L;N;Q;E|L;T;G;C;S;W|P;N;M;T;I;L;W|W;G;A;T;H;L;N;V;Q|V;G;Q;T;A;I;N;R;L;W;M;H;Y|T;Q;A;N;M;H;V;W|S;W;Y|L;W;N;G|L;W;N;G;P;V|L;T;G;C;S;W;N|W|nterm;L;A;P;S;T;G;C;W|V;A;W;G;T;H;L;N;Q;P;S;E|V;G;A;M;S;P;I;Q;W;D;E;F|V;G;Q|M;L;A;R;W;T;D|nterm;L;W|A;G;W;M;C;D;V|F;V;A;W;G;T;H;L;N;Q;P;S;E|P;M;W;V|A;T;I;N;Q;L…	F;V;M|I;A;G;M;R;V;L;E|V;A;W;G;T;H;L;N;Q;P;S;E;I;Y|C;P;R;Q;Y;H|L;Y|Y;T;F;S;I|P;A;S;Q;G;I|I;N;A;Y;W;E;P;T;L;R;C;D|W|F;A;E;P;Q;R;V;S;G;T;M;L;D|P;T;S;F;V;A;W;G;H;L;N;Q;E|L;W;N;G;P;V|nterm;R;I;S;N;T;P;F;V;A;W;G;H;L;Q;E;Y|S;W;Y|P;A;S;Q;G|G;T|N;S;W;T;C;E;D|I;A;L|L;G;C;S;W|S;C;D;Q;F;V;N;H;R;W;L;G;M|L;W|P;A;Y|M;H;L;W;S|P;N;M;T;I;L;W|nterm;Y;Q;R;M;L;N;V;W;H;A;C;P|P;M;W|P;S;L;T;G;C;W;N|L;W;N;G|L;P;A;Q;H;F;N…	0.979927	0.99373
131450		48.0101	P02358		1		2.16093e-06		I;V;F;M;H;P;D;Q;S;E		0.0561639
131451		48.0362	P0A6P9	P0A6P9|P00954|P06996;P76335;P77747|P0A953|P00959|P0A6Y8|P0ACJ8|P0A752|P0ABK2|P0ADI4	1	17	2.16093e-06	3.70011e-05	nterm;E;A;I;R;M;G;S	nterm;G;M|nterm;S;G;A;R;V;M|nterm;N;M|nterm;M;A|nterm;E;A;I;R;M;G;S|nterm;M|nterm;M;L|nterm;H;M|nterm;S;T;M;D;H|nterm;Y;V;A;G;R;S;M;T;E|nterm;L;M	0.14246	0.994736
131453		48.1007	P0A9Q7		1		2.16093e-06		L		0.306618
131456		48.9323	CON__P15636		1		2.16093e-06		L;A;C;T		0.230808
131459		48.9852	P0A9T0|P0AB71|P0A9Q7|CON__P15636|P0A9B2|P0A6Y8|P0ABB4	P0A799	9	1	1.94484e-05	2.17653e-06	H;L;S;D;N;M;V|I;L;G;A;S;H;V;Q;M;E;Y;P|L;G;C;S;W|W;G;A;T;H;L;N;V;Q|W;G;A;T;H;L;N;V;Q;P;S;E|S;N;A;C;T|P;A;S;Q;G;I|I;A;Q;H|Y;G;Q;M;N;E;P;R;L;V;A;T	I;V;G;A;N;T;F	0.16568	0.0996859
131460		48.9918	P0A9M8|P09373|P00957|P0A9Q7|P0A8E7|P25665|P23843|P0A6T1|P0A6Y8|P0A7X3|P45578|P0ABT2|P0AB71|P33570|P0A862|P06996|P02930|P0CE47;P0CE48|CON__P15636|P0A6M8	P0A9Q7|P09373|P69441|P11454|P0CE47;P0CE48|P68066|P23843	25	12	5.40232e-05	2.61184e-05	I;F|M;G;P;S;E;N;T|L;F;T;N;A;G;M;Q;cterm;K|A;L;I|P;F;Q|L|L;Y|W|Y|A;Q;H|I;N;Q;R;S;L;E;Y;F;G;T;A;M;V;P|nterm;L;R;M;V;F;T;P;E;Y;D;S;G;I;W;A|F;T;V|P|P;T;I;L;R;D;S;Q;E;Y|V;I;H;E;D;G|P;V|Y;I;G;N;D;R;A;E;T|E;L|A;N;R;Y;L;I|V;G|I|P;N;M;T;I;L;W|V;A;W;G;T;H;L;N;Q;P;S;E|F	M;G;I;H;T;S;C;L;Y;D;Q;N|P;A|P;N;M;T;I;L;W;S;E|T;A;P;L;I|V;G;Q;T;A;I;N;R;L;W;M;H;Y|P;A;S;Q;G;I|G;T|L|nterm;L;R;M;V;F;T;P;E;Y;D;S;G;I;W;A|P;V;E;K|V;G;T|nterm;W;T;Q	0.956426	0.970253
131461		49.002	P0A9Q7	P21599	1	1	2.16093e-06	2.17653e-06	nterm;T;A;R;I;L;N;P;S;Q;G	I	0.0704091	0.853449
131462		49.0104	P60624	P62768	1	1	2.16093e-06	2.17653e-06	S	Y;cterm;K	0.362919	0.496826
131468		49.9818	P23843|CON__P15636	P68767|P23843	2	2	4.32186e-06	4.35307e-06	nterm;W;T|W;G;A;T;H;L;N;V;Q;P;S;E	I|P;D;E;V;H;Y;L;C;T;I	0.499056	0.993603
131469		49.9885	CON__P15636|P0ABK5|P0A9Q7	P39172|P09373	3	2	6.48279e-06	4.35307e-06	V;A;W;G;T;H;L;N;Q;P;S;E|P;T;S;G;N;I;A;L|S;Q;G;I	V;F;A;E;P;Q;R;S;G;T;M;L;D|A;G;L;M;D;Y;F;H;E;S;I;Q;N;V;R	0.164638	0.0361721
131470		49.9984	P0AB71|P23843|P06959|P0A9Q7|P0A862|P09373|P0AA04|P12758|P0ABK5|P0A6P1|P0AB91|P0A7D4|P02931|P0A6Y8|P0A9M8|P09831|CON__P15636|P0A7V8|P28635|P0CE47;P0CE48|P29131|P69441|P09151|P0A6P9|P0ABB4|P0AFK0|P0ADE6|P61175|P08839|P0AEY5|P67910|P0A9H7|P0A9G6|P31057|P31658|P0A9Y6|P06996|P0A7A9|P76344|P0ABJ9|P0AAI9|P0A8M0|P04846|P38489|P0AEU7|P21599|P00509|P0A7U3|P0A6K6|P25665|P09832|P09169	P0A799|P12758|P0A9Q7|P76116|P28635|P0A817|P0A9B2|P23843|P0A9M8|P0AB71|P0A862|P00934|P0A9Y6|P0A6P9|P0A9S5|P07395|P76344|P0AA04|P0AFY8|P0A7N9|P0AG67	99	33	0.000213932	7.18256e-05	V;F|V;Y|Q;M|M;G;I;H;T;S;C;L;Y;D;Q;N|P;V|F;D;V|I;T;A|P;I;W|S;Q;G;I|A;T;H;V;G;S;D;F;Y|I;A;L;Y|K;P;E;F;I;V|P;A;Q;V;M;I;D;F|H;T|P;T;Q;S;V|Y|S;T;A;E;D;N;Q|I|F|D;E;V;I|L|A;S;G;R;F;V;T;P;Y;L|W;G;A;T;H;L;N;V;Q;P;S;E|I;A;S;Y;Q;V|V;G;N;T|V;F;D|Y;T;F|F;S|V;G;N;T;F|V;G;T|I;F|L;Y|P;Y;Q;D;L;T|T;A;P|F;V|Y;L;V|P;A;Y;G|Y;I|V;T;I;A|V;G;S;A;F;H|A;G;F|nterm;F;G;A;N;I|P;F;V;A;E|L;I;H;P;A;M;D|G;A|E;Y;I|T;A;S;Q;F|H|A;S…	V;F;M|V;T;A;S;D;F;Y|L;I|L;I;C;N;V;R;Y;A;D|T;P|V;G;N;T;F|I|F;T;S;E;V|W|nterm;W;T;Q;P|E;S;V|A;T;V;F;I|F;S;N;G;A|F;Q;G;N;P;V;T|F;A;Q|Y|V;S|nterm;F;G;A;N|L|nterm;F;N;Q;I|P;A;Y;G;T|V;N;L;F|Q|T|F|nterm;G;F;T|nterm;F;S;A|P;W	0.983856	0.966349
131471		50.0054	P0AD61|P23843		3		6.48279e-06		I;H|P;A;Y;G|P;A;Y		0.44386
131472		50.0158	P76344|P0A9Q7|P0A7V0|P09373	P0CE47;P0CE48|P0A9Q7|P0A6Y8|P0AET8|P0AD61|P76344|P0AG67|P0A7V0|P0AE08	5	15	1.08046e-05	3.2648e-05	R|nterm;S;I;Y;F;R;G;L|nterm;N;G|nterm;V;H|nterm;L;H	H;G;cterm;K|nterm;A;Q;R;E|nterm;F;E|nterm;N;G|nterm;N;I|nterm;E;L;A;Q;S;G|nterm;G;V|nterm;A;N|nterm;V;H|nterm;A|nterm;V|cterm;K	0.955566	0.995137
131480		50.9812	P23843		1		2.16093e-06		N;Q;K		0.245139
131481		50.9946	P0AG55		1		2.16093e-06		L;S;G;F;H;P;V;D;Q;A;I;T		0.0525274
131482		51.0006	P09373|P39172	P00561|P09373|P0A862|P0A9Q7	2	5	4.32186e-06	1.08827e-05	A;S;T|F	L;G;Q;C|W;A;T;E;S;I;G;M;L;D|G;N;P;V;T|W;A;T;E|V	0.707305	0.974456
131483		51.0083	P76116	P09373|P0A6F5|P0A6P9|P0CE47;P0CE48	1	4	2.16093e-06	8.70614e-06	V;L;F	A;S;L;M;H;D;R;V;I;T;C;G|nterm;M;L;R;G;V;N|nterm;E;A;I;R;M;G;S|G;cterm;K	0.328738	0.49795
131490		51.9053	P0AES9|CON__P15636		3		6.48279e-06		I;A;T;V|W;G;A;T;H;L;N;V;Q;P;S;E;I;Y;cterm;K|W;G;A;T;H;L;N;V;Q;P;S;E		0.210931
131491		51.9228	P0A9Q7		1		2.16093e-06		P;A;S;Q;G;I;D;L		0.0996404
131493		51.982	P0A6P9|CON__P15636		2		4.32186e-06		T;E;L;A;I;cterm;K|A;W;G;T;H;L;N;V;Q;P;S;E		0.123819
131495		51.9948	P0ABJ9|P0A9Q7	P0ABJ9|P0A9Q7	3	2	6.48279e-06	4.35307e-06	nterm;T;G;R;Y|nterm;T;G;R;Y;H|nterm;N;G	nterm;T;G;R;Y;H|nterm;N;G	0.25355	0.483469
131496		52.0009	P0A9Q7|P0AB71	P09373	2	1	4.32186e-06	2.17653e-06	nterm;N;G|I;L;G;A;S;H;V;Q;M;E;Y	T;S;H;D;A;G;Y;I	0.402888	0.113217
131497		52.0089	P25665|P77735|P0A7Z4	P0A7Z4	3	1	6.48279e-06	2.17653e-06	P;V;T;I;L;C;W;S;F;R;E;D;A;cterm;K|nterm;T;D;L;R;V;S;C;G;M;F;E;P;N;H;A;W|V;S;T;H;A	Q;V	0.164934	0.385678
131502		52.0817	P0A908		1		2.16093e-06		nterm;S;W;T;G;L		0.199047
131503		52.9033	CON__P15636|P0A799		2		4.32186e-06		W;G;A;T;H;L;N;V;Q;P;S|L;W;N;G;P;V		0.166475
131504		52.9095	CON__P15636|P0A6Y8|P0A9Q7|P0ABK5|P63235|P0AES9|P0A9B2|P0AET8	P0A9Q7|CON__P15636|P0A9B2	13	4	2.80921e-05	8.70614e-06	W;G;A;T;H;L;N;V;Q;P;S;E|L;S;A;Q;T;D;V;N|P;S;L;T;G;C;W;N|L;G;C;S;W|P;T;S;G;N;I|T;P;D;M;A;I;V;N;L|T;G;V;L;E|L;V;Q;G;I;A;T|V;S;N;A;C|N;M;T|E;P;T;S;G;N	L;G;C;S;W|W;G;A;T;H;L;N;V;Q;P;S;E|V;S;N;A;C;T	0.298692	0.163032
131505		52.9157	CON__P15636|P0A9Q7	P0ADA7|CON__P15636	3	3	6.48279e-06	6.5296e-06	W;G;A;T;H;L;N;V;Q;P;S;E|P;A;S;Q;G;I|T;S;G;E;V;P;F;A	nterm;R;D;N;T;A;I;G;L;V;S|P;T;S;F;V;A;W;G;H;L;N;Q;E|W;G;A;T;H;L;N;V;Q;P;S;E	0.131046	0.0451453
131507		53.006	P0ADE6|P0A9Q7|P0ABJ9		3		6.48279e-06		F;N;V|nterm;T;A;R;I;L;N;P;S;Q;G|nterm;T;G;R;Y;H;F;E;Q;S		0.236198
131508		53.0154	P0A953|P0A9Q7	P0CE47;P0CE48	2	1	4.32186e-06	2.17653e-06	S;A;C;T;H;I;G;N;V|Y;F;R;G;S;L;P;I;A;V	I	0.0818319	0.922364
131510		53.0852	P0ADE6		1		2.16093e-06		nterm;Q;V;Y		0.289412
131511		53.9115	P60723|P0A7D4|CON__P15636|P0A9B2		4		8.64371e-06		A;L;T;V;S;E;F;G;R;D;N|P;S;G;I;L;R;E;N;V;T|W;G;A;T;H;L;N;V;Q;P;S;E|G;Q;D;I		0.246937
131513		54.0109	P23843|P76344|P0AD61|P0A6A3|P0ABK5|P0CE47;P0CE48|P09373|P60624|P0AA04|P0A910|P0ABT2|P69908;P69910|P0A9Q7|P10121|P0A6F5|P0A7V3|P0A7Z4|P0AG48|P0ADZ4|P0A9B2|P0A825|P0AG44|P62707|P0AFG8|P0A6Y8|P0A7V0|P0AG63|P0AG67|P0AB91|P0A7R5|P0A7L8	P0CE47;P0CE48|P0AB71|P62707|P0A6P9|P0A9Q7|P0A7M2|P0AG63|P0A6F5|P0A8M3|P0A7V3|P23843|P0AB91|P69908;P69910|P0AG44|P0AEH5|P09373|P0ABT2|P0A6A3|P0AA10|P0ADE6|P0A9B2|P0A7R5|P60624|P0AD61|P0A7V0|P0A910|P69908|P00561|P0A7Z4|P0ABJ9|P0AE08|P0A6Y8	107	91	0.000231219	0.000198065	nterm;E;I|nterm;Y;I|nterm;M;L|nterm;E;H;G;I;R;Y;A|nterm;P;G|nterm;P;H|nterm;L;H|nterm;P;V|nterm;M;F|nterm;P;H;V|nterm;I;S;A;R|nterm;E;L|nterm;L;Q|nterm;E;Y|nterm;E;N|nterm;M;L;R;G|nterm;P;W|nterm;P;R;L|nterm;N;H|nterm;T;A;R;I|nterm;M;Y|R;L;G|R;Q;L;I;E;G|R|nterm;E;A|nterm;E;L;R;V|nterm;L|nterm;W;T;Q|nterm;I;V|nterm;V;L|nterm;L;N|nterm;P;L|H|nterm;F;E|nterm;W;T|nterm;A;V|nterm;Q;T;L;V;R;N|nterm;V|n…	nterm;P;H|nterm;P;G;N|nterm;L;N|nterm;L|nterm;L;N;E;R;H|nterm;E;A|E;R;V;cterm;K|nterm;G;I|H;G;cterm;K|nterm;T;A;R;I|nterm;S;W|nterm;M;L|nterm;R;E|nterm;E;A;I;R;M;G;S|nterm;P;M|nterm;P;W|nterm;P;L|nterm;E;Y|nterm;L;Q|nterm;E;L;R;V|nterm;R;V|G;cterm;K|nterm;L;A|nterm;E;L|nterm;E;H;G;I;R;Y;A|nterm;A;V|nterm;V;Y|nterm;E;H;G;I;R;Y;A;T|nterm;I;Y|nterm;L;H;T;Y;R;D|nterm;V;L|nterm;E;R|nterm;P;V|nterm;E;A…	0.996552	0.995138
131514		54.0165	P0AA04		1		2.16093e-06		nterm;M;F		0.499934
131515		54.0229	Q46845		1		2.16093e-06		F		0.921486
131525		54.9946	P0C8J6|P0ADI4|P0AG48|P0A910|P02930|P0A6T1|P23843|P64581|P15639|P07023|P09373|P0ADE6|P05793|P0AG67|P60422|P0AFG8|P0ADG4|P00509|P0ADV7|P23930|P0A8V2|P76116|P0AB38|P00864|P0A6M8|P39172	P0C8J6|P0ADI4|P0A6T1|P0A7C6|P00579|P15639|P0A910|P05793|P23843|P64581|P0AG48|P0ADV7|P09373|P0ADE6|P0A6M8|P00509|P60422|P23930|P0ADG4|P00864|P16700|P02930	95	65	0.000205288	0.000141475	nterm;Q;Y;H|nterm;Q;H|nterm;Q;H;R;V;S;E|nterm;Q;R|nterm;Q;H;R|nterm;Q;E|L|nterm;Q;T;L;V;R;N|nterm;Q;S;R|nterm;Q;N;V;R|nterm;Q;A|nterm;Q;Y|nterm;Q;V|H;R|nterm;Q;N|nterm;Q;G|nterm;Q;L|nterm;Q;T;V|R|nterm;Q;T;L|nterm;Q;T;L;V;R;N;G|nterm;Q;N;R|nterm;Q|nterm;Q;S;R;Y;L;G;E;T|N|A|nterm;Q;S;G;R|nterm;Q;N;G;M|nterm;Q;F	nterm;Q;Y|nterm;Q;H|nterm;Q;L|nterm;Q;C;R;E;G;L|F|nterm;Q;N|nterm;Q;R|nterm;Q;T;L;V;R;N;G;S|nterm;Q;S;R|nterm;Q;S;R;Y;L;G;E|nterm;Q;V|nterm;Q;T;L;V;R|nterm;Q;S;G;R;Y|H;R|nterm;Q;H;R;V;S;E|nterm;Q;S;G;R|nterm;Q;N;G|nterm;Q;A|nterm;Q;N;R;Y;D|nterm;Q;H;R|nterm;Q;G|nterm;Q;E|nterm;Q;T;L;V;R;N;G;S;E|R	0.994246	0.988646
131527		55.0139	P0AG55|P69908;P69910|P37689|P31057|P0A9T0|CON__P15636	P0A9Q7|P0AG63	7	2	1.51265e-05	4.35307e-06	L;S;G;F;H;P;V;D;Q;A;I;T|V;P;T;F;G;Y;N;E|V;G;Q;L;I;T;A;D;H;N;E;M;R;P|I;G;A;N;V;T;D;Q;L;M;H;F;P|I;P;A;L;C;D;S;cterm;K|W;G;A;T;H;L;N;V;Q;P;S	nterm;N;G;A;L|E;C	0.0864401	0.491916
131528		55.0216	P09373|P0CE47;P0CE48|P0A9Q7|P0A6Y8|P05793|P0AB67|P0A9C5|CON__P15636	P0AB71|P76002|P0A6F9|P02931	11	4	2.37702e-05	8.70614e-06	T;S;H;D;A;G;Y|nterm;P;F;L|M;G;I;H;T;S;C;L;Y;D|V;A;S|nterm;P;F;L;I|A;Q;H|H|nterm;N;S;H;V;I;T;P;G;Y;M;A;Q|A|nterm;R;I;S;N;T;P;F;V;A;W;G;H;L;Q;E	I;L;G;A;S;H;V;Q;M;E;Y|L;F;G;P;I;D;S;V;R;Y;E|nterm;S;A|nterm;K	0.906865	0.989679
131536		56.0085	CON__P15636	P0A9Q7	1	1	2.16093e-06	2.17653e-06	T;H;L;N	M;G;I;H;T;S;C;L;Y;D;Q;N;P;A;R;V	0.247367	0.045414
131537		56.0182	CON__P15636|P23843|P0A6F5|P0ABK5|P0A9Q7|P0A9B2	P76002|P0A9B2|P0A6Y8|P0A9Q7|P23843|P0A6F5	10	8	2.16093e-05	1.74123e-05	W;G;A;T;H;L;N;V;Q|P;D;E;V;H;Y;L;C;T|G;V|A|I;G;D|I;G;D;L;Y|V;H|nterm;M;I;A;V;T;S;G|H|F;V;A;W;G;T;H;L;N;Q;P;S;E	L;F;G;P;I;D;S;V;R;Y;E;H;Q|V;H|L;F;G;P;I;D;S;V;R;Y;E;H|I;A;Q;H|T;P;A;S;Q;G;I|N|S;Q;G;I|H;A;T;R;V;E	0.850691	0.976557
131538		56.0263	P23843|P00934|P0AE08|P09373|P0A9B2|P0ADA7|P0AA04|P0A6Y8|P0ABK5|P0AES6|CON__P15636|P0A799|P0A9Q7|P00547|P07023|P76344|P60723|P0A7F3|P0ABT2|P39172|P31057|P0AA10|P06959|P0A6A3|P07395|P0ABJ9|P0A910|P0A7L8|P0A9C5|P0AES9|P0A6P9|P0A9H3|P0AED0|P18843|P69441|P0A6F5|P23721|P0CE47;P0CE48|P0A867|P0A6X3|P00959|P0A879|P0AD61|P62707|P0A7N9|P0A6F9|P08200|P0AG67|P0AEM9|P0A7S9|P0ADV7|P09169|P0A6S7|P0A7R5|P0AB71|P6…	P0AA10|P0AG55|P0A799|P0A9Q7|P0AB71|P0A6X3|P0A6P1|P23843|P0A910|P69776|P37329|P0ABK5|P0A6Y8|P09373|P0CE47;P0CE48|P30125|P68066|P69797|P0A6A3|P0AE08|P0A9B2|P00888|P0AFU8|P0ACA3|P00934|P0C0V0|P0A879|P0A6P9|P0A6T1|P0A903|P00959|CON__P15636|P76116|P31057|P0A7F6|P69783|P0AED0|P0A6A8|P0ABT2|P0A6H5|P62707|P0AG48|P23721|P09169|P0AET8|P05793|P0A817|P0A6F5|P0ABJ9|P69908;P69910|P61175|P0A7J3|P0A7D4|P0A7N9|P0…	664	618	0.00143486	0.0013451	P;D;E;V;H;Y;L;C;T|T;A;S;G;D;V;H;F;Y;L|H|D;H|T;S|A;V;S;T;I|nterm;R;D;N;T;A;I;G;L|nterm;M;F;Q;E;V|I;A;Q;H|H;E;cterm;K|nterm;A;I;D;H|nterm;P;G;V;E|nterm;V;S;G;L;H|T;H;L;N;V;Q|nterm;R;I;S;N;T|W;N;G;P;V|nterm;L;G|nterm;T;H|L;Q;A;M;V;H;D;G;P|H;cterm;K|nterm;N;G;A;L|nterm;R;I;S;N;T;P;F;V;A;W;G;H;L;Q|P;A;S;Q;G;I;D|M;G;I;H|H;Q;V;A;Y;G;R;T;cterm;K|nterm;R;G;T;V|I;A|nterm;D|N;R;T;H|T;S;H;D;A;G;Y;I|nterm;T;A…	H|V;I;N;S;L;G;F;H;P;D;Q;A;T;E;C|A;Q;G;H;D;V|C;L;Y;T;D;Q;N|nterm;S;D;V;A;I;L;G;H;Q;M;E;Y|I;S;T;V;P;R;H;N;A;G;Y;Q;D;E|nterm;S;L|A|T;S|nterm;D;S|S|nterm;I;D|nterm;T;N;W|H;E;cterm;K|I;A;Q;H|Q;G;V;F|nterm;P;H;V|V|S;Q;G;I;D;L|nterm;T;A;R;I;L;N;P;S;Q|nterm;N;Y;H|I;E;Y;R;V;P;K|nterm;T;L|nterm;S;I;Y;F;R;G;L|N;T;S;D;L;H|V;G|nterm;L;V|F;G;I;E;L;M;T;V;H|nterm;H;N;L|nterm;M;F|nterm;R;S;V;M|N;V;G|nterm;T;A;R;I…	0.999257	0.996552
131541		56.8877	P0A9B2		1		2.16093e-06		nterm;L;T;G;M;A;F;R;V;P;N		0.0768311
131546		57.0024	P63284;P63284-2|P0AB71	P25665	2	1	4.32186e-06	2.17653e-06	P;G;Y;V|I;L;G;A;S;H;V;Q;M;E;Y	nterm;C;H;E;L;A;R;D;N;S;G;T	0.1672	0.0515527
131547		57.0101	P0A9Q7		1		2.16093e-06		nterm;N;H		0.499973
131548	Carbamidomethyl	57.0228	P23843|P0A9Q7|P09373|CON__P15636|P0ADE6	P23843|P0CE47;P0CE48|P0A7Z4	6	3	1.29656e-05	6.5296e-06	P;D;E;V;H;Y;L;C;T|nterm;A;V|L|nterm;L;A;P;S;T;G;C;W|nterm;R;I;S;N;T;P;F;V;A;W;G;H;L;Q|nterm;Q;V;Y	P;D;E;V;H;Y;L;C;T;I|K|T;A;D;I;H;G;V;E;K;P;Q;C;L;N	0.499992	0.955059
131549		57.0293	P0A799|P0AG55|P31057|P0A6T1	P0A879|P39172|P09373|P04391|P0A6Y8|P23721	4	8	8.64371e-06	1.74123e-05	F;S;L|S;L;G;F;H;P;V;D;Q;A;I;T;E|I;G;A;N;V;T;D;Q;L;M;H;F|H	nterm;T;N|L;W;S|I;P;T;Q;S;V;L|nterm;D;S;T;R;C;F;E;V;A;Y;Q;G;L|A;V;S;T;I;H|I;A;Q;H;T|nterm;V;L;F;C;H;G;R;Q;A|M;H;L;W;S;P;E;I;A;R;T;V	0.878383	0.489048
131550		57.0366	P0A910		1		2.16093e-06		nterm;D;G;S;V		0.184611
131555		57.9938	P0CE47;P0CE48		1		2.16093e-06		V;G;T;I		0.239052
131556	Carboxymethyl	58.0056	P0AA04|P0A6F5|P0AE08|P09373|P0A9Q7|P0A910|P23721|P07003|P0A9C5|P23843|P0A9G6|P0A9B2|P69783|P69908;P69910|P0CE47;P0CE48|P08839|P0A6Y8|P0A6P9|P60624|P0ABT2|P31658|P0A799|P0ABV2|P25665|P0ABB0	P0A910|P0A9C5|P0A6F5|P0A9Q7|P23721|P0A8E7|P0CE47;P0CE48|P07003|P0A6P9|P0AE08|P0A6F9|P0A6Y8|P25665|P0ABT2|P60624|P06959	69	42	0.000149104	9.14144e-05	nterm;M;F;Q|nterm;V;A;L;R;M;E;P;Q;I|nterm;M;L;R;G;V;N|nterm;A;Q;Y|nterm;L;H|G|nterm;A;N;R;S;M;V|nterm;P;A|nterm;P;M|T;I;N;L|G;N|nterm;M;W;R|nterm;L;T;G;M|G;S;V;T|nterm;I;S;A;R;G;M|nterm;L;Q|A;R;G;M|A;V;T|T|nterm;L;H;T;Y;R;D;A;I;P;Q;S;V;N|T;G;N|G;N;T|G;A;N|nterm;P;H|nterm;M;L;R;G;V|G;A|nterm;M;R|nterm;G;M|nterm;M;R;A|G;I|nterm;S;Y|nterm;P;N;L|nterm;V;M|nterm;L;G|E;G;R;A;N;V|G;S;V|nterm;T;M|nterm;L…	G|nterm;P;M|G;V|nterm;A;N;R;S;M|nterm;P;A|nterm;G;M|nterm;A|nterm;P;H|nterm;E;A;I;R;M|nterm;M;L;R;G;V;N|nterm;A;N;R;S;M;V;P;F;Q|T;R;N;Q;G;D;H|G;A|nterm;T;A;R|G;A;N;T|M;N;V;P;F|nterm;L|G;N|nterm;S;Y|nterm;M;L;R;G;V|G;I|N;P|T;G|H;G;cterm;K|nterm;V;A	0.99385	0.995842
131558		58.0399	P0A6P1|P00370|P0A6G7	P0A6P1	3	1	6.48279e-06	2.17653e-06	M|nterm;M;D|nterm;R;F;C;L;P;N;S;V;M;I;H;Q	M	0.93307	0.97236
131564		58.9446	P0A910	P0A9B2	1	1	2.16093e-06	2.17653e-06	P;V;T	V;S;N;A	0.304702	0.244308
131567		59.0004	P0AA04|P0A6F5|P0A910|P0A9B2|P31658|P08839	P0AA04|P0A9Q7|P0A6F5|P08839|P0ADI4	9	9	1.94484e-05	1.95888e-05	nterm;M;F|nterm;M;L;R|nterm;M;L;R;G;V|nterm;M;L;R;G;V;N|nterm;I;S;A;R;G;M;E|nterm;L;T;G;M|nterm;V;M|nterm;M;I	nterm;M;F|A;V;T|R;G;V;N|nterm;M;L|nterm;M;L;R|nterm;M;I|nterm;Y;V	0.499971	0.496678
131571		59.0346	P69908;P69910		1		2.16093e-06		I;G;V;P;T;F;Y;N;E;Q;L;H;D;A;cterm;K		0.0369521
131572		59.0422	P0CE47;P0CE48		1		2.16093e-06		nterm;M;V;T;L;I		0.161425
131576		59.9458	P69783|P0A9Q7	P0A9Q7	2	1	4.32186e-06	2.17653e-06	nterm;L;S|nterm;N;G;A;L	P;A;S;Q;G;I	0.3967	0.124287
131579		60.012	P0A7W1	P0A6P1	1	1	2.16093e-06	2.17653e-06	G;S;R;V;F;M;Q;P;A;E;T;I;L;H;N	K;P	0.0284729	0.475762
131580		60.02	P0ABT2|P23843	P0A9Q7|P0CE47;P0CE48|P23843|P0AE08	5	4	1.08046e-05	8.70614e-06	S;R;D;L;cterm;K|L;D;cterm;K|L;Y;N;T	S;Q;G;I|V;G;T;I|L|V	0.331273	0.975261
131581		60.0499	P69908;P69910|P23843|P0AE08|P0CE47;P0CE48|P0AD61|P18843|P0A817|P0ABT2	P69908;P69910|P0A9Q7|P0AB71|P0ABT2	8	4	1.72874e-05	8.70614e-06	V;P;T;F;G;Y;N;E;Q;L;H;D;A;cterm;K|S;D;L;H|H;cterm;K|V;G;T|nterm;S;Y|nterm;N;G;T|L;D	nterm;N;G;Q;A;V;T;I|nterm;N;H|I;L;G;A;S;H;V;Q;M;E;Y;P;T;D|L;D	0.49845	0.487843
131586		60.9614	P0A9Q7|P69776|P23843|P0CE47;P0CE48		8		1.72874e-05		L|nterm;P;L		0.994851
131588		60.9805	P0AG48	P0A799|P0A9Q7|P0AG48|P50457	1	4	2.16093e-06	8.70614e-06	nterm;M;Y	W|nterm;M;Y|A;G;M;P;L;S;V;N;I;D;T;Y;H	0.5	0.987758
131594		61.9482	CON__P15636	P0CE47;P0CE48	1	1	2.16093e-06	2.17653e-06	W;G;A;T;H;L;N;V;Q;P;S;E	K	0.0450639	0.944757
131598		62.0033	P0AD61|CON__P15636|P0A9B2	CON__P15636|P0A6U5	4	2	8.64371e-06	4.35307e-06	nterm;M;L;D;A;G;N;V;R;F;S|A;C|A;C;T|V;S;N;A;C;T	L;A;C;T|A;Y;V;N;M;L;H	0.365121	0.24679
131599		62.0158	P0A9B2	P0A7S9|P0CE47;P0CE48|P23847|P0A9A6|P0AED0	1	5	2.16093e-06	1.08827e-05	K;A;V;cterm	nterm;H;A|H;G;cterm;K|nterm;H|nterm;H;V|nterm;H;I	0.198926	0.499993
131604		62.9492	CON__P15636	CON__P15636	2	2	4.32186e-06	4.35307e-06	C;T;G;S|L;A;C;T	L;A;C;T;G;S	0.245429	0.166438
131606		62.9726	P0AE08	CON__P15636	1	1	2.16093e-06	2.17653e-06	V	T;E	0.9493	0.354521
131607		62.9788	CON__P15636		1		2.16093e-06		V;A;W;G;T;H;L;N;Q;P;S;E		0.0412006
131610		63.0063	CON__P15636	CON__P15636|P0A9B2	1	2	2.16093e-06	4.35307e-06	L;A;C;T	A;C;T;G;S|C	0.247737	0.886262
131611		63.0118	P0A9B2	P0A9B2	3	2	6.48279e-06	4.35307e-06	V;S;N;A;C|S;C|S;C;T	S;C;T	0.458481	0.330709
131612		63.0255	P0ABJ9	P06715	1	1	2.16093e-06	2.17653e-06	nterm;T;G;R;Y;H;F	nterm;H;Y;D;I;A	0.166024	0.141332
131620		63.9435	CON__P15636|P0A910	P0A910|CON__P15636|P0A825|P0A9Q7	8	10	1.72874e-05	2.17653e-05	C|A;C|L;A;C;T	T;C|A;C;T|T;L;A;C|L;A;C|A;C;T;G;S|C|L;A;C;T|nterm;L;A;P;S;T;G;C;W|V|I;T;D	0.978105	0.978659
131621		63.9541	CON__P15636	CON__P15636	2	2	4.32186e-06	4.35307e-06	A;C|L;A;C	A;C|A;C;T	0.343513	0.481686
131622		63.9788	P0A799|P0AD61|CON__P15636|P0A9Q7|P62707|P23843|P0A9B2|P0AGD3|P0AG67|P0AE08	P37329|CON__P15636|P0ABK5|P0A9B2|P0A9Q7|P23843|P0AE08|P0AB71|P09373|P0AFW2|P0AGD3	26	23	5.61841e-05	5.00603e-05	L;W;N;G;P;V|nterm;L;D;A|W;G;A;T;H;L;N;V;Q;P;S;E|P;S;L;T;G;C;W|V;A;W;G;T;H;L;N;Q;P;S;E|W;G;A;T;H;L;N;V;Q;P;S|A;W;G;T;H;L;N;V;Q;P;S|W;N;V;L;D;E;Q;A|A;W;G;T;H;L;N;V;Q|nterm;W;T;Q;P;G;N;I|S;W|G;W;T|P;W;Q|W;G;A;T;H;L;N;V;Q|A;W;G;T;H;L;N;V;Q;P;S;E|Y;V;A;S;H	W;T;S;L;N;G;R;A;V;D|P;T;S;F;V;A;W;G;H;L;N;Q;E|I|S;W;Y|P;A;S;Q;G;I;D;L;Y;N;F;cterm;K|L;G;C;S;W|W|L|Y;V;A;S;H|nterm;W;T;Q|W;A;T;E;G;V|A;W;G;T;H;L;N;V;Q|P;T;S;F;V;A;W;G;H;L;N;Q;E;I;Y|Y;T;F|nterm;E;M;C|A;I;V|W;T|P;A;Y;G|P;Y;Q;T;L;N;R;S;W;G;E;A;M;D;V;cterm|W;G;A;T;H;L;N;V;Q;P;S;E|V;A;W;G;T;H;L;N;Q|V;A;W;G;T;H;L;N;Q;P;S;E|P;A;Y;G;T	0.499148	0.98978
131625	Comp.:C5H4	64.0316	P0A6Y8|P0AEB2|P09373|P0A9Q7|P00561|P0AEG6|P06959|P0AEU0|P67910|P21889|P0A7A9|P0A6T1|P23843|P52697|P69222|P64463|P0ADE6|P0A7K6|P28304|P0AED0|P0AG44|P0AEG4|P0A6M8|P0A796|P38489|P0A7J7|P0AB71|P35340|P0ADG7|P0A9A6|P15288|P09151|P0AGD3|P11447|P62707|P60664|P0AG55|P05793|P0A6H8|P0A825|P0A6P1|P0AEM9|P09551|P0A9P0|P45395|P0ABT2|P39172|P0A9X4|P0A7S9|P77202|P09424|P0A910|P24182|P0A9M8|P0AE08|P76116|P0A7U7|…	P06715|P09373|P0CE47;P0CE48|P0AG67|P0A6Y8|P21499|P0A9X4|P0A6F5|P0A910|P30859|P21367|P0A9Q7|P76177|P60422|P0AB71|P0ADG7|P0AGA2|P0A6P1|P0AGD3|P69908;P69910|P0A796|P00561|P11875|P18843|P0ABT2|P67910|P09832|P0ACF8|P0AE78|P0A6P9|P0A9T0|P0C0L2|P0ADW3|P25906|P37329|P0A817|P0AEG6|P0AEU0|P0A9M0|P07004|P64463|P23847|P0A7F6|P0AEG4|P0AEZ3|P0A9M8|P68066|P52697|P0ADZ7|P09549|P0AFG8|P0AED0|P0AGD1|P23843|P62707|…	402	755	0.000868693	0.00164328	nterm;R;I|nterm;A;S;Y|nterm;T;H|nterm;A;V|nterm;H;V|nterm;R;V;G|nterm;G;R|nterm;G;L|nterm;A;E|nterm;E;I|nterm;L|nterm;F;E|nterm;G;R;Y;A|nterm;Q;Y|nterm;N;Y|nterm;I;L|nterm;T;A|nterm;A;Q;R|nterm;I;S|nterm;A;G;D;R;V|nterm;H;I|R|nterm;T;Q|nterm;T|nterm;H;A|nterm;G;Y|nterm;I;S;R|nterm;H;N|nterm;H;T|nterm;H;E|nterm;Q;T|nterm;N;G|nterm;G;F|nterm;A;I|nterm;E;L|nterm;H|nterm;G;V;P;F;R;E;A;H|nterm;R;Y|nte…	nterm;H;Y|nterm;G;D;W|F;R;cterm;K|nterm;H;P|nterm;F;E|nterm;L|nterm;T;C;I;H;G;D|nterm;G;Q|nterm;A;N|nterm;I;S;A;R;G;M;E|nterm;A;Y|nterm;F;R;V;E|nterm;N|nterm;E;Y|nterm;A;E|cterm;K|nterm;H;N|H;G;cterm;K|nterm;H;E|nterm;N;G|nterm;S;G|nterm;H;S|nterm;H;I|nterm;H|nterm;H;A|nterm;H;V|nterm;Y;G|nterm;S;Y|nterm;G;R|nterm;I;S|nterm;L;E|nterm;I;S;A;R|nterm;D;H|nterm;G;M|nterm;A;L|nterm;T;H|nterm;G;T|nterm…	0.997561	0.999864
131626		64.0428	P23843	P0AC59	1	2	2.16093e-06	4.35307e-06	L;Y;N;T;S;D;H;cterm;K	C	0.111027	0.985811
131627		64.0527	P0ABT2		1		2.16093e-06		S;R;D;L;cterm;K		0.166339
131629		64.0769	P02931	P02931	2	1	4.32186e-06	2.17653e-06	nterm;K	nterm;K	0.988653	0.9942
131631		64.1307	P0A9Q7		1		2.16093e-06		nterm;L;A;P;S;T;G;C;W;N		0.06657
131635		64.9596	CON__P15636	P25665|CON__P15636	2	3	4.32186e-06	6.5296e-06	A;C;T;G;S;L|C;T;G;S;L	nterm;C;H;E;L;A;R;D;N;S;G;T|L;A;C;T;G;S|A;C	0.19415	0.381824
131637		64.9829	P0A9Q7|P0A6X3|P09373|P0A7W1		6		1.29656e-05		P;A;S;Q;G;I;D;L|S;T;V;P;R;H;N;A;G;Y;Q;D;E|P;S;E|P;I;W;A;T;E;S;G;M;L;D|Q;S;V|P;A;S;E;G;T;I;M;R;V;L;H;N		0.31721
131638		64.99	P0AGJ9	P0A6Y8|P28635|P0AGJ9	8	9	1.72874e-05	1.95888e-05	G;A;T;L;I;D;P;S;F;cterm;K|V;G;A;T;L;I;D;P;S;F;cterm;K|G;D;P;S;F;cterm;K|V;G;A;T;L;I;D;P	L;V|V;G;N;T;F|G;A;T;L;I;D;P;S;F;cterm;K|G;A;T;L;I;D;P|V;G;A;T;L;I;D;P;S;F;cterm;K	0.143415	0.491815
131640		65.0154	P0A9Q7	P0A9Q7	4	9	8.64371e-06	1.95888e-05	nterm;N;G	nterm;N;G	0.497742	0.497864
131641		65.0288	P75777|P0CE47;P0CE48	P75777|P0AEB2|P38038|P0A910	3	5	6.48279e-06	1.08827e-05	nterm;P;Y;H|nterm;P;H	nterm;P;Y;H|nterm;A;S;Y;V|nterm;S;R;A;P;V;Q|nterm;I;S;A;R;G;M;E;N	0.379696	0.330739
131645		65.0806	P0A6A3		1		2.16093e-06		V;L;N;C;G;S;cterm;K		0.0999896
131648		65.983	P0ABK5|P0A9Q7|P0AB71	P0A6X3	3	1	6.48279e-06	2.17653e-06	I|G;C;S;W|F;V	S;T;V;P;R;H;N;A;G;Y;Q;D;E	0.888624	0.0243216
131649		65.9929	P23843|P0A6X3|P39172|P09373|P0ABK5|P0AE08|P28635|P0AB71|P0A6Y8|P25665|P0CE47;P0CE48|P0A867|P0A9Q7|P62707|P0AC02	P0A9Q7	20	1	4.32186e-05	2.17653e-06	V;P|T;V;P;S;R;H;N;A;G;Y;Q;D;E|V;F;A;E;P;Q;R;S;G;T;M;L;D|P;T;Q;S;V|P;T;S;G;N;I|Y;A;V|V;G;N;T;F;Y|nterm;W;T;Q|nterm;W;T;Q;P;G;N;I|Y|M|G;T;I|L|W|P;A;Y;G;T	P;A;S;Q;G;I;D;L;Y;N;F;cterm;K	0.989668	0.0712111
131650		66.0029	P62707		1		2.16093e-06		nterm;R;Y		0.331265
131653		66.0218	P0A9Q7|P0CE47;P0CE48|P0AE08|P0AA04|P23843|P0ADE6|P09373	P06959|P0A9B2|P0ABK5|P25665|P0A9Q7|P0ADB1|P0CE47;P0CE48|P63284;P63284-2|P23843|P0AB91|P69908;P69910|P02413|P0A6F5|P0A7V3|P0A7R1|P60624|P0A9P0|P0AG67|P0A6P9|P0A7L0|P0A867|P0A910|P0A7D4|P0AE08|P09373|P0AB71|P76402|P0A9M8|P76116|P0AG48|P0A799|P0AEM9|P0ADE6|P0ADZ7|P61175|P63235|P0A7V0|P0A6F9|P0A817|P09373;P42632|P0AD61|P0ACF8|P30177|P0AEU7|P0A6Y8|P28635|P05793|P0ABT2|P21599|P0AA25|P0AED0|P0A9Y6|P0A862	15	153	3.24139e-05	0.00033301	F;cterm;K|H;G;cterm;K|G;cterm;K|P;A;cterm;K|nterm;M;F|cterm;K|N;cterm;K|Y;cterm;K|G	G;Q;R;L;T;cterm;K|A;cterm;K|cterm;K|H;E;cterm;K|I;cterm;K|F;cterm;K|G;cterm;K|P;G|N;S;cterm;K|R;V;cterm;K|nterm;A;V;T;N|L;cterm;K|nterm;L;A|L|A|T;cterm;K|H|N;A;R;L;V;cterm;K|H;G;cterm;K|N;cterm;K|I;G;cterm;K|A;V;cterm;K|Y;cterm;K|nterm;F;N|D;cterm;K|P;A;cterm;K|V;cterm;K|H;cterm;K|G;A;cterm;K|S;G;cterm;K|Q;L;S;N;D;P;cterm;K|H;E;G|P;cterm;K|nterm;G;D;E|G;Q;cterm;K|M|N|S;cterm;K|E;cterm;K|nterm;Q;Y…	0.982891	0.997684
131660		66.999	P0A9H3|P06959|P0CE47;P0CE48|P37188	P23843	4	1	8.64371e-06	2.17653e-06	V;P;Y;T|G;A;N;L;S;R;W;V;M;I|V;G;T|M;P;F;I;S;G	nterm;W;T;Q	0.329434	0.314673
131661		67.0061	P0A9Q7|P0CE47;P0CE48	P64463|P09373|P0CE47;P0CE48|P0A9Q7|P0A7M2|P0ABT2|P23843|P0A7U3|P0AE08|P0A9T0|P0A9B2|P76344|P0AG67|P0A7D4	4	29	8.64371e-06	6.31195e-05	cterm;K|G;cterm;K|H;G;cterm;K	G;L;T;A;E;Q;I;R;cterm;K|nterm;A;Y|cterm;K|H;cterm;K|nterm;G;I|H;G;cterm;K|nterm;L|G;cterm;K|nterm;S;Y|nterm;G;P|R;G;cterm;K|nterm;A|nterm;N;H|nterm;F;L|nterm;V|nterm;G;V|nterm;A;N|nterm;S;I;Y;F;R;G;L|nterm;A;I	0.986241	0.993812
131667		67.9067	P0A9Q7		1		2.16093e-06		P;S;L;T;G;C;W		0.0989733
131670		67.9998	P0A9M8		1		2.16093e-06		F;P;D;L		0.247894
131672		68.0261	P0A7S9|P23843|P0ABB0|P0A9Q7	P0CE47;P0CE48|P0A6P9|P0A9Q7|P0ADV1|P23843|P0ABB0	5	8	1.08046e-05	1.74123e-05	nterm;H;A|nterm;W;T;Q|nterm;C;I|nterm;N;H	D|cterm;K|nterm;L|nterm;A;V|H;Y;E;L;A;cterm;K|nterm;W;T;Q;P;G;N;I|nterm;C;I	0.499928	0.986459
131674		68.0562	P0A9Q7|P0A9C5	P0A858|P0CE47;P0CE48	2	2	4.32186e-06	4.35307e-06	nterm;N;G;A;L|A;L	G;H;S;E;R;T;Y;cterm;K|nterm;P;H	0.480359	0.497583
131675		68.0619	P0AE08|P23843|P0CE47;P0CE48	P0CE47;P0CE48|P0AB71|P0A9Q7|P0A6F9|P0A6F5|P0ACF0|P69908;P69910	3	10	6.48279e-06	2.17653e-05	nterm;A;Q|nterm;L|nterm;P;H	nterm;P;H|nterm;P;G;N|nterm;N;G|nterm;S;A|nterm;L;A|nterm;I;A|nterm;L;Q	0.499989	0.5
131678		68.9046	P0A9B2		1		2.16093e-06		I;V;S;N;A;C;T		0.123849
131682		69.0097	P0A6Y8		1		2.16093e-06		M		0.958314
131683		69.0359	P04693		1		2.16093e-06		nterm;V;G;A;D		0.249857
131687		69.9488	P0A7V8		1		2.16093e-06		V;N;G;R;I;A;S;Y;Q		0.0754482
131688		69.9862	P09373	P0CE47;P0CE48	1	1	2.16093e-06	2.17653e-06	nterm;Q;Y;I;T;A;L;N	nterm;P;H	0.142616	0.484913
131689		69.9979	P0A9Q7|P0A910|P42641		3		6.48279e-06		L;G;C;S;W|P;V|nterm;Y		0.499893
131690		70.0061	P0A9Q7|P62707|P23843|P0CE47;P0CE48|P69783|P08997	P23843|P0CE47;P0CE48|P0A9Q7|P0A6F5|P0ABJ9|P0A6X3	14	8	3.0253e-05	1.74123e-05	nterm;N;H|nterm;L;N;E;R;H|nterm;T;A;R;I|nterm;D;S|nterm;P;H|G;S|G|nterm;T;A;R|nterm;T;E	nterm;D;S|nterm;P;H|nterm;N;H|nterm;I;S;N;R;E;M|nterm;T;G;R|T;V;P;S;R;H;N;A;G;Y;Q;D;E	0.960879	0.499978
131691		70.0137	P36938		1		2.16093e-06		nterm;N;G;I		0.330321
131692		70.0198	P0A9C5		1		2.16093e-06		L		0.959046
131694		70.0426	P0A9Q7|P08839|P0AA25|P0CE47;P0CE48|P0A825|P0A9P0|P0A862|P0A9B2|P0A6P1|P23721|P63020	P08839|P0CE47;P0CE48|P0AG48|P0A9Q7|P0AGD3|P23843|P69908;P69910|P0C037|P60624|P0A9B2|P0AE08|P0A9P0|P69503|P0A6F9|P0A6P9|P0AB71	18	36	3.88967e-05	7.83552e-05	nterm;A;V|nterm;M;I|V;A;K|nterm;P;H|nterm;P;H;V;N;G;T;I|G;K;E;A;D|K;cterm|nterm;S;Q;T;V;H;F|K|nterm;A|nterm;S;Q|nterm;A;Q|nterm;M;I;R;S;D	nterm;M;I|G;T;I|nterm;M|nterm;P;H;V|K|nterm;P;H|V|nterm;A;V|nterm;S;F|nterm;L|nterm;P;L;T|I|nterm;M;L|nterm;P;V|nterm;S;I;Y;F;R;G|nterm;A|nterm;M;Y|K;cterm|nterm;T;A|nterm;P;L|nterm;S;A|nterm;F;N;Q|H;G;cterm;K|nterm;P;G;N;V|G;cterm;K|A;cterm;K	0.994264	0.991935
131701		70.9918	P64581|P0A9Q7|P0AE08		3		6.48279e-06		nterm;Q;S;R;Y;L;G;E;T;D|P;A;S;Q|Y		0.975013
131702		70.9995	P0A6Y8|P0A9Q7|P0AE08|P76116|P0AB71|P0ABT2|P0A910|P69908;P69910|P0CE47;P0CE48|P0A825|P23843|P0AD61|P63235|P0A7R1|P0A6F5|P0A9C5|P0A6F9|P0A6P9|P0A862	P76116|P28635|P0A9Q7|P0A910|P69776|P0A6F9|P69908;P69910|P0AB71|P0A7L0|P09373|P60624|P63235|P0A7R1	32	18	6.91497e-05	3.91776e-05	I;A;Q;H|L|Y;V|T;P;H|Y|N;A;I|P|P;V|N;P;V|I|E;G|N;T;Y;R;M;I|A;L|T;L|V;G;T;I|I;V|N;G;P;I|V|I;F;P;S|M;G;I;H;T;S;C;L;Y;D;Q;N|S;Q|I;C;N;V;R;Y;A;D	T;P;H|V;G;N;T;F|I|L;N;I|P|M;G;I;H;T;S;C;L;Y;D;Q|Q;L|I;V|nterm;L;Q;G;I|L|T;V|L;Y|P;A|A;I|V;T;L;E|nterm;L;A;P;S;T;G;C;W|P;A;S;Q;G;I;D;L	0.988537	0.982266
131703		71.012	P0ABK5|P09373|P0CE47;P0CE48		4		8.64371e-06		I|T;M;G;P;S;E;N;I|nterm;L;H;T;Y;R;D;I;P|nterm;P;F;L		0.548977
131704		71.0182	P0ABJ9|CON__P15636|P09373|P39172	P0A825|CON__P15636	4	3	8.64371e-06	6.5296e-06	nterm;T;G;R;Y;H;F;E;Q|A;W;G;T;H;L;N;V;Q;P;S;E|S;V;L;T;I;N|nterm;D;F;E;A;Q	nterm;L;N;S;A;V;F|nterm;R;I;S;N;T;P;F;V;A;W;G;H;L;Q;E|A;W;G;T;H;L;N;V;Q;P;S	0.199214	0.16263
131707		71.4527	P0A9M8		1		2.16093e-06		N		0.934203
131708		71.8722	P42641	P42641	1	1	2.16093e-06	2.17653e-06	nterm;Y	nterm;Y	0.3484	0.456399
131713		71.9847	P0A9Q7	P0CE47;P0CE48	1	1	2.16093e-06	2.17653e-06	S;Q	V	0.481441	0.936797
131714		72.002	P69908;P69910	P0ADG7	1	1	2.16093e-06	2.17653e-06	nterm;L;Q	nterm;Y;P;D;L;Q;I;G	0.49558	0.122344
131715		72.0135	CON__P15636|P0A9Q7|P0AES9|P69783|P39172|P0AA04	P23843|P0A9Q7	9	3	1.94484e-05	6.5296e-06	W;G;A;T;H;L;N;V;Q|nterm;T;A;R;I;L|G;I|Q;A;C;T;D;cterm;K|nterm;L;S;G|I;A;T;V;P|T;S;G;E;V|nterm;A;T|Q;E;V;T;I	M;P;A;Y;G;T|C;L;Y;T;D;Q;N|C;L;Y	0.472343	0.300213
131716	Comp.:C3H4O2	72.0213	P69908;P69910|P09831|CON__P15636|P0A9Q7|P23843|P0A9B2|P0ABK5|P0A799|P23721|P0ACA3|P0A6A3|P69783|P37689|P39172|P0CE47;P0CE48|P0A9M0|P09373|P0ADE6|P67910|P0A6P9|P18843|P0AE08|P02358|P0AEZ3|P0AA04|P0A825|P0A7J7|P61175|P0A7V3|P08839|P62707|P0A6F9|P06959|P0AEM9|P0A6G7|P0A7R5|P0ABJ9|P69441|P06715|P02931|P00370|P36879|P0ABT2|P64581|P37329|P21156|P63284;P63284-2|P0A7E1|P0AB71|P0A7V8|P0A867|P0ADG4|P0A9G6|…	P39172|P69908;P69910|P0CE47;P0CE48|P0AA04|P09831|P00968|P09373|P0A6A3|P0A6Y8|P0A825|P0A9Q7|P0A7Z4|P00561|P0ADB1|P0A6P9|P0A9G6|P23843|P23721|P0ABJ9|P0A8M3|P0A6H1|P0AGJ9|P63235|P0AEG4|P0ABT2|P0ADE6|P07004|P0A7J7|P0AG48|P61175|P62707|P0AFR4|P0A6F9|P28635|P0A7R5|P0A7V8|P0A799|P08200|P52697|P0ABK5|P0A953|P00888|P0AB71|P0AFK9|P0A879|P0A9C5|P0A9B2|P60422|P75691|P37329|P69783|P0A9M0|P0A7D4|P0A862|P0A7U3|…	1037	819	0.00224088	0.00178258	V;C|nterm;N;Y|nterm;R;I;S;N;T|nterm;T;A;R;I;L|nterm;L;A|nterm;L;T;G;M;A;F;R;V;P;N|nterm;D;S|nterm;P;G|Y;V;A;R;G;cterm;K|nterm;V;T;S;D;A;R;I;L;P|nterm;R;I;S;N;T;P;F;V;A|M;N;V;P;F;Q|nterm;R;S;V|nterm;E;H;G;I;R;Y;A;T;S|nterm;P;N|G;S|V;G;Q;L;I;T;A;D;H;N;E;M;R;P|nterm;D;F|nterm;S;T|nterm;D;S;A|nterm;D;R;I;L;E|nterm;P;L|nterm;T;H|nterm;T;A|nterm;G;R;Y;Q|G|nterm;Y|nterm;N;H|nterm;S;Y|nterm;P;H|nterm;A;Q…	nterm;A;T;C|nterm;N;G;Q|nterm;L|nterm;M;F;Q|nterm;N;Y|nterm;N;E|nterm;Q;Y|nterm;E;H;G;I;R;Y;A;T;S|nterm;F;E|nterm;L;N;S;A|nterm;T;A;R;I;L|nterm;P;R;L;V;D|G|nterm;P;S|nterm;S;I;Y;F;R;G|nterm;F;G|nterm;L;R;G;S|nterm;P;L;T|nterm;A;N;R;S;M;V;P;F|nterm;T;H;N;Q;G|nterm;P;N|nterm;T;G;R|nterm;W;T;Q|nterm;T;H;N|nterm;P;M;N;C;G;H;V|G;T;I|nterm;S;N|nterm;D;S|nterm;P;H|nterm;H|nterm;N;L|nterm;F;G;A|nterm;T;Q…	0.999957	0.999955
131718		72.0402	P69908;P69910		1		2.16093e-06		V;C		0.324114
131719		72.0637	P0A887|P00370		2		4.32186e-06		A;Y;S;F;H;V;L;P;R;I;G;N;D;E;M;Q;T|nterm;L;S;N		0.332191
131722		72.7963	P69783		1		2.16093e-06		nterm;L;S;G;V		0.199323
131723		72.9593	P0A879		1		2.16093e-06		nterm;T;N		0.485366
131727		73.0256	P0A9Q7|P23843|P0A6Y8|P0AE08|P0A9B2|P37689|P76116|P0AB67	P0A9Q7|P0ABK5|P31057|P00888|P39172	12	9	2.59311e-05	1.95888e-05	M;G;I;H|P;D;E;V;H;Y;L;C;T;I;N;Q;K|nterm;R;L;I;G;F;Q;D;E;V;S|nterm;L;G;V;D|P;N;V|P;D;E;V;H;Y;L;C;T|L|V;G;Q;L;I;T;A;D;H;N;E;M;R;P|nterm;T;F;D|V;G;Q;L;I;T;A;D;H;N;E;M;R;P;Y;cterm;K|T;S;C;L;Y|nterm;N;S;H;V;I;T;P;G;Y;M;A	N;A|I;A;L|nterm;R;F;A;T;I;Y;D|V;C;G;P|nterm;T;A;R;I;L|nterm;A;T;C;V;F;E;P;Q;R;S;G;M;L;D|A;L;I|L;D;E|L;W;S	0.979304	0.332141
131728		73.0333	P0A6X3	P0A9Q7	1	1	2.16093e-06	2.17653e-06	S;T;V;P;R;H;N;A;G;Y;Q;D;E	V;I;D;E;T;A;cterm;K	0.0243295	0.110154
131729		73.1182	P0ADY1		1		2.16093e-06		nterm;N;F;M		0.249604
131734		73.9823	CON__P15636	CON__P15636	4	3	8.64371e-06	6.5296e-06	nterm;S;G;T;L;A;C	nterm;S;G;T;L;A;C	0.16665	0.165876
131735		73.9935	CON__P15636		1		2.16093e-06		W;G;A;T;H;L;N;V;Q;P;S;E		0.0449948
131736		73.9992	P69776|CON__P15636	CON__P15636|P0A7W1|P0AET8|P0A799	2	4	4.32186e-06	8.70614e-06	M|nterm;R;I;S;N;T;P;F;V	nterm;R;I;S;N;T;P;F;V;A;W;G;H;L;Q;E|H;T;G;S;R;V;F;M;Q;P;A;E;I;L|M;T|nterm;V;M;T;S;H;L;G;R;P;E	0.984767	0.493181
131738		74.026	CON__P15636|P0ABK5|P23843|P09373|P31057	P00370|P0A825|P0ABK5|P22731	6	4	1.29656e-05	8.70614e-06	P;I;Y;S|P;T;S;G;N;I;A;L|V;R;T;A;L;cterm;K|P;S;E;N;M;T;I|I;G;A;N;V;T;D;Q;L;M;H;F|P;T;S;G;N;I	nterm;L|nterm;L;N;S;A;V;F|P;T;S;G;N;I;A;L|nterm;V;M;L;S;F	0.241526	0.955974
131739	Comp.:C3H6O2	74.0364	P0A910|P0ABK5|P0A9Q7|P0CE47;P0CE48|P09373|P0AA04|P0A6F5|P00934|P0A8T7|P69908;P69910|P0A6Y8|P0A6T1|P23843|P0A879|P64581|P0ABB4|P0A6P9|CON__P15636|P0A6X3|P0C0L2|P0ABT2|P31057|P0AES9|P69783|P0A799|P60723|P0A786|P0AE08|P0A7L8|P0A6L0|P69776|P0A9B2|P0A6F9|P0A9H3|P0A7V3|P0AG67|P0A9Y6|P0A867|P0A9P0|P0A858|P37689|P0A7S9|P0AET2|P0A7V0|P0AFH2|P0A9D8|P0AES4|P0A9C5|P0A7K2|P23721|P07813|P75694|P0A7L3|P0A6M8|P2…	P0A9Q7|P0A6F5|P0AG63|P63284;P63284-2|P00909|P0ABK5|P23843|P0A953|P0A6X3|P0CE47;P0CE48|P0A6Y8|P64581|P0A6P1|P33570|P0A910|P05793|P09373|P0A7V3|P0A879|P0A6P9|P00934|P0A799|P0A7S9|P0A9B2|P0AES4|P0A6F9|P0AA04|P0A6L0|P0C0L2|P0ABT2|P0AB71|P0A867|P0A7Z4|P61175|P37689|P0A7V0|P23847|P0AES9|P0A7K2|P0AF96|P08839|P69908;P69910|P0AG67|P0ABJ9|P07813|P0A7D4|P60624|P25665|P0A9Y6|P0AD61|P75694|P0A6M8|P39172|P0088…	201	166	0.000434347	0.000361305	V|P;T;S;G;N|M;G;I;H;T;S;C;L;Y;D;Q;N|L;I;H;P;A;M;D|I;P;T|I;T;A|L;T;A;S;G;D;V;H;F;Y|E;V|G;Q;E;cterm;K|D;cterm;K|I;G;V;P;T;F;Y;N|G;V;F;D|A;Q;H|T;G;P;I;W;E;N;Q;H;A;F;Y;L|L|cterm;K|G;E;cterm;K|E;D;cterm;K|L;Y;N;T;S;D|P;E;cterm;K|V;Y;T|W;G;A;T;H;L;N;V;Q;P;S;E|L;cterm;K|nterm;H;A;I;S;T;V;P;R;N;G;Y;Q;D;E|P;T;S;G;N;I;A;L;Y;V;R;cterm;K|L;Y|M;G;I;H;T;S;C;L;Y|I;Q;cterm;K|R;D;L;cterm;K|Y;cterm;K|P;V;I;G;A;N;T…	V;A|E;C|I;G;D;L;Y;N;F;cterm;K|Q;I;L;S;G;E;V|P;L;A;S;F;Q;N;E;V;T;R;H;Y;D;G;I|P;T;S;G;N;I;A;L|L|D;Y;L|H;cterm;K|D|V;P;S;R;H;N;A;G;T;Y;Q;D;E|N;V;G;T;I|N;A;cterm;K|G;E;cterm;K|A;M;H;V|W;H;V;I;E;D;G|N|P;V|L;G;Y;S;H|G|F;D;V|V;G;T|F|A;cterm;K|A;R;G;Y;cterm;K|A|P;A|N;cterm;K|S;F;A;Q|I;V;G;A;N;T;F|G;T;I|A;P;L;cterm;K|G;T;E;cterm;K|D;cterm;K|I;T;A;R;P;Q;F;V|I;V|G;Y;S;H|E;cterm;K|cterm;K|N;V|V;F;H;G;S;T;A;Q…	0.999844	0.999858
131740		74.0438	P0A6F5|P08839		2		4.32186e-06		T;cterm;K|I;D;cterm;K		0.495661
131741		74.0679	P0A9B2		1		2.16093e-06		S;cterm;K		0.498257
131744		74.9941	P0AB71|P0CE47;P0CE48	P76116|P0ABK5|P0A817|P0CE47;P0CE48	2	5	4.32186e-06	1.08827e-05	Q;F|G;T;I	T;P;H|I;G;A;F|E;S;V|G;T;I|nterm;L	0.484529	0.957601
131745		75.0072	CON__P15636|P0AD61		2		4.32186e-06		nterm;R;I;S;N;T;P;F;V;A;W|nterm;M;L;D;A;G;N;V;R;F;S		0.0703787
131746		75.025	P0A9Q7|P0A6P9|P28635|P0AG55	P0A9B2	4	1	8.64371e-06	2.17653e-06	P;A;S;Q;G|V;N;G;P;I;A;Q;L;cterm;K|V;G;N;T;F|L;S;G;F;H;P;V;D;Q;A;I;T;E;C	W;Y	0.188939	0.458851
131747		75.0357	CON__P15636|P0A6F5	P0A9Q7|CON__P15636|P0A6Y8|P0A9M0	2	5	4.32186e-06	1.08827e-05	P;S;G;V;T;E;I;Y;cterm;K|V	M;G;I;H;T;S;C;L;Y;D;Q;N|nterm;S;G;T;L;A;C|I;A;Q;H;T|Y;P;H;M;V;I;L	0.489174	0.119974
131748		75.0432	P37689|P0A799|P0A9B2|P0AB71|P69908;P69910|P60723	P0ABK5	6	1	1.29656e-05	2.17653e-06	V;G;Q;L;I;T;A;D;H;N;E;M;R;P|W;N;G;P;V|nterm;L;T;G;M;A;F;R;V;P|I;L;G;A;S;H;V;Q;M;E;Y|P;L;H;D;A;cterm;K|A;L;T;V;S;E;F;G;R;D;N;H;Q;Y;cterm;K	P;T;S;G;N;I;A;L;Y;V;R;cterm;K	0.198174	0.0499655
131754		75.958	P0AG55	P0A8T7|P0A9B2	1	3	2.16093e-06	6.5296e-06	L;S;G;F;H;P;V;D;Q;A;I;T;E;C	C;E;Q;L;R;N|V;S;N;A;C;T|I;V;S;N;A;C;T;L	0.045702	0.0996653
131755		76.0052	P07395	P0CE47;P0CE48	1	1	2.16093e-06	2.17653e-06	S;E;C;cterm;K	V;G;T	0.220366	0.328595
131757		76.0314	P0CE47;P0CE48|P0AD61|P23843	P0A9Q7|P0CE47;P0CE48|P0A7Z4|P0A6B7|P60624|P31658|P0AE08|P0AD61|P0A9B2	3	30	6.48279e-06	6.5296e-05	D;H;G;cterm;K|H;cterm;K|P;D;E;V;H;Y;L;C;T	L|H;G;cterm;K|G;cterm;K|A|G|H;cterm;K|D;H;G;cterm;K|E|P;A;cterm;K|S;cterm;K	0.497104	0.99123
131758		76.0473	P09831|P16700	P07003|P0A879	2	2	4.32186e-06	4.35307e-06	nterm;N;Y;A|nterm;T;S;G;N;A;R	P;E;G;A;T;M;H;W;Y;Q;V|nterm;C;Q;N;I;T;A;G	0.32456	0.110181
131759		76.1298	P0A825		1		2.16093e-06		V;F		0.471154
131760		76.9089	P0CE47;P0CE48|CON__P15636	CON__P15636|P0CE47;P0CE48	5	8	1.08046e-05	1.74123e-05	nterm;S;T;C|nterm;S;G;T;L;A;C|L;A;C	nterm;S;G;T;L;A;C|nterm;S;T;C|L;A;C	0.333263	0.333291
131763		76.9641	CON__P15636|P0A9Q7|P0AG55|P0A910|P00350|P33650|P00888|P37689|P0A7S3	P0A9Q7|CON__P15636|P0A9B2|P0A6F5|P0A825|P37689|P0CE47;P0CE48|P0A910|P00350|P04816|P0A7Q6|P0ADB1|P0AAI3|P33650|P08178|P0A9G6|P0A7M9|P0AB91|P0AE08|P77756|P0AAI9|P23843|P0AG63	33	88	7.13106e-05	0.000191535	A;C;T|L;T;G;C;S;W;N|A;C|C|P;C;V|C;T|L;A;C|L;T;G;C;S;W|C;L|C;E;cterm;K|T|M;G;I;H;T;S;C|nterm;L;A;P;S;T;G;C;W|nterm;L;A;P;S;T;G;C	A;F;D;Q;C|C|A;S;C;T|C;G|S;N;A;C|C;T|A;C;T|N;C;L|A;C;T;G;S;L|S;C|S;N;A;C;T|I;N;T;S;H;V;E;Y;D;P;R;A;C|P;C|P;C;V|P;S;L;T;G;C;W|L;T;G;C;S;W|L;G;C;S;W|I;V;S;N;A;C;T|D|nterm;L;A;P;S;T;G;C;W|L;A;C;T;G;S|G;C;D|C;S|C;F|V;S;N;A;C;T|I;V;S;N;A;C;T;L|C;L|nterm;A;C|P;D;E;V;H;Y;L;C;T|G;C;S;W|M;G;I;H;T;S;C;L;Y;D;Q	0.997438	0.999737
131773		77.9669	CON__P15636	P23843	1	1	2.16093e-06	2.17653e-06	A;C	P;D;E;V;H;Y;L;C;T;I	0.443885	0.0586126
131774		77.9732	P69908;P69910|P0A7F3|P0A8F4	P0AG63|P0A9B2	3	2	6.48279e-06	4.35307e-06	C;D|V;C;P;N;S;I;H;A;E|nterm;N;R;I;A	C;G|I;V;S;N;A;C;T;L	0.323226	0.49439
131776		78.0111	P0A9Q7|P76344	P25665|P0A6Y8|P0A9Q7|P0CE47;P0CE48|P0A9B2|P0ABT2|P0AD61|P0A7M2|P0A9T0|P76344|P0A6P9	3	24	6.48279e-06	5.22368e-05	H;cterm;K|R;V;cterm;K|nterm;G;V	cterm;K|R;V;cterm;K|L;R;G;I;cterm;K|G;cterm;K|H;G;cterm;K|nterm;G;I|Q;cterm;K|H;cterm;K|nterm;G;V	0.497928	0.974991
131778		78.047	P0A7V0	P23847|P0A7V0	1	2	2.16093e-06	4.35307e-06	nterm;V;H	nterm;H|nterm;V;H	0.5	0.49997
131779		78.0595	P0A8T7|P0A6Y8|P0A910|P09373|P23843|P0A7L0	P0A910|P0A7W1|P0ABT2|P69908;P69910	6	4	1.29656e-05	8.70614e-06	I;A;Q;S;G;E;P;T;L;M;R;F;H;V;cterm;K|N;A;cterm;K|G;N;T;C;D|D;cterm;K|E;cterm;K|Q;I;cterm;K	P;V|P;A;S;E;G;T;I;M;R;V;L;H;N;cterm;K|D;cterm;K|cterm;K	0.492551	0.981191
131785		78.9775	CON__P15636		2		4.32186e-06		V;A;W;G;T;H;L;N;Q;P;S;E|nterm;R;I;S;N;T;P;F;V;A;W;G;H;L;Q;E		0.040502
131787		78.999	CON__P15636		1		2.16093e-06		L;A;C		0.330321
131788		79.021	P0A9Q7		1		2.16093e-06		S;Q;G;I;D;L;Y;N;F;cterm;K		0.082808
131793		79.9447	P0A9G6		1		2.16093e-06		nterm;L;R;G;S;V;N;P;E		0.123127
131794		79.9572	P0AG44	P0AG44|P23843|P0CE47;P0CE48	1	3	2.16093e-06	6.5296e-06	R;V;E	R;V;E;P;L|nterm;E;I;P;D;V;H;Y;L;C;T|I	0.194978	0.941124
131796		79.9755	CON__P15636	P0A6F5|P23843|P09373|P69908;P69910	4	4	8.64371e-06	8.70614e-06	W;G;A;T;H;L;N;V;Q;P;S;E|V;A;W;G;T;H;L;N;Q;P;S;E|nterm;R;I;S;N;T;P;F;V;A;W;G;H;L;Q;E|P;T;S;F;V;A;W;G;H;L;N;Q;E	E;P|L;Y|Y;T;F|C;D;E;N;T;I;G;V;P;F;Y	0.0452665	0.489163
131800		80.0263	P0A6F5|P0A9Q7|P0CE47;P0CE48|P0AA04|P0A7U3|P0AG48|P23843|P0A9B2|P31658	P0A910|P0A9Q7|P0AB91|P0ADG7|P0AB71|P0A6Y1|P0A6P9|P0A6Y8|P76344|P00888|P0A7S9|P0A9A6|P60624|P15288|P0CE47;P0CE48|P0AG48|P00909|P0A6T1|P0A9P0|P25665|P0A7M2|P00968|P0A6F5|P0AG55|P0A9T0|P0A7V0|P76116|P0A9B2|P0AG63|P63235|P0A7U3|P69222|P0AD61|P0AEG4|P0AE08|P0ADE6|P31658|P0A6M8|P0A7R5|P0ABJ9	17	84	3.67358e-05	0.000182829	cterm;K|G;cterm;K|H;G;cterm;K|nterm;M;F|R;V;cterm;K|nterm;M;L;R;G;V;N|nterm;M;Y|N;A;R;L;V;cterm;K|nterm;M;L;R;G;V|nterm;V;M	nterm;I;S;A;R;G;M;E|nterm;A;V|nterm;G;L|nterm;H;E|cterm;K|nterm;H;N|S;T;R;cterm;K|nterm;G;V;R|nterm;H;A|nterm;H;V|nterm;G;H|nterm;M;Y|nterm;H;Y|R;cterm;K|Y;cterm;K|G;cterm;K|H;G;cterm;K|nterm;G;V;H|nterm;G;N|nterm;G;I|nterm;G;M;P|F;R;cterm;K|nterm;M;L;R;G;V;N|H;cterm;K|Q;cterm;K|nterm;V|nterm;T;F|R;V;cterm;K|S;cterm;K|A;cterm;K|H|nterm;N;I|S|nterm;M;A|nterm;T;Q;I;R;S;A;D|nterm;A|D;cterm;K|nterm;M…	0.995087	0.999802
131804		80.0695	P02931	P0A9Q7	1	1	2.16093e-06	2.17653e-06	nterm;K	nterm;T;A;R;I;L;N;P	0.988653	0.0975488
131806		80.1148	P0AE08		1		2.16093e-06		nterm;L;G;V;D;Y		0.166085
131808		80.1559	P0A9B2	P0A9B2	1	1	2.16093e-06	2.17653e-06	N;A;S;C;T	S;N;A;C;T	0.164307	0.142428
131810		80.9664	CON__P15636	P0CE47;P0CE48	1	2	2.16093e-06	4.35307e-06	S;F;V;A;W;G;T;H;L;N;Q;P;E;I;Y;cterm;K	H;P;I;A;M;D|I;H;P;A;M;D;G;L;R;F;E;T;V;cterm;K	0.0253777	0.133879
131812		80.9816	CON__P15636|P0AE08		3		6.48279e-06		nterm;R;I;S;N;T;P;F;V;A;W;G;H;L;Q;E|Y;V;A;S;H|W;G;A;T;H;L;N;V;Q;P;S;E		0.193084
131813		80.9889	P75797	P0A6F5	1	1	2.16093e-06	2.17653e-06	S;I;T;W;R;P;V;A;D;N;M;L;Q;G;E;F	C;G;E	0.0330355	0.246141
131816		81.041	P0AD65|P0A9Q7	P09373	2	1	4.32186e-06	2.17653e-06	Y;A;T;H;D;I;G|P;A;S;Q;G;I;D;L;Y	nterm;I	0.120112	0.983312
131821		81.9719	P0ABK5	P0A6Y8|P69908;P69910|P0AAI3|P0CE47;P0CE48	1	6	2.16093e-06	1.30592e-05	M	E;V;Q;R;D;S;I;M|Y;P;Q;S;A;I;D;L;R;C;V;N;M;W;H|A;M|M|M;V	0.760493	0.979627
131822		81.9783	P0A9Q7	P0A879	1	1	2.16093e-06	2.17653e-06	M;Y;E;H;P;T;F;L;A;R;D	E;R;Q;S;P;N;V;F;M;L;G;A;I	0.0553672	0.055282
131823		81.9886	CON__P15636|P28635|P0CE47;P0CE48|P23843	P0AE08|P0A9B2	4	2	8.64371e-06	4.35307e-06	W;G;A;T;H;L;N;V;Q;P;S;E|V;G;N;T;F;Y|I|nterm;W;T;Q;P;G;N;I	Y;V;A;S;H|W	0.944587	0.993338
131826		82.0414	P0CE47;P0CE48	P0A6F5|P0CE47;P0CE48|P09424|P0AD61|P0AB71|P0A6P9|P05793|P0A6Y8|P0AE08	2	22	4.32186e-06	4.78838e-05	nterm;T|nterm;P;H	nterm;M;L;R;G;V;N|nterm;P;H|G;cterm;K|nterm;L|nterm;P;H;V;N;G;T|nterm;P;L|H;cterm;K|nterm;P;G|H|R|nterm;I;S|G;R;A;E;N;V|nterm;M;L;R;G;V|nterm;E;A|nterm;E;A;I;R;M;G;S|nterm;R;G;F|nterm;L;M|nterm;A;Q;Y;V	0.495156	0.968825
131828	Comp.:C6H10	82.0785	P0AA04|P0AE08|P0A715|P0A6F5|P63235|P09373|P76344|P0ADE6|P69441|P0A825|P62707|P0ABT2|P0CE47;P0CE48|P69222|P0ABJ9|P0AB71|P0AG67|P0A9C5|P0AEK4|P05793|P28304|P68066|P0A6P9|P0A7V0|P31057|P0A9Q7|P69783|P0AFR4|P0A9M8|P23843|P0C0L2|P0A6F9|P0AG30|P00579|P0AG48|P0A9B2|P09169|P0A8M3|P0A7S9|P0AG55|P0A9T0|P0A879|P09373;P42632|P0A7A9|P0AD61|P60422|P11875|P69908;P69910|P76116|P0AG44|P0A6Y8	P0AGD7|P0AA04|P69441|P23721|P62707|P0AET8|P0A9T0|P0AB71|P0CE47;P0CE48|P23843|P0A9B2|P09169|P0A7Z4|P69783|P09373|P0A7L0|P0AB91|P0A910|P0A7N9|P05793|P0A9Q7|P0AG44|P00370|P76116|P0A817|P0A6F5|P0A7U7|P00579|P0A862|P0ABT2|P69908;P69910|P0AA10|Q59385|P0A9C5|P0A7R9|P69222|P68066|P0A7A9|P0AE08|P31057|P0A7F3|P0A917|P09372|P0ADE6|P0A7R1|P63284;P63284-2|P0AG55|P0ABK5|P09373;P42632|P0A6F9|P0A7R5|P17443|P0AFR…	116	288	0.000250668	0.000626842	nterm;M;F;Q|nterm;M;F|nterm;A|D;L;V;cterm;K|nterm;M;L;R;G;V;N|nterm;N;L|nterm;Q;Y|nterm;Y;I|nterm;Q;V|nterm;R;L;V;E|nterm;L;N|nterm;L|nterm;T;H|nterm;E;L|nterm;P;H|nterm;N;Y|nterm;T;G;R|nterm;P;G|nterm;R;H|nterm;A;I|nterm;I;A;H|nterm;L;R|nterm;A;G;D;R|nterm;M;I|nterm;E;A|nterm;V|nterm;R;G;F|nterm;R;F;A;T;I|nterm;S;F|nterm;N;G|nterm;M;V|nterm;N|nterm;M|nterm;N;T|nterm;P|nterm;A;G|nterm;M;L;R;G|nte…	nterm;N;M|nterm;M;F|nterm;R;L;V;E|nterm;Q;A|nterm;R;Y|nterm;C;A|nterm;A;L|nterm;R;L;V|nterm;P;G|nterm;P;H|nterm;L|nterm;Y;A|nterm;V|nterm;P;R|nterm;L;S|nterm;Q;Y|nterm;L;N|nterm;L;V|nterm;A;G;L|nterm;I;S;A;R;G;M;E|nterm;L;R|nterm;N;G|nterm;E;L|nterm;T;F|nterm;I|nterm;M;L|nterm;A;F|nterm;F|nterm;V;L|nterm;A;V|nterm;S;Y|nterm;P;N|nterm;V;Y|nterm;A;G;Y;R|G|nterm;N|nterm;M;L;R;G|nterm;M|nterm;N;G;T;L…	0.997041	0.997743
131829		82.0854	P0AE08	P0AA04	1	1	2.16093e-06	2.17653e-06	nterm;A;Q	nterm;M;F;Q	0.32955	0.331532
131830		82.0955	P05793		1		2.16093e-06		nterm;R;G;F;V;P;T		0.142296
131834		83.0013	P0A7M9		1		2.16093e-06		V;C		0.482013
131836		83.0365	CON__P15636|P0A786|P0AE08|P0ABK5|P23843|P0A9B2	CON__P15636|P0A9Q7	16	2	3.45749e-05	4.35307e-06	P;T;S;F;V;A;W;G;H;L;N;Q;E|W;G;A;T;H;L;N|W;G;A;T;H;L;N;V;Q;P;S|H|H;cterm;K|Y;V|V;A;W;G;T;H;L;N;Q;P;S;E|P;T;S	W;G;A;T;H;L;N;V;Q;P;S;E|M;G;I;H;T;S;C;L;Y	0.931789	0.0904882
131839		83.9537	P09373|P0A9Q7|P0A9B2		8		1.72874e-05		F;T;S;L;Q;A;D;E;N;G;V;I;R;H;M;cterm;K|S;V;L|nterm;L;H;T;Y;R;D;A;I;P;Q;S;V|V;L|L;D|L;I|nterm;L;T;G;M;A;F;R;V;P		0.492232
131843		84.0213	P62707|P0A7L8|P09373|P0A9Q7|P0A6P9|P0A9B2|P69783|P23843|P0A7S9|P76344|P0AE08|P0AG63|P0CE47;P0CE48|P0A6T1|P21599|P69441	P23843|P0A6P9|P0A7S9|P09373|P0A9Q7|P0A9B2|P0CE47;P0CE48|P0ADV1|P0A6F5|P0AG63|P0A910|P0AB71	34	26	7.34716e-05	5.65899e-05	nterm;R;Y;L|nterm;F;H|nterm;T;H|nterm;T;A;R;I;L|nterm;A;V|nterm;V|nterm;L;S|nterm;D;S|nterm;H;A;V|nterm;R;Y|nterm;H;A|nterm;L;H;T;Y;R;D;A|nterm;Y;I|nterm;N;H|nterm;A|nterm;W;T|nterm;S;I|nterm;T|nterm;L;H|nterm;W;T;Q|nterm;L;G|nterm;H;F|nterm;L;G;R|nterm;R;L;V|nterm;N;G	nterm;D;S|nterm;A;V|nterm;H;A|nterm;T;H|nterm;N;G|nterm;V;L|nterm;P;H|nterm;W;T;Q;P;G;N|nterm;T|nterm;W;T|H;Y;E;L|nterm;M;L;R;G;V;N|nterm;S;I|V;G;T|nterm;N;H|nterm;W;T;Q;P;G;N;I|nterm;Q;Y|nterm;D;G;S|nterm;H;N;L	0.988798	0.499999
131844		84.0349	P0A9Q7|CON__P15636|P0AB71	P0A9Q7	3	2	6.48279e-06	4.35307e-06	G;I;D;L;Y;N;F;cterm;K|W;G;A;T;H;L;N;V;Q;P;S;E|I;L;G;A;S;H;V;Q;M;E;Y;P	G;D;L;Y;N;F;cterm;K|G;D;L;Y;N	0.0874259	0.167185
131846		84.0574	P0CE47;P0CE48|P0A6F5|P0AE08	P23843|P0CE47;P0CE48|P0AE08|P0A6F5	4	5	8.64371e-06	1.08827e-05	H;G;cterm;K|nterm;M;L;R;G;V|nterm;M;L;R|H	H|nterm;P;H|A;S;H|D;H;G;cterm;K|nterm;M;L;R;G;V	0.943758	0.966144
131849		84.193	P0A825		1		2.16093e-06		nterm;L;N;S;A;V;F		0.163625
131850		84.9887	P0CE47;P0CE48		1		2.16093e-06		I;H;P;A;M;D		0.121467
131859		86.0364	P0AG48|P63020		2		4.32186e-06		nterm;M|nterm;M;I;R;S;D		0.991342
131860		86.0505	P0A6T1		1		2.16093e-06		T;G;P;I;W;E;N;Q;H;A;F;Y;L		0.0470489
131863		86.1166	P69924		1		2.16093e-06		nterm;E;P;M;F		0.199456
131865		86.9591	CON__P15636	CON__P15636	7	6	1.51265e-05	1.30592e-05	C|L;A;C;T|A;C|C;T|C;T;G;S;L	C;T|C;T;G;S;L|L;A;C;T;G;S|C;T;G|L;A;C;T	0.991168	0.491166
131866		86.976	P09373|P0A825|P0CE47;P0CE48	P0CE47;P0CE48	3	4	6.48279e-06	8.70614e-06	T;S;L;Q;A;D;E;N;G;V;I;R;H;M;cterm;K|nterm;L;N;S;A;V;F|nterm;P;H	nterm;P;H|nterm;P	0.49296	0.991835
131867		86.9976	P31063|P0A715		2		4.32186e-06		P;T;L;cterm|V		0.324062
131868		87.013	P0CE47;P0CE48|P0A9Q7|CON__P15636|P09373		5		1.08046e-05		P|P;A;S;Q|F;V;A;W;G;T;H;L;N;Q;P;S;E|P;T;S;F;V;A;W;G;H;L;N;Q;E|nterm;L;H;T;Y;R;D;A;I;P;Q;S;V		0.959143
131870		87.0448	P0A825	P0CE47;P0CE48	1	1	2.16093e-06	2.17653e-06	nterm;L;N;S;A;V;F;P;G;Q	V;G;T;I	0.0988464	0.244072
131871		87.0531	P37689		1		2.16093e-06		E;S;V;G;Q;L;I;T;A;D;H;N;M;R;P		0.0276481
131872		87.5082	P0A879		1		2.16093e-06		nterm;T;N		0.48909
131874		87.9768	P0ABT2	P0CE47;P0CE48	1	1	2.16093e-06	2.17653e-06	P;L;D	V	0.324777	0.543975
131875		87.9982	CON__P15636	CON__P15636	1	2	2.16093e-06	4.35307e-06	nterm;S;G;T;L;A;C	V;A;W;G;T;H;L;N;Q;P;S;E|nterm;S;G;T;L;A;C	0.16613	0.110984
131876		88.0039	CON__P15636		1		2.16093e-06		W;G;A;T;H;L;N;V;Q;P;S;E		0.0436998
131877		88.0168	P0ABJ9|P0A9B2|P08839|P09373|P0A910|P68066|P0A879|P23721|P75691|P0AFU8|P69908;P69910|P0A6F5|P0A9Q7|CON__P15636	P0AG48|P00864|P23721|P68066|P0A9B2	23	8	4.97014e-05	1.74123e-05	nterm;T;G;R;Y;H;F;E;Q|nterm;L;T;G;M;A;F;R;V;P;N|nterm;L;T;G;M|nterm;M;I|nterm;T;M|nterm;I;S;A;R;G;M;E|nterm;M|nterm;C;Q|nterm;A;N;R;S;M;V;P;F|nterm;R;D;G;T;M|nterm;M;F|V;C|P;V|nterm;M;L;R;G;V;N|S;Q|nterm;L;H;T;Y;R;D;A;I;P;Q;S;V|P|W;G;A;T;H;L;N	nterm;M|nterm;M;N;E;Q|nterm;A;N|nterm;M;I|nterm;A;N;R;S;M;V;P;F|nterm;L;T;G;M;A;F;R;V;P;N	0.995251	0.980548
131878		88.0257	P0A9Q7		1		2.16093e-06		S;Q		0.497378
131880		88.053	P0CE47;P0CE48|CON__P15636	P0CE47;P0CE48|CON__P15636	4	3	8.64371e-06	6.5296e-06	cterm;K|nterm;S;G;T;L;A;C	cterm;K|nterm;S;G;T;L;A;C	0.990332	0.993707
131882		88.8905	P0A825		1		2.16093e-06		nterm;L;N;S;A;V;F		0.165306
131883		88.9936	CON__P15636	CON__P15636|P0A9Q7	3	2	6.48279e-06	4.35307e-06	F;V;A;W;G;T;H;L;N;Q;P;S;E|V;Q;W;P;S;G;T;E|V;A;W;G;T;H;L;N;Q;P;S;E	P;T;S;F;V;A;W;G;H;L;N;Q;E|L;G;C;S;W	0.0874982	0.14206
131884		89.001	P0AA04	P0AB71	1	1	2.16093e-06	2.17653e-06	I	F;V;H	0.965276	0.24664
131885		89.0096	P07395|P0A9Q7|P0A6X3|P0A9Y6|P69908;P69910|CON__P15636	P76116|P0A9Y6	7	2	1.51265e-05	4.35307e-06	Q;V|I;Y;N;A|S;T;V;P;R;H;N;A;G;Y;Q;D;E|V|nterm;L;Q;G;I|W;G;A;T;H;L;N;V;Q;P;S;E	D;T;P;H|V;F;S	0.805281	0.32115
131888		89.0298	P0A910	P0A9Q7	1	1	2.16093e-06	2.17653e-06	P;V;T;G;N	P;A;S;Q	0.196281	0.246524
131892		89.9923	P0A9Q7|P0A910|P23843|P0AE08|P0ABK5|P37329|P09373|P0CE47;P0CE48|P0AA10|P0AD61|P0A7V3|P69908;P69910|P63235|P0A9M8|P0A862|P0A7R1|P0A6F9|P0A7S3|P09424|P0A9B2|P0A9C5|P0A6Y8	P08839|P0AA10|P0AES9|P0ABT2|P0A9Q7|P0AE08|P0A910|P69908;P69910|P0A7L0|P60624|P63235|P0A6F9	45	13	9.72418e-05	2.82949e-05	S;Q|P;V|L|V|Q|Y;V|L;G;C;S;W|N;P;V|N;P|N;A|T;N;V|A;I|G;N;S;L|Q;S;V;L;T;I|P;Q;V;L|P;G;V;S;I|S;T|P;T;Q;S;V;L|nterm;L;Q;G;I|T|F|I|V;P|L;E;Y|I;C;N;V;R;Y;A;D|W|A;L|I;A;Q;H	S;G;I;L;A|Q;P;V;L|nterm;K;P;V;N;S;W;T;C;E;D;F;L;A;Q|L|S;Q|V;A;S;H|P|W;T;C;E;D;F;L;A;V;S;Q|I|T;V|P;A|L;E|I;V	0.994389	0.990627
131893		89.9997	P0A6Y8|P0ABK5|P0A9M8	P0A6F9	3	1	6.48279e-06	2.17653e-06	I;A;Q;H|P;T;S;G;N;I|F;P;D;L	I;V	0.244681	0.481888
131895		90.0316	P09373|P0A6P1|P23843	P0A9Q7|P0A910	3	3	6.48279e-06	6.5296e-06	M;G;P;S;E;N;T;I;L;W|nterm;H;I;A;M|L	M;G;I;H;T;S;C;L;Y;D;Q;N|P|S;Q	0.974231	0.97258
131901		90.9786	CON__P15636		1		2.16093e-06		L;A;C;T;G;S		0.162139
131903		90.9966	P23843|P0A6Y8		2		4.32186e-06		V;P|A;Q;H		0.493721
131907		91.0426	P0AD61|P09373|P09372|P76116|P0A9Q7|P0A7S9|P0A7D4|P0AE08|P0ADE6|P0AG67|P0A6P9	P0A879|P0A9Q7|P0ABJ9|P76116|P09151|P0A7S9|P0A7U7|P0CE47;P0CE48|P0A6Y8|P05793|P31057|P0AA04|P0ADE6|P0A7N9|P0A825|P0A6T1|P0AD61|P02930|P0AG67|P0AEB2|P0ABT2|P0ABC7|P76344|P0AE08|P09373|P0A953|P0A6P9|P0A870|P0AB71	14	47	3.0253e-05	0.000102297	nterm;E;L;A|nterm;Q;Y|P;E;I;M;D;Q;H;A;V;S|nterm;T;F;D|nterm;N;G|nterm;H;A|nterm;A;I|nterm;L;V;A;M;G;I;H;T;S;C;Y|nterm;A;Q;Y|nterm;T;A|nterm;A;N|nterm;N;H|nterm;A;N;P;W|nterm;F;N;Q	nterm;T;N;Q|nterm;N;H|nterm;T;G;R;Y;H;F|nterm;T;F;D;P;H|nterm;A;I|nterm;H;A|nterm;A;F|nterm;L|nterm;A;D;I|nterm;N;G|L|nterm;R;I;N|nterm;Q;G;I|nterm;R;F;A;T;I|nterm;M;F;Q;E;V;T|nterm;T;A|nterm;L;V|nterm;L;N;S;A;V;F|nterm;T;N|nterm;N;I;P;T;Q;A|nterm;E;L|nterm;N;I;P;T;Q|nterm;A;M|nterm;Q;E|nterm;T;F;D|nterm;A;N;P|nterm;A;N;P;W|nterm;N;I|nterm;A;S;Y;V;L|nterm;S;Y|nterm;A;Q;T|nterm;R;I;N;E;P;T;A|nterm…	0.498284	0.980215
131908		91.0488	P0A6Y8		1		2.16093e-06		nterm;L;M;E;I;A;Q;H		0.0832107
131910		91.0873	P23843		1		2.16093e-06		P;D;E;V;H;Y;L;C;T		0.0655633
131912		91.896	P0A6F9		1		2.16093e-06		I;V		0.485877
131913		91.9522	P0AD61|P0AG63|P0A6F5	P69908;P69910|P0AG63|P0A799|P0A9Q7	3	5	6.48279e-06	1.08827e-05	L|C;G;I|C;G;E	C;D;E;N;T;I;G;V;P;F;Y|C;G;I|C;N;I;P;V|C;G|I;C;N;V;R;Y;A;D	0.965953	0.489058
131915		91.9932	CON__P15636	CON__P15636	1	1	2.16093e-06	2.17653e-06	nterm;S;G;T;L	L;A;C;T	0.231659	0.248336
131916		92.0086	P0A9T0	P0CE47;P0CE48	1	1	2.16093e-06	2.17653e-06	H;L;S;D;N;M;V	V;G;T;I	0.0665191	0.245024
131919		92.042	P02358|P0CE47;P0CE48		2		4.32186e-06		nterm;M;R;H;Y;E;I;V;F;P;D;Q;S|nterm;M;V;T;L;I		0.165403
131920		92.0545	P09373		1		2.16093e-06		nterm;L;H;T;Y;R;D;A;I;P		0.0998232
131922		92.9585	P0A9B2|P0A6F5|P0A9Q7|P0A9T0|CON__P15636|P0A799|P0A825|P0A910|P23843|P0AE08|P0A7Q6|P0A796|P69908;P69910|P0AB91|P09373|P0AES9|P0A858|P0A879|P0A7M9	P39172|P0A7F3|P0A6F5|P0AG63|P0A9T0|P0A825|P0A9B2|CON__P15636|P0AED0|P23843|P0A7M9|P0A910|P0A9Q7|P0A879|P0A858|P0AB91|P0AE08|P69908;P69910|P0AAI9|P00888|P0A7Q6|P0AG55|P09373|P0AC59	83	92	0.000179357	0.000200241	V;S;N;A;C|L;N;C;G;E|L;I;C;N;V;R;Y;A;D|P;A;L;C;D|A;C|C|C;L|L;A;C|N;C|S;N;A;C;T|C;T|D;Q;C;T;G;A|L;A;C;T|T;C;D|M;G;I;H;T;S;C;L;Y|C;G;E|P;D;E;V;H;Y;L;C;T|A;C;T;G|L;A;C;T;G;S|A;C;T|C;S|H;M;C;D|S;N;A;C|V;S;N;A;C;T|S;C;T|C;F;L|I;L;R;C;cterm;K|V;S;N;A;C;T;L|A;C;T;Q;D;cterm;K|L;A;C;T;G|P;V;L;C|N;C;L|S;C|C;L;H;E	C|P;N;S;C;I;H;A;E|N;C;G;E|E;C;R;P;L;S;cterm;K|L;C;D|C;G|S;N;A;C|V;S;N;A;C;T|L;A;C;T;G;S|C;T|L;A;C|N;C|C;G;H|P;D;E;V;H;Y;L;C;T|C;L|C;L;A;P;D|N;A;S;C|A;C|A;F;D;Q;C|L;C;I|T;C|P;S;L;T;G;C;W|S;N;A;C;T|N;C;L|I;V;S;N;A;C;T|T;L;A;C;G;S|P;S;L;T;G;C;W;N|C;F;L|L;A;C;T|nterm;A;C|P;C;S;I|C;S|S;L;G;F;H;P;V;D;Q;A;I;T;E;C|I;L;R;C;cterm;K|S;D;I;A;G;R;P;L;V;C;H	0.999981	0.99998
131923		92.9645	P0AE08|P0A7M9|P0A9Q7	P0A879|P0A9B2	3	3	6.48279e-06	6.5296e-06	C|M;G;I;H;T;S;C;L	C;L;H|S;N;A;C;T	0.989676	0.332268
131926		93.0104	P0A9Q7	P0A9Q7	2	3	4.32186e-06	6.5296e-06	nterm;N;H	S;Q|nterm;N;H	0.499881	0.499912
131929		93.046	P0CE47;P0CE48		1		2.16093e-06		V;E;M		0.190471
131931		93.9591	CON__P15636	P00888	1	1	2.16093e-06	2.17653e-06	L;A;C	P;R;L;V;C;G	0.331028	0.099102
131932		93.9672	P0AG63|P69908;P69910|P0A9Q7	P0A6F5|CON__P15636|P0A9Q7|P0AG55	6	5	1.29656e-05	1.08827e-05	C|C;D;E;N;T|C;D|C;D;E;N;T;I;G;V;P;F;Y|E;C;G;I|M;G;I;H;T;S;C;L;Y	N;C;G;E;P;S;V|A;C;T;G;S;L|M;G;I;H;T;S;C;L;Y;D;Q|L;S;G;F;H;P;V;D;Q;A;I;T;E;C|M;G;I;H;T;S;C;L;Y;D;Q;N;P;A;R;V	0.969681	0.166321
131935		94.0165	P0ABT2		1		2.16093e-06		P;L		0.495266
131936		94.0233	P0ABK5	P0A9Q7	1	1	2.16093e-06	2.17653e-06	E;P;T;S;G;N;I	P;A;S;Q	0.124257	0.244824
131937		94.0422	P39172|P0C0L2|CON__P15636|P0A9Q7|P0AE08|P09373;P42632|P62707|P37689|P0CE47;P0CE48|P0ADZ7|P0ABT2|P0A7J3|P0A912|P23843|P76344|P0A9B2|P0AA04	P0A910|P62707|P15288|P0A7J3|P0ABT2|P0CE47;P0CE48|P09373|P0A6P9|P0A9Q7|P0AG63|P39172|P0AG55|P0ABK5|P0A9Y6|P76344|P0AE08	29	34	6.26669e-05	7.40022e-05	nterm;G;Y|nterm;G;T|nterm;R;I;S;N;T|nterm;N;H|nterm;A|nterm;G;A|nterm;R;Y|nterm;A;V|nterm;G;E;D;R|H;G|nterm;G;D|nterm;D|nterm;G;A;L|nterm;S;Y|nterm;G;V|H;cterm;K|nterm;A;G;I|nterm;G;F	R;A|nterm;R;Y|nterm;G;H|nterm;G;A;L|nterm;S;Y|G;cterm;K|H;G;cterm;K|nterm;Q;Y|nterm;G;I|nterm;G;M|nterm;P;H|nterm;A|nterm;S;W|nterm;G;Y;F|nterm;N;H|nterm;G;V;R|nterm;Y;L|nterm;G;F|nterm;G;V	0.5	0.994792
131940		94.911	P0A7Z4		1		2.16093e-06		V		0.727569
131942		94.9719	CON__P15636	P0A6F5|P0A953	2	2	4.32186e-06	4.35307e-06	A;C|C	N;C;G;E|S;A;C;T;H;I	0.443556	0.225525
131943		95.0055	P0AFK4		1		2.16093e-06		G;N;V;I		0.248363
131946		95.0477	P02358		1		2.16093e-06		nterm;M;R;H;Y;E;I;V;F;P;D;Q;S		0.0536791
131950		95.9747	CON__P15636|P0AG55	P69908;P69910	3	1	6.48279e-06	2.17653e-06	C|L;S;G;F;H;P;V;D;Q;A;I;T;E;C|P;A;G;I;T;E;C	C;D;E;N;T;I;G;V;P;F;Y	0.974006	0.0609081
131953		96.0218	P0A9Q7|P76344|P0A9B2|P0A7U3|P09373	P0A9Q7|P64463|P0AB91|P69441|P76344|P0A6Y8|P0CE47;P0CE48|P35340|Q46829|P23843|P0A7V0|P0ABJ9|P0A6F5|P0ADE6|P0A879|P0ADZ7|P0A7J7|P15254|P0A7U3	6	29	1.29656e-05	6.31195e-05	S;Q;G;I|R|D;N;F;G;I;E|nterm;G;P|nterm;L;H;T;Y;R;D;A	P;A;S;Q;G;I;D;L;Y|E;G;L;T;A;Q;I;R;cterm;K|nterm;G;L;I;N;D|nterm;T;A;R;I;L|nterm;R;L;V;E|R|S;T;R;cterm;K|P;A;S;Q;G;I;D;L;Y;N;F;cterm;K|nterm;L|nterm;G;V|I;V|nterm;T;A;R;I|S;I;C;D;V|T;cterm;K|nterm;V|I|nterm;T;G;R|nterm;M;L;R;G;V;N|nterm;T;A|nterm;T;N;Q|nterm;G;D|nterm;I;S;R;A;Q|nterm;G;L|F;I|nterm;G;V;T	0.972092	0.991661
131954		96.0324	P0AEM9|P23843|P0A9Q7|P28635|P0A6P9	P0A9Q7|P69441|P28635|P0AEM9|P0A9B2|P0AB71	11	12	2.37702e-05	2.61184e-05	nterm;K;Y;D|L;Y;N;T;S;D;H;cterm;K|I;G;D;L;Y;N;F;cterm;K|S;Q;G;I;D;L;Y;N;F;cterm;K|I;V;G;Q;P;A;Y;cterm;K|V;G;N;T;F;Y;P|P;A;S;Q;G;I;D;L;Y;N;F;cterm;K|I;G;D;L;Y;N;F|nterm;F;N;Q	I;G;D;L;Y;N;F;cterm;K|M;T;A;P;L;I;G;Y;S;cterm;K|S;Q;G;I;D;L;Y;N;F;cterm;K|P;A;S;Q;G;I;D;L;Y;N;F;cterm;K|Q;G;I;D;L;Y;N;F;cterm;K|V;G;Q;P;A;Y;cterm;K|V;G;N;T;F;Y;P;I;A;S;cterm;K|nterm;K;Y;D|T|P;A;Y;cterm;K|G;Q;D;I;V;S;N;A;C;T|F;V;H;G;S;T;A;Q;E;I	0.331359	0.95991
131956		96.0942	P0AE08|P0A825|P0A9Q7|P0A6F9|P0CE47;P0CE48|P0AD61|P0A7V0|P68066|P69783	P09373|P0ABT2|P0CE47;P0CE48|P05793|P0ADE6|P0A6F9|P0AD61|P69908;P69910|P0AE08|P0A9Q7|P0A6F5|P63235|P00370|P0AG48|P0A7V0|P0A7Z4|P21599|P0AA10|P0AB71|P62707	15	49	3.24139e-05	0.00010665	nterm;A|nterm;L;N|nterm;N;G|nterm;S;A|nterm;P;H|nterm;E;L|nterm;V;H|nterm;M;I|nterm;I;V	nterm;A;Y|nterm;S;Y|nterm;P;H|nterm;R;G;F|nterm;L;R|nterm;T;A|nterm;S;A|nterm;E;L|nterm;N;G;Q|nterm;A|nterm;Q;V|nterm;N;G|nterm;S|nterm;S;F|nterm;N;L|nterm;N;A|nterm;M;Y|nterm;V|nterm;P;R;L;V;D|nterm;L;G;R;H|nterm;V;Y|nterm;P;G;N|nterm;T;H|nterm;L;N|nterm;N;H	0.5	0.996616
131960		96.9619	P0A717|P0CE47;P0CE48|P0A9T0|P0A9P4|P0A9Q7|P00961|P05793|P09373|P0ABB4|P00934|P0AFG8|P00448	P0AB71|P09373|P76116|P0C018|P0A7F3|P0CE47;P0CE48|P00968|P0A858	13	8	2.80921e-05	1.74123e-05	I;G;D;V;A;R;C;L;M|P;I;A;M;D|D;N;G;S;T;L;A;V;F;P;E;H;R;M;I;cterm;K|S;T;L;A;V;N;F|V;E;A;L;Y|L;I;C;N;V;R;Y;A;D|V|V;G;C;A;Q;L;N;M;R;D;S|A;S;T|Y;G;Q;M;N;E;P;R;L;V;A;T|Q;W|T;F|A;L;E;S;P;F;N	V;L;T|A;S;T;I|A|A;S;T;V;E|I;P;A;Q|P;E;G;V;M|P;V;I;G;T;S;D;R;E;F;Q;H;A;cterm;K|L;N	0.889919	0.949302
131961		96.9752	P00909|P0AE08	P00909	2	1	4.32186e-06	2.17653e-06	L;S;I;D|Y;V;A;S;H	L;S;I;D;N;R;T;E;A;P;cterm;K	0.234087	0.0706623
131963		97.0188	P62707|P0A6M8		2		4.32186e-06		nterm;R;Y|Q;L;cterm;K		0.331888
131967		97.9671	P0AG67|P0AB71|P63284;P63284-2|P23843|P0A6F5|P0A9Q7|P0CE47;P0CE48|P0A6Y8|P0A9B2|P00561|P0AEM9|P0AA43|P0A9P0|P0AFG8|P0ABT2|P0AFH8|P69908|P76116|P0A6P9|P23721|P0A6K6|P0AED0|P69910|P09373|P0A8W8|P0A8N5|P25665|P05020|P0AG44|P0A7F3|P0A6V8|P63020|P08200|P0ADY7|P0A7J7|P0A9G6|P0A707|P0A6A3|P0A7V8|P64463|P0A8V2|P0ABD3|P0ABB0|P76344|P05793|P0A7R5|P06959|P39172|P0A7M2|P62399|P18843|P0A862|P21599|P21170|P2383…	P12758|P23843|P0AED0|P0A9B2|P09373|P0A6Z3|P0C018|P0AFG8|P0AB71|P23721|P0A9P0|P0A6A3|P00888|P69908;P69910|P0A8E1|P0A6P9|P0A6F5|P0A7R5|P0A9Q7|P0A6Y8|P0AA04|P63284;P63284-2|P62707|P76116|P0A7V8|P0A910|P69910|P69908|P00370|P0AC62|P0CE47;P0CE48|P0AEP3|P18335|P62768|P69783|P0A8W8|P25665|P0A867|P62399|P0A7E5|P0ABK2|P00561|P0A8V2|P0ABT2|P60422|P00934|P68767|P64581|P0ABA6|P0ABZ6|P00961|P0A825|P0A799|P0883…	118	169	0.00025499	0.000367834	nterm;K|F;V|I;D;E;A;S;R;M;Q;K|P;Y;L;C;T|V|I;T;S;V|P;I;A;M;D|M;P|P;T|cterm;K|C|nterm;F;E;L;V|L;V;D;R;A|I;A;S|nterm;L;T;G;M;A;F;R|I;V|I;D;E;A;S;R;M;Q;K;P;L|T;F|P;L|G;R;A|nterm;P|L|nterm;P;H;V;N|P|F;V;H|L;Y;E|nterm;V|I;T;L;E;cterm;K|V;P|nterm;V;K;P|I;N;T;V;H|T;D|nterm;T;H;N;Q;G;V;F|I;N;Q|M;V;E|A;L|T;G;I|M|R;L;A|L;I;T;A;cterm;K|G;F|I;V;H;D;N|Y;T;P;D|V;P;L|W;A;T;E;S;I|V;F;H|S;Y|L;R;S|nterm;I;R;F;P;E;H…	A;T;H|P;Y;L;C;T|M;L|S;A;R;Q;L;I;N;T;V;H|H;V|V|P;D;E;V;H;Y;L;C;T|V;H|P;T;Q;S;V;L|D;H;L|R;F;N;V;P;S;D;A|F;V|I;V;G;Q|D;P;Y;L;C;T|K;L;N;I;T;C;H|nterm;D;R;Q;S;V;A;I|F;I|L;Q|I;L;G;A;S;H;V;Q;M;E;Y|F|A;D;V;cterm;K|N;T;V;H|V;P|I|P;A;S;Q;G;I;D;L|P;F|Q;E;V;T;I|Q;I;L;S;G;E|V;P;L;N|Q;W;N|A;P;E|E;L|I;E;V;cterm;K|L|T;D;L;R;S;E|D;F;R;S;E;L|T;Y;S;L|L;H;S;T;R;cterm;K|I;G;C;D;L;Y;A;R;P|Y;E;H;I;A|nterm;P|I;P;A|C;P|E…	0.962175	0.983015
131968		97.9765	P21599|P0AE08	P15254	2	1	4.32186e-06	2.17653e-06	I;A|Y;V;A;S;H	S;P;W	0.496874	0.330554
131969		97.9843	P0ABJ9		1		2.16093e-06		F;E		0.463099
131971		98.0004	P0CE47;P0CE48		2		4.32186e-06		I		0.965612
131972		98.0368	P0A7W1|P09373|P0AG63|P0A9Q7|P0CE47;P0CE48	P0CE47;P0CE48|P0A6Y8|P05793|P0A9Q7|P0A993|P00561|Q46829|P0A6P9|P0A7V0|P0AGJ9|P0A7S9|P0A6Y1|P0AG67|P69222|P0AD61|P0AEG4|P69441|P0A7J7|P23843|P0ADE6|P0AG63|P0A867|P09373|P0A7A9|P0AG55|P0A7U7|P0A817|P0AG44|P0A9X4|P15639|P15254|P69908;P69910|P00864|P0AE08|P35340|P0ABJ9|P0A6M8|P0C0V0	7	64	1.51265e-05	0.000139298	nterm;G;V;H;T;S;R;F;M;Q;P;A;E;I|nterm;T;H|nterm;S;I|nterm;T;A;R|nterm;L;H;T;Y;R;D;A;I|nterm;T;L|nterm;L;H	V;G;T;I|V;D;H;G;cterm;K|V;G;T|nterm;F|nterm;Q|nterm;S;I;Y;F;R;G|nterm;G;I|nterm;H;V;L|nterm;N;H|L;R;G;I|S;I;C;D;V|nterm;T;A;R|A;V|nterm;L;R|nterm;V|nterm;L|L|nterm;H;A|nterm;S;E|nterm;F;E|nterm;A;N;P|nterm;N|nterm;T|nterm;E;L|nterm;T;Q|nterm;R;L;V|nterm;S;T|nterm;I;S;R|nterm;A;N|nterm;S;T;C|nterm;T;A|nterm;S;W|nterm;S;V;R|V;F;D|I|nterm;G;V;R;Y|nterm;A;R;H|nterm;A;F|nterm;H;L|nterm;E;L;R;V|nterm;G…	0.49992	0.993128
131974		98.0732	P0A953|P0A6F5|P0AG48|P0AFU8	P0A953|P0A6F5|P0A6Y8	12	9	2.59311e-05	1.95888e-05	S|G;V;S|nterm;M;L|S;A|nterm;M;Y|V;S|nterm;M;L;R;G|nterm;M;F|nterm;M	S;G;V;A|S|S;A|nterm;M;L;R;G;V|S;G;V;A;C;L|nterm;M;L|S;G|nterm;M;A|nterm;M;L;R;G	0.996552	0.968283
131978		98.1855	P0A9Q7		1		2.16093e-06		L;I;C;N;V;R;Y;A;D		0.0758821
131980		98.9737	P0CE47;P0CE48|P0C018|CON__P15636|P12758	P63284;P63284-2|P0A6F1|P00895|P0ACY1|P0A799|P07395|P0CE47;P0CE48|P0A9Q7|P05055|P09373|P0A858|P0A6P1	9	14	1.94484e-05	3.04715e-05	I;H|P;N;G;S;E;V;L|P;T;S;F;V;A;W;G;H;L;N;Q;E|L;I;H;P;A;M;D|A;T;H;V;G;S;D;F;Y|V|V;L|P;I;A;M;D;G;L;R;F;E;T;V;cterm;K	V;G;Y;E;L;T;A;R;P;S;I;D|I;T;A;Q;N;H;G;F;V;D;E|L;M;V;D|L;E;I;N;R;S;A;P;T;G;Q;M;D|F;S;L|V;P;A|H;P;I;A;M;D|I;H;P;A;M;D|H;L|M;E;Q;A;I;N;P;R;G;D;S;F;H;T|I|L;N;S;G;A;F;T|P;E;G;V;M|V;L;G;S;Y;Q;H;A;R;I	0.922029	0.983459
131981		98.9841	P0A955		1		2.16093e-06		T;E;I;R		0.230423
131986		99.0773	P0A953		1		2.16093e-06		nterm;M;A;H;G;V;D;T;P;I		0.0887572
131988		99.9489	P09373		2		4.32186e-06		nterm;L;R;M;V;F;T;P;E;Y;D;S;G;I;W;A|nterm;L;R;M;V;F;T;P;E;Y;D;S;G		0.0514106
131989		99.9748	P0A9B2	P23843|P09373|P39172	1	3	2.16093e-06	6.5296e-06	P;N;V	V;D;P;Y;L;C;T;E;I;N;Q;K;F|A;G;L;M;D;Y;F;H;E;S;I;Q;N;V;R|L;W	0.328771	0.434254
131990		99.9812	P0CE47;P0CE48|P00961		2		4.32186e-06		P;I;A;M;D|P;R;L;Q;T;V;F		0.19687
131992		100.016	P09373|P0CE47;P0CE48|P23843|P0A6F5|P69783	P0A6P9|P0A6F5|P23843	10	3	2.16093e-05	6.5296e-06	nterm;L;H|nterm;M;V;T;L;I|nterm;D;S|nterm;M;L;R;G;V|nterm;L;H;T;Y;R;D;A;I|G;S	nterm;E;A;I;R;M;G;S|nterm;M;L;R;G;V;N|nterm;D;S	0.497148	0.494798
131994		100.051	P25665|P0A9B2	P25665	2	1	4.32186e-06	2.17653e-06	nterm;G;N;L|nterm;L;T;G;M;A	nterm;G;N	0.330424	0.495647
131996		100.955	P09373		1		2.16093e-06		nterm;L;R;M;V;F;T;P;E;Y;D;S;G;I;W;A		0.0398548
131997		100.987	P09373	P09373	1	1	2.16093e-06	2.17653e-06	T;S;L;Q;A;D;E;N;G;V;I;R;H;M;cterm;K	A;G;L;M;D;Y;F;H;E;S;I;Q;N;V;R	0.029405	0.0276284
131998		101.012	P25665	P0A799	1	1	2.16093e-06	2.17653e-06	nterm;W;F;N;T;Y;H;M	nterm;I;A;D;Q;L;V;G	0.11079	0.0907952
132001		101.976	P0A910		1		2.16093e-06		P;V		0.479029
132003		101.992	P23845|P0A6Y8|P0ABT2|P05055|P25665	P0AA10|P0A6Y8|P0A6F5|P00888|P0ABT2|P0A6Z3	5	7	1.08046e-05	1.52357e-05	L|N;Q;G;D;H;L;S;T;R;cterm;K|F;A;P;R;I;H;T|L;T	I|M;P;F|E|S;V;A;Q;I;cterm;K|L|I;V;cterm;K	0.955532	0.971601
132014		103.076	CON__P15636		1		2.16093e-06		A;C;T;G;S		0.191691
132015		103.089	P0AD61		1		2.16093e-06		nterm;A;H;G;E;N;I		0.124967
132016		103.992	CON__P15636	P0A9A6	1	1	2.16093e-06	2.17653e-06	nterm;S;G;T;L;A;C	V	0.142341	0.430929
132017		104.008	CON__P15636		1		2.16093e-06		nterm;R;I;S;N;T;P;F;V;A;W;G;H;L;Q;E		0.0284454
132020		104.067	P0A6Y8		2		4.32186e-06		nterm;F;E		0.499996
132022		104.986	P0A910		1		2.16093e-06		P;V		0.431919
132024		105.05	P0A887		1		2.16093e-06		A;Y;S;F;H;V;L;P;R;I;G;N;D;E;M;Q;T		0.0269823
132026		105.992	CON__P15636		1		2.16093e-06		P;T;S;F;V;A;W;G;H;L;N;Q;E		0.0351043
132030		106.917	P0A799		1		2.16093e-06		nterm;I;A;D;Q;L;V;G		0.0830319
132031		106.942	CON__P15636		1		2.16093e-06		A;C;T		0.281672
132032		106.994	P0A9Q7	CON__P15636	1	1	2.16093e-06	2.17653e-06	P;A;S;Q;G;I;D;L;Y	A;C;T;G;S	0.0900994	0.199531
132033		107.04	P0A953	P00961	1	1	2.16093e-06	2.17653e-06	nterm;M;A;H;G;V;D;T;P;I;Y;L;N;S	nterm;M;D;T	0.0615953	0.329356
132037		107.985	CON__P15636|P0A8F4	P0A8F4	3	1	6.48279e-06	2.17653e-06	A;C;T|nterm;N;R;I;A	nterm;N;R;I;A	0.329684	0.199121
132038		108.002	P0A9Q7|P0AB71|P76116	P0A817	4	1	8.64371e-06	2.17653e-06	P;A;S;Q;G;I;D;L;Y|F;V|D;T;P;H|Y;I	F;T;S;E	0.479807	0.248329
132042		108.935	CON__P15636	CON__P15636|P0A910	4	6	8.64371e-06	1.30592e-05	L;A;C|C|C;T|L;A;C;T	T;L;A;C;G;S|C|G;N;T;C;D	0.977754	0.974641
132050		109.959	CON__P15636		1		2.16093e-06		L;A;C;T;G;S		0.139583
132054		110.037	Q46920		2		4.32186e-06		nterm;S;Y;A;N;H;Q;L;G		0.0908871
132055		110.11	P09373|P0A825|P0AE08|P0A6P9|P0A9Q7|P0CE47;P0CE48|P69908;P69910	P0AA10|P0ABJ9|P0A825|P09373|P63235|P0A6F9|P0CE47;P0CE48|P0ADE6|P0A9Q7|P0ABT2|P0AE08|P23843|P0A799|P0AG48|P62707|P0A9B2|P05793|P0A6P9|P0A6Y8|P0A817|P69908;P69910|P0ACY3|P21599|P0AG30|P0A862|P0A7F3|P0A7L0|P09373;P42632|P0A705;P0A705-2;P0A705-3|P0A867|P0A7N9	11	72	2.37702e-05	0.00015671	nterm;T;H|nterm;L;N|nterm;A|nterm;E;A|nterm;N;H|nterm;P;H|nterm;N;G|nterm;L	nterm;V;Y|nterm;T;G;R;Y;H|nterm;L;N|nterm;T;H|nterm;N;L|nterm;S;A|nterm;P;H|nterm;T;A|nterm;N;G|nterm;S;Y|nterm;A;Y|nterm;A|nterm;L|nterm;V;L|nterm;Q;V|nterm;M;Y|nterm;D;G|nterm;I;R|nterm;R;G;F;V|nterm;E;A|nterm;D|nterm;D;E|nterm;H;L|nterm;L;Q|nterm;R;L|nterm;L;G;R|nterm;I;R;V;T;A;E|nterm;S;Q|nterm;R;G;T;V|nterm;N;H|nterm;L;A|nterm;V;G|nterm;G;A|nterm;M;A|R|nterm;R;G;T|nterm;N|nterm;S;V|nterm;I|n…	0.994886	0.994886
132059		110.96	P0AE08	P0A9Q7	1	1	2.16093e-06	2.17653e-06	Y;V;A;S;H	M;G;I;H;T;S;C;L;Y;D;Q;N	0.198258	0.0586595
132062		111.032	P0A6Y8	P0CE47;P0CE48|P0A6Y8|P0AE08|P0A8P3	1	6	2.16093e-06	1.30592e-05	A;Q;H;T	H;G;cterm;K|Q;T;A;G;D;S;N;cterm;K|A;S;H;P;G;E;V;C;cterm;K|nterm;R;I;Y;N	0.0843415	0.331857
132071		112.053	P76344	P0CE47;P0CE48|P0AB71|P25665|P0A6P9|P0ABT2	1	6	2.16093e-06	1.30592e-05	R	nterm;L|nterm;P;G;N|nterm;G;N|nterm;Y|nterm;A;T	0.913891	0.993151
132074		112.089	P0AA04|P0AG48	P0A9Q7	2	1	4.32186e-06	2.17653e-06	nterm;M;F|nterm;M	nterm;A;V	0.997436	0.499963
132078		112.956	P0A717	P0CE47;P0CE48|P0A9T0|P39172	1	3	2.16093e-06	6.5296e-06	I;G;D;V;A;R;C;L;M	I;H|L;N;M;S;D;V|F;A;E;P;Q;R;V;S;G;T;M;L;D	0.0586632	0.480239
132081		113.071	CON__P15636|P37329		2		4.32186e-06		nterm;R;I;S;N;T;P;F;V;A|Y;P		0.490569
132082	Peptide:YTDTPAGAALVAAGPKL.||Peptide:LLTEIRRQTGVIFPADSVKL.	113.084	P69503|P0AE08|P0AEK4|P0A9B2|P0ABT2|P0A9Y6|CON__P15636	P22259|P09373|P0A9B2|P0A9Q7|P0AE08|P0AC59|P46068|P07003|P23843|P0AB91|P42599	10	19	2.16093e-05	4.13542e-05	nterm;Q;G;T;S;Y;L;V|nterm;A|nterm;I;A;H|nterm;V|nterm;S;Y;P|F|nterm;R;I;S;N;T;P;F;V;A;W;G;H;L;Q;E	P;cterm;K|nterm;Q;Y|nterm;V|Y;F;R;G;S;L|nterm;A|D|I|L;D;T;N;Q;E;I|nterm;V;D|nterm;I|nterm;Q;T;L;V;R;N;G;S|nterm;V;A|cterm;K	0.989525	0.988613
132084		113.955	P09373		1		2.16093e-06		nterm;L;R;M;V;F;T;P;E;Y;D;S;G;I;W;A		0.0399037
132085		113.963	P09373|P23843|P05793|P0A6Y8	P0CE47;P0CE48|P0A6Y8|P23843|P09373|P0A799	4	7	8.64371e-06	1.52357e-05	V;L;T;I|P;Y;L;C;T|V;G;C;A;Q;L;N;M;R;D;S|M	P;I;A;M;D|M|V;D;P;Y;L;C;T|A;T;E;S;I;G;M;L;D|nterm;M;V;T;L;I;H|nterm;V;M;T;S;H;L;G;R;P;E;Y;N;F|V;S;I;M	0.984706	0.979785
132086		113.979	P0AG67		1		2.16093e-06		P;W;Q		0.246207
132088		114.032	P0CE47;P0CE48|P23843	P0A9Q7|P23843|P0CE47;P0CE48|P0A7U3	2	4	4.32186e-06	8.70614e-06	S;G;R;T;V;E;I;cterm;K|H;cterm;K	T;N|L;Y;N;T;S;D;H|H;V;D;G;cterm;K|F	0.492407	0.940369
132089	GlyGly	114.043	P0A9Q7		1		2.16093e-06		S;Q;G;I;D;L;Y;N;F		0.0903403
132093		114.97	P0CE47;P0CE48|P0A9T0|P0AB71		3		6.48279e-06		I;H;P;A;M;D|S;T;L;A;V;N;F;P;E;H;G;R;M;I;cterm;K|P;Q;G;A;I;L;S;H;V;M;E;Y		0.119677
132094		114.98	CON__P15636		1		2.16093e-06		T;H;L;N;V;Q;W;P;S;G;E		0.038239
132105		117.025	P0A799	P0A7V0|P08312|P0ABA4|P0A9C5|P08997	1	6	2.16093e-06	1.30592e-05	nterm;T;I;L;W;N;G;P;V	nterm;A|nterm;S;H|nterm;S;E|nterm;S;A;E;H|nterm;T;E	0.124563	0.978493
132108		117.989	CON__P15636	P0CE47;P0CE48|CON__P15636	10	10	2.16093e-05	2.17653e-05	L;A;C|C|L;A;C;T|A;C	nterm;M;V;T;L;I|C|L;A;C;T|C;T|C;T;G|A;C;T;G;S|L;A;C	0.997438	0.993078
132109		118.027	P0CE47;P0CE48|P0AE08|P0ABT2	P0CE47;P0CE48|P02358|P0AE08|P23843|P0A7V8|P0ABT2	9	9	1.94484e-05	1.95888e-05	nterm;P;H|nterm;P;H;V|nterm;A;W|P	nterm;P;H|nterm;H;A|nterm;A;W|nterm;P;L;T|nterm;P;R|nterm;S;Y;P	0.984771	0.499936
132111		118.932	CON__P15636	CON__P15636	2	3	4.32186e-06	6.5296e-06	C;T;G;S|C;T	L;A;C;T;G;S|C|C;T;G;S;L	0.467581	0.991178
132112		118.947	CON__P15636	CON__P15636	1	1	2.16093e-06	2.17653e-06	L;A;C	nterm;S;G;T;L;A;C	0.328855	0.142493
132113		118.974	CON__P15636		1		2.16093e-06		nterm;S;G;T;L;A;C		0.165245
132116		119.049	P37329		1		2.16093e-06		V;F;A;S;L;T;N;M		0.0907546
132117		119.078	P31057		1		2.16093e-06		I;G;A;N;V;T;D;Q;L;M;H;F;P;cterm;K		0.0342422
132119		119.97	CON__P15636	CON__P15636|P0A6F5|P0A9Q7	4	8	8.64371e-06	1.74123e-05	C|A;C|L;A;C|L;A;C;T	L;A;C|C;G;E|M;G;I;H;T;S;C;L;Y|C;T|A;C;T;G;S|A;C|C	0.993569	0.994499
132122		120.024	P0A9Q7|P0A8N0|P0A910|P0A9B2|CON__P15636|P0CE47;P0CE48	P0A9B2|P0A9Q7|P0A910|P0AES9|CON__P15636|P0A799	15	29	3.24139e-05	6.31195e-05	C;N;V;I;R;Y;A;D|nterm;Q|C|V;S;N;A;C|L;A;C|A;C	V;S;N;A;C|S;N;A;C;T;L|L;G;C;S;W|C;D|S;N;A;C|C|M;G;I;H;T;S;C;L;Y;D;Q;N|L;A;C;T;G;S|S;C|L;A;C|A;C;T|I;V;S;N;A;C;T|C;T;Q;D;cterm;K	0.996109	0.992506
132126		120.973	P0A910	CON__P15636	1	1	2.16093e-06	2.17653e-06	P;V	L;A;C	0.427325	0.328841
132130		121.032	P0A910	P0A9Q7	1	1	2.16093e-06	2.17653e-06	T;G;N;C	F;D;Q;C;T;G;A	0.196333	0.123979
132133		121.994	P0A9Q7		1		2.16093e-06		S;Q;G;I;D;L;Y;N;F;cterm;K		0.0829251
132139		123.083	P0CE47;P0CE48		1		2.16093e-06		C		0.974296
132141		123.965	CON__P15636		1		2.16093e-06		L;A;C		0.328855
132144		124.079	P76116	P76116	1	1	2.16093e-06	2.17653e-06	nterm;G;A;Y;E;M;S;Q	nterm;G;A;Y;E;M;S;Q	0.0998388	0.0997865
132147		124.125	P0A6Y8|P23721|P23843|P0C0L2|P0ABJ9|P09373|P0AG67|P0A9B2|P0CE47;P0CE48|P0AE06|P0A9M8|P0A825|P0A9Q7|P0A6P9|P0ACY3|P0AET8|P0A7L0|P00960|P0AE08|P0ABT2	P0ACF0|P0A862|P0A6P1|P69908;P69910|Q46845|P0ABJ9|P60422|P0C0L2|P0A910|P0CE47;P0CE48|P00960|P62707|P0AE08|P0A9B2|P00370|P0A9Q7|P0AB71|P09373|P00968|P0AEM9|P0A7L0|P0A825|P0AES4|P36938|P0AG30|P0AG48|P0A6F9|P33570|P0AG67|P0A6F5|P0A7F3|P0ADE6|P0A6Y1|P38489|P0AES0|P0A9G6|P0A817|P0A6Y8|P0A867|P0ACY3|P39180|P0A786|P0A7Z4|P25665|P0AD61|P0A917|P0ABT2|P63235|P05793|P00864|P23721|P0A7V0|P0A7D4|P0A7U7|P0A8D6|…	39	164	8.42762e-05	0.000356952	nterm;R;L;I;G;F;Q;D|nterm;Q;A|nterm;L;A|nterm;A;G|nterm;T;G;R;Y;H|nterm;T;H|nterm;R;H|nterm;I;R;V;T|nterm;P;H|nterm;A;G;D;R|nterm;N;T|nterm;L;N|nterm;R;A|nterm;Q;Y|nterm;A;V|nterm;R;L|nterm;N;H|nterm;V;L|nterm;N;I|nterm;N;G|nterm;A;H|nterm;L|nterm;A|nterm;E;L|nterm;E;A|nterm;A;W	nterm;I;A|nterm;S;Q|nterm;A;G|nterm;L;Q|nterm;S;A|nterm;T;G;R;Y|nterm;P;G|nterm;I;S|nterm;P;H|nterm;A;H|nterm;L;N|nterm;A|nterm;I;R;V;T;A;E|nterm;L;S|nterm;D;E|nterm;N;G|nterm;P;G;N|nterm;S;T|nterm;T;G;R|nterm;T;H|nterm;L;R;D|nterm;H;L|nterm;N|nterm;E;A|nterm;T;G;R;E;I|nterm;V;L|nterm;M|nterm;L;A|nterm;L;V|nterm;A;Y|nterm;R;H|nterm;S|nterm;E;F|nterm;A;N|nterm;T;A|nterm;S;E|nterm;D;T|nterm;Y;D|A|n…	0.5	0.995984
132148		124.93	CON__P15636	P0A9B2|CON__P15636|P0A799	5	7	1.08046e-05	1.52357e-05	L;A;C|L;A;C;T|C	N;C;L|T;L;A;C|L;A;C;T;G;S|C|I;V;S;N;A;C;T	0.994499	0.976822
132158		126.967	CON__P15636		1		2.16093e-06		L;A;C;T		0.238917
132162		127.115	CON__P15636		1		2.16093e-06		L;A;C;T		0.23323
132166		128.047	P0A9Q7|P0AC69|P69441|P62707|P0ADV7|P0A6P9|P0A7S9|P0ABK5|P28635|P23843|P37329|P0ABT2|P0AEM9|P0ADE6	P0ABK5|P09373|P0A910|P0CE47;P0CE48|P0A6P9|P0AEM9|P0ABT2|P62707|P0A9Q7|P0AB71|P0A9B2|P0ADE6|P28635|P0A6Y8	19	22	4.10576e-05	4.78838e-05	I;G;D;L;Y;N;F;cterm;K|P;I;L;Y;M|P;L;I;G;Y;S;cterm;K|I;G;Y;S;cterm;K|L;N|L;V;G;Q;Y;cterm;K|nterm;G;M|G;V;cterm;K|V;G;Q;P;A;Y;cterm;K|Y;V;A;R;G;cterm;K|V;G;N;T;F;Y;P;I;A;S;cterm;K|S;Q;G;I;D;L;Y;N;F;cterm;K|V;P;Y;N;A;R;L;cterm;K|Y;N;T;S;D;L;H;cterm;K|nterm;K;V;E|nterm;D;T|nterm;K;Y;D|P;A;T;S;Q;F;Y;V;cterm;K	P;T;S;G;N;I;A;L;Y;V;R;cterm;K|nterm;Q;Y|nterm;I;S;A;R;G;M;E;N|V;G;T|V;N;G;P;I;A;Q;L;cterm;K|nterm;K;Y;D|nterm;L|nterm;S;Y|G;L;N|Q;G;I;D;L;Y;N;F;cterm;K|I;V|E;A;Y|P;A;S;Q;G;I;D;L;Y;N;F;cterm;K|cterm;K|nterm;I|V;G;N;T;F;Y;P;I;A;S;cterm;K|nterm;A;V;T;N|L;A;Y;G;D;cterm;K|I;G;D;L;Y;N;F;cterm;K	0.488502	0.987078
132170	|Peptide:H.KGVHEGHVAAEVIAGK|Peptide:D.KQQYGEGLARAVQDGLK	128.095	P28635	P0A8N3|P0AEQ3|P0A9P0|P0AD96|P28635|P05825	1	7	2.16093e-06	1.52357e-05	A;N;cterm;K	A;cterm;K|F;cterm;K|H|nterm;Q|N;cterm;K|H;cterm;K	0.331877	0.987602
132171		128.947	P09373		1		2.16093e-06		nterm;L;R;M;V;F;T;P;E;Y;D;S;G;I;W;A		0.0398485
132176		129.101	P0ADG7		1		2.16093e-06		L		0.714752
132177		129.961	P0A717		1		2.16093e-06		M;I		0.331996
132180		130.063	P0A9Q7|P0CE47;P0CE48	P0ABT2|P0A6P9|P0CE47;P0CE48|P09373|P0A9Q7	3	8	6.48279e-06	1.74123e-05	nterm;T;A;R;I;L;N|nterm;N;H|nterm;T	P;L;D|nterm;F;G;A;N|V;G;T|nterm;Q;Y|nterm;T;A;R;I;L;N;P;S;Q;G|nterm;T|nterm;F;G;A;N;I	0.494185	0.493951
132182		131.007	P27241		1		2.16093e-06		S;V;P;L		0.198845
132183		131.031	P0AC86|P08997		2		4.32186e-06		nterm;N;A;P;F|A;T		0.495595
132186		132.002	P12758|P30859	P30859	2	1	4.32186e-06	2.17653e-06	A;T;H;V;G;S;D;F;Y;P;Q;E;R|L;F;V;G;Q;cterm;K	A;L;F;V;G;Q;cterm;K	0.122204	0.10607
132194		132.989	CON__P15636	CON__P15636	1	6	2.16093e-06	1.30592e-05	L;A;C	nterm;S;G;T;L;A;C|A;C|L;A;C;T;G;S	0.230236	0.252746
132195		133.019	P0ABA4		1		2.16093e-06		nterm;S;E		0.493762
132198		133.985	CON__P15636	CON__P15636	1	1	2.16093e-06	2.17653e-06	L;A;C	nterm;S;G;T;L;A;C	0.328855	0.166354
132204		134.97	P00956	CON__P15636|P00956	1	4	2.16093e-06	8.70614e-06	nterm;C;P;R	A;C;T;G;S;L|nterm;C;P;R	0.249394	0.249568
132208		135.964	CON__P15636	CON__P15636|P0AG63|P0A9Q7	5	7	1.08046e-05	1.52357e-05	A;C|C;T|L;A;C	nterm;S;G;T;L;A;C|L;A;C|C|M;G;I;H;T;S;C;L;Y;D;Q|A;C;T;G;S|L;A;C;T;G;S;V|A;C;T	0.496415	0.820587
132209		135.97	CON__P15636|P69908;P69910		3		6.48279e-06		nterm;S;G;T;L;A;C|C;D;E;N;T|T;L;A;C		0.191324
132210		135.985	CON__P15636		1		2.16093e-06		A;C;T;G;S		0.197794
132212		136.002	P0A9Q7	Q46856|P0A6F5|P0AET2|P0AG27|P0A9Q7|P0ADY3|P0A796	1	9	2.16093e-06	1.95888e-05	M;G;I;H;T;S;C;L;Y;D;Q;N	I;P;M;G;C;V;L;T|A;M;E;P;L;R;Q;I;V;N;C;G|nterm;D;M;T;C|M;Q;C|M;G;I;H;T;S;C;L;Y;D;Q;N;P;A;R;V;F|N;S;G;A;R;V;M;C;I;cterm;K|H;M;C;D;V;E;L;A	0.0586993	0.249357
132213		136.021	P0A9B2|P0A9Q7	P23721|P0A9B2	5	2	1.08046e-05	4.35307e-06	S;C|S;N;A;C|nterm;L;A;P;S;T;G;C;W|S;C;T|P;S;L;T;G;C;W	F;C;H|S;N;A;C;T	0.489146	0.315859
132215		136.121	P0A6M8	P00490	1	1	2.16093e-06	2.17653e-06	F	F	0.966525	0.948379
132218		136.208	P0A9B2		1		2.16093e-06		S;N;A;C;T		0.140805
132220		136.972	P0A9Q7		1		2.16093e-06		L;I;C;N;V;R;Y;A;D		0.0760323
132224		137.98	P0A9B2|P0A9Q7		5		1.08046e-05		N;C;L;A|L;I;C;N;V;R;Y;A;D|nterm;L;A;P;S;T;G;C;W		0.208265
132231		138.141	P0CE47;P0CE48|P63235|P0AG67|P0AE08|P69908;P69910	P0CE47;P0CE48|P62707|P0AE08|P00957|P0A9B2|P0ABJ9|P0C0L2|P0A7E1|P0A9Q7|P23843|P0A825|P0AG67|P09373|P63235|P0A6P1|P0A6Y8|P0A6F5|P0ACY3	14	41	3.0253e-05	8.92379e-05	nterm;P;H|nterm;N;L|nterm;D;E|nterm;R;H|nterm;A|nterm;L;Q	nterm;P;H|nterm;L;N|nterm;A|nterm;R;Q|nterm;I;R|nterm;T;G;R;Y;H|nterm;A;G|nterm;N;C|nterm;N;G|nterm;L|nterm;R;H|nterm;I|nterm;N;L|nterm;T;G;R|nterm;D|nterm;I;R;V;T|F|nterm;R;L	0.5	0.996815
132234		138.975	CON__P15636		1		2.16093e-06		nterm;S;G;T;L;A;C		0.166301
132235		138.987	P0AE08		1		2.16093e-06		Y;V;A;S;H		0.198787
132243		140.12	P0AG48	P0CE47;P0CE48|P0ABT2|P0A6Y8	1	4	2.16093e-06	8.70614e-06	nterm;M	nterm;P;H|H;L;cterm;K|nterm;M;A	0.995652	0.5
132244		140.907	CON__P15636		1		2.16093e-06		L;A;C;T;G;S		0.140276
132246		140.995	P0AG55		1		2.16093e-06		L;S;G;F;H;P;V;D;Q;A;I;T;E;C		0.0463648
132251		142.181	P23843		1		2.16093e-06		nterm;E;I;P;D;V;H;Y;L;C;T		0.0599982
132252		142.208	P0A7D4	P0A7D4	2	1	4.32186e-06	2.17653e-06	Y;E;T;M;P;G;W;S|Y;E;T;M;P;G;W;S;F;V;cterm;K	Y;E;T;M;P;G;W;S	0.0714357	0.0800408
132257		145.068	P0A6L0		1		2.16093e-06		N;A;T;P;E;S;R;I;M;V;D;G;cterm;K		0.0475729
132260		146.032	P25524		1		2.16093e-06		nterm;S;N;A;L;Q;T;I		0.120115
132261		146.058	P0CE47;P0CE48|P23843	P23843	4	2	8.64371e-06	4.35307e-06	H;G;cterm;K|H|H;cterm;K	H;cterm;K	0.950988	0.49755
132268		147.965	P09373	P60757	1	1	2.16093e-06	2.17653e-06	F	S;I;L;V;P;E	0.895208	0.108157
132269		148.04	P27434|P06999		2		4.32186e-06		nterm;N;T;E;A;H;D;Q;L;G;R;S|nterm;V;R;I;Y;T		0.19062
132271		149.961	CON__P15636	CON__P15636	8	8	1.72874e-05	1.74123e-05	L;A;C|A;C|C	L;A;C;T|L;A;C;T;G;S|C|A;C;T|A;C	0.985916	0.974295
132272		150.014	P0AE08		1		2.16093e-06		Y;V;A;S;H		0.198787
132273		150.105	P23843|P0AE08	P0AB71|P23843|P0A9Q7|P0AE08	5	10	1.08046e-05	2.17653e-05	nterm;P|nterm;P;W|nterm;A	nterm;P;G|W|nterm;N;G|nterm;P;G;N|nterm;A|nterm;P;W|nterm;N;H	0.992512	0.987751
132277		150.991	P0AG63|P00561|P0A9Q7|P0ADB1|P0ADG7|P0AAI9|P0A6F5|P23843|P0A7S3|P0AG55|P0A825	P39172|P05793|P0A953|P0A6F5|P69908;P69910|P0ADY3|P0AAI9|P0AEP3|P0ADG7|P00561|P25665|P00888	12	16	2.59311e-05	3.48245e-05	C|I;C;N;V|V;A;L;D;T;G;H;I;N;S;Y;Q;C;E|I;G;N;V;A;T;R;L;E;C;S|nterm;A;C;E;G;Q;V|C;G;I|C;G;E|P;D;E;V;H;Y;L;C;T|L;S;G;F;H;P;V;D;Q;A;I;T;E;C|C;E;Y;V;D;I	C;V;F;A;E;P;Q;R;S;G;T;M;L;D|V;G;C|S;A;C;T;H;I;G;N;V|C;G;E|Y;P;Q;S;A;I;D;L;R;C;V;N;M;W|M;L;N;V;A;D;S;G;R;C;I;cterm;K|nterm;A;C;E;G;Q;V;S|I;C|I;G;N;V;A;T;R;L;E;C|Q;C;P;D;S;I;N;A;L;R;G;E;cterm;K|L;N;C;G;E;P;S;V|C;G|S;D;I;A;G;R;P;L;V;C;H	0.976885	0.441697
132280		151.021	P0A6Y1|P0A9B2|P69908;P69910|P0CE47;P0CE48|P0ABT2|P0A9Q7|P0A6P9|P63235|P62707|P0A910	P25665|P0A6Y1|P0AES0|P0CE47;P0CE48|P0A9B2|P0A825|P0AB71|P0A9Q7|P0AG48|P0A7L0|P0AE08|P0A6P9|P0ADE6|P0A6Y8|P0A9P0|P0A7V0|P0A879|P62707|P63235|P0A7J7|P0AD61|P0A6F5|P23843|P0A910|P0A862|P0A8T7	17	55	3.67358e-05	0.000119709	I;P;A|cterm;K|F;cterm;K|G;cterm;K|N|G;Q;P;A;Y;cterm;K|D|I;G;cterm;K|H;G;cterm;K|F;A;cterm;K|G|N;cterm;K	cterm;K|I;P;A|G;N|D|A;cterm;K|H;G;cterm;K|A;G;cterm;K|D;H;G;cterm;K|G|G;H;cterm;K|G;cterm;K|G;Q|A;V;cterm;K|D;G;H;cterm;K|P;A;cterm;K|V;G;T;I;H|T;V;cterm;K|V;cterm;K|N;A;cterm;K|G;Q;P;A;Y;cterm;K|H;E|F;A;cterm;K|L;cterm;K|T;L;cterm;K|F;cterm;K|S;A;N;cterm;K|G;S|A;I;G;V;Q;S;E;P;T;L;M;R;F;H;cterm;K	0.997731	0.99571
132286		151.941	CON__P15636	CON__P15636	2	1	4.32186e-06	2.17653e-06	L;A;C	A;C;T;G;S	0.331575	0.196405
132287	CarbamidomethylDTT	151.996	P0A717|P23843|P25665|P00888|P0A6F5|P0A879|P0A9Q7|P0AG63|P0ADG7|P69908;P69910|P0A9B2|P60422|P0A7W7|P15639|P0AES9|P0AEP3|P0AAI9|P0AC59|P0A6P9|P0A825|P05793|P0A910|CON__P15636|P0A8M3|P0A9C5|P08178|P0A796|P0AE08|P0A7M9|P35340|P45578|P07813|P0A6A3|P0AG27|P00561|P00350|P0A9G6|P09373|P0AB91|P23847|P0A9T0|P77330|P12008|P0A817|P24182|P0AED0|P0A7Z4|P0A9M0|P00956|P0A7Q6|P09832|P0A6K6|P0A940|P0AFJ1|P76344|P2…	P23843|P37689|P30177|P0A6A3|P45577|P0A9Q7|P76344|P0A9B2|P00888|Q59385|P25665|P0A9T0|P09832|P0A7M9|P0A799|P0A6F5|P0AC59|P60422|P08178|P77756|P0A9C5|P17315|P04391;P06960|P23882|P00561|P00350|P0A910|P09373|P0C8J8|P0AED0|P0AE08|P0A8L1|P0A9G6|P0A6P1|P69908;P69910|P0AAI9|P11880|CON__P15636|P0A7E1|P0AG63|P07813|P0A796|P35340|P0A9D8|P06986|P0A7L8|P23847|P0ADY3|P0AEP3|P31663|P0AET2|P21499|P0CE47;P0CE48|P0…	413	569	0.000892464	0.00123845	I;G;D;V;A;R;C;L;M|P;D;E;V;H;Y;L;C;T|C;W;S;F;P;R;E;D|P;R;L;V;C;G;S;I;H;D;E;T;A;Y;F;cterm;K|C;G;E|C;L;H|C;N;V;I;R;Y;A;D|C;G|G;C|C;D|V;S;N;A;C;T|C;T;G;R;P;D;E;I|C|C;G;I|D;C;R;A;T|S;N;A;C|S;C|L;G;C;S;W|P;C;G|Q;S;I;C|nterm;A;C|C;T|S;N;A;C;T|V;G;C;A;Q;L;N;M;R;D;S|A;C|C;P;G|T;A;G;C;S;V|N;G;S;M;H;C|V;S;G;C;D|H;M;C;D|C;A;cterm;K|A;S;C|L;R;F;C;V|F;D;Q;C;T|C;R;N;T;cterm;K|M;C;D;V|C;L;H;E|G;S;M;Q;C|C;R;G;E;c…	P;D;E;V;H;Y;L;C;T|H;I;M;G;L;S;A;V;E;D;R;cterm;K|C|L;T;E;V|L;T;G;C|S;C;cterm;K|C;T|P;R;L;V;C;G;S;I;H;D|L;C;W;S;F;P;R;E;D|C;G;P|T;C;A;Y;R;D;E|S;N;A;C|C;L;Y;T;D;Q;N|S;N;A;C;T|L;G;C;S;W|C;G|C;L|D;C;R;A;T|V;S;G;C;D;P;Q|P;R;L;V;C;G;S;I;H|V;A;G;L;M;I;T;E;C|V;S;G;C;D|C;cterm;K|nterm;L;S;C;P;I|G;C|G;Q;C|P;C|I;L;R;C;cterm;K|C;G;H|I;C;R;G;E;cterm;K|nterm;A;C|cterm;C|nterm;N;C|S;C;T|L;A;C|C;G;I|C;R;N;T;cterm…	0.999952	0.999962
132288		152.007	P0A9Q7	P0A9Q7|P0A7D4|P0ADZ7	1	3	2.16093e-06	6.5296e-06	L	I;G;D|A;C|nterm;G;D;E;V	0.975198	0.464506
132289		152.033	P0A8T7		1		2.16093e-06		A;I;G;V;Q;S;E;P;T;L;M;R;F;H;cterm;K		0.0249971
132292		152.137	P37329		1		2.16093e-06		Y;P;V;A		0.246049
132295		152.98	CON__P15636	CON__P15636|P0A9B2	1	4	2.16093e-06	8.70614e-06	C	A;C|I;V;S;N;A;C;T;L|N;C|A;C;T;G;S;L	0.969742	0.488748
132296		152.995	P23843	P00888|P39172|P69908;P69910|P0AES9	1	4	2.16093e-06	8.70614e-06	P;D;E;V;H;Y;L;C;T	P;R;L;V;C;G|C;V|C;D;E;N;T;I;G;V;P;F;Y|T;C;E;D;F;L;A;V;S;Q	0.0701292	0.344236
132297		153.004	P0AES9|P08178|P69908;P69910|P06986|P0A6F5|P0AG55|P0A9Q7|P0A799|P0AEP3|P05793|P39172	P0AG63|P0A799|P37689|P0A953|P0A7F3|P39172|P05793|P00370|P0AEP3|P0A9Q7|P0AG55|P0ADG7|P0AC62|P0A6F5|P69908;P69910|P0A7V0|P0AB71	27	33	5.83451e-05	7.18256e-05	nterm;K;P;V;N;S;W;T;C;E;D;F;L;A;Q|V;S;G;C;D;P;Q;T;E;L|C;D;E|C;S;P;N|M;I;T;E;C;V|N;L;S;G;F;H;P;V;D;Q;A;I;T;E;C|L;I;C;N;V;R;Y;A;D|C;N;I|C;D|C|L;S;G;F;H;P;V;D;Q;A;I;T;E;C|Q;S;I;C|M;G;I;H;T;S;C;L;Y|M;G;I;H;T;S;C;L;Y;D;Q|V;G;C;A;Q;L;N|P;A;G;I;T;E;C|Y;P;Q;S;A;I;D;L;R;C;V;N;M|G;E|C;V;F;A;E;P;Q;R;S;G;T;M;L;D|C;G;E	E;N;C;G;I;D;V|C|I;C;N;Y|C;G;I|S;A;C;T;H;I|G;C;A;Q;L;N|H;I;M;L;D;A;C;V;E;G;Q;T;N;Y|I;C|C;N;I|M;G;I;H;T;S;C;L;Y;D;Q;N;P;A;R;V|S;L;G;F;H;P;V;D;Q;A;I;T;E;C|A;F;N;L;G;V;C;H;S;M;cterm;K|V;C;P;N;S;I;H;A;E|E;C;G;I|I;H;Q;M;G;L;R;S;C;T|I;C;N;V;R;Y;A;D|G;C;D;L|C;G;E|C;D;E;N;T;I;G;V;P;F;Y|M;G;I;H;T;S;C;L;Y;D;Q|C;V;F;A;E;P;Q;R;S;G;T;M;L;D|L;I;C;N;V;R;Y;A;D|C;D;Q;F;V;N;H;R;W;L;G;M|H;T;D;C;A;cterm;K|Y;P;Q;S;A;I…	0.942691	0.966024
132298		153.014	P0AD61		1		2.16093e-06		nterm;E;L		0.492634
132300		153.079	P13001		1		2.16093e-06		W;Q;T		0.238456
132301		153.097	Q57261		1		2.16093e-06		nterm;N;G;C;T;R;F;V;A;D		0.0999992
132305		153.9	P0A9G6		2		4.32186e-06		C		0.959915
132307		153.997	P39172|P07395	P0CE47;P0CE48	3	1	6.48279e-06	2.17653e-06	nterm;Q;F;G;L;T;P;H|V;P;A;D;I;L;S;E;C;cterm;K	nterm;P;V	0.0996144	0.465985
132308		154.008	P0A6F5|P0A9B2|P69908;P69910|P0A953|P0AB71	P05793|P0A9Q7|P69908;P69910|P0A8F4|P0AEP3	5	7	1.08046e-05	1.52357e-05	C;G;E|S;N;A;C;T|C;D;E;N;T;I;G;V;P;F;Y|S;A;C;T;H;I;G;N;V|I;L;G;A;S;H;V;Q;M;E;Y;P;T;D;C;cterm;K	V;G;C;A;Q|M;G;I;H;T;S;C;L;Y;D;Q;N|A;C;D;E;N;T;I;G;V;P;F;Y|V;I;P;E;D;C|C;D;E;N;T;I;G;V;P;F;Y|C;D;E;N;T|Q;S;I;C	0.247752	0.249212
132309		154.064	P0A9Q7	P0A9Q7|P0AD61|P07395	1	4	2.16093e-06	8.70614e-06	L;N;A	I|nterm;E;L|P;A;D;I;L;S;E;C;cterm;K	0.248893	0.874928
132311		154.1	P0CE47;P0CE48|P68066|P0AE08	P05793|P0A6F5|P0ABJ9|P0AE08|P69776|P0A9G6|P60422|P0CE47;P0CE48|P0ABZ6|P0A817|P0A9Q7|P0A799|P0AB71|P69783|P63284;P63284-2|P0ABT2|P0A7K2|P0A7V0|P0A6F9|P09169|P0AG48|P0ADE6|P0A7L0	6	39	1.29656e-05	8.48848e-05	nterm;P;H|nterm;A|nterm;M|nterm;A;L	nterm;R;G;F|nterm;S;F|nterm;T;G;R|nterm;A|nterm;I;D|nterm;M|nterm;A;G|nterm;P;H|M|nterm;N;G|nterm;D;G|nterm;S;L|nterm;P;G|nterm;V;G|nterm;A;D|nterm;S;Y;P|nterm;D;L|nterm;E;G|nterm;V|nterm;D|nterm;S;A|nterm;F|nterm;M;Y|P;L|nterm;Q;V	0.993805	0.994737
132314		154.137	P0A6Y8	P0A6Y8	1	1	2.16093e-06	2.17653e-06	nterm;F;E	nterm;F	0.499983	0.992649
132317		155.014	P0A9Q7|P0ADY3|P69908;P69910	P69908;P69910|P0A6F5	4	5	8.64371e-06	1.08827e-05	L;I;C;N;V;R;Y;A;D|M;L;N;V;A;D;S;G;R;C;I;cterm;K|Y;P;Q;S;A;I;D;L;R;C;V;N;M|C;D;E;N;T;I;G;V;P;F;Y	Y;P;Q;S;A;I;D;L;R;C;V;N;M;W|M;I;T;E;C|C;G;E;P;S;V|L;M;I;T;E;C;V;D|C;G;E	0.0803893	0.247465
132319		155.049	P0A8T7		1		2.16093e-06		A;I;G;V;Q;S;E;P;T;L;M;R;F;H		0.0252988
132321		155.11	P0A9Q7		1		2.16093e-06		M;G;I;H;T;S;C;L;Y;D;Q;N		0.0584963
132325		156.02	P0A7V0|P00888|P0A9Q9	P0AG63|P00888|P25665|P0A6F5|P0A9Q9|P0ADB1|P00954	7	7	1.51265e-05	1.52357e-05	L;S;C;D;Q;F;V;N;H;R;W;G;M|P;R;L;V;C;G;S;I;H;D;E;T;A;Y;F;cterm;K|C;E;cterm;K|V;T;C;Q;G;D;Y;N;E;I	H;D;E;N;C;G;I;V;R;P;L;S;cterm;K|C;E;cterm;K|G;L|L;M;I;T;E;C;V;D|V;T;C;Q;G;D;Y;N;E;I|V;A;L;D;T;G;H;I;N;S;Y;Q;C|L;E	0.333043	0.472678
132326		156.032	P04693		1		2.16093e-06		L		0.661243
132327		156.09	P09373|P0A9P0|P0A9B2|P0A6T1|P0AEM9|P0A9Q7|P08839|P0A799	P0AB71|P0A9B2|P08839|P09373|P0A6F5|P0A9Q7|P06959|P16456|P0A9P0|P69783|P00509|P0A6T1|P00909	13	26	2.80921e-05	5.65899e-05	G;cterm;K|nterm;I;R|nterm;V;N|nterm;Y;D|cterm;K|nterm;A;Q;R|A|R;V;cterm;K	cterm;K|nterm;H;N|nterm;I;R|nterm;I;S|G;cterm;K|R;V;cterm;K|S;cterm;K|R;I;cterm;K|A;cterm;K|nterm;A;E|nterm;V;N|S|G	0.980161	0.986757
132339		158.044	P10441		1		2.16093e-06		L;A;N;G;cterm;K		0.197685
132341		158.079	P23843|P0AA10		2		4.32186e-06		L|P;Q;V		0.489022
132344		159.114	CON__P15636	P0AD61	1	1	2.16093e-06	2.17653e-06	G;S;L	nterm;A;H;G;E;N;I	0.322196	0.124961
132346		160.086	P37329|P23843		2		4.32186e-06		Y;P;V|nterm;P		0.988451
132347		160.173	P0A9B2		1		2.16093e-06		S;N;A;C;T		0.135777
132348		160.997	CON__P15636		1		2.16093e-06		L;A;C;T;G;S		0.142001
132351		161.138	P0AG30		1		2.16093e-06		nterm;E;G;R;Y;F;A		0.142855
132352		162.025	P0A8M3		1		2.16093e-06		L;P;D;G;S;Q;R;H;Y;A;V;M		0.0584262
132354		163.063	P60624		1		2.16093e-06		L;S;G;cterm;K		0.199478
132361		164.14	P0A9P0|P09373	P09373	2	1	4.32186e-06	2.17653e-06	cterm;K|G;cterm;K	G	0.935366	0.983358
132362		164.962	CON__P15636	CON__P15636|P0CE47;P0CE48	1	5	2.16093e-06	1.08827e-05	nterm;S;G;T;L;A;C	nterm;S;G;T;L;A;C|L;A;C;T;G;S|nterm;S;T;C	0.165943	0.329444
132363		164.981	CON__P15636		1		2.16093e-06		L;A;C;T		0.245977
132364		165.978	CON__P15636		1		2.16093e-06		L;A;C		0.331028
132367		166.096	P0A6F5		1		2.16093e-06		nterm;M;L;R;G		0.234299
132369		166.11	P0AED0	P0AED0	1	3	2.16093e-06	6.5296e-06	nterm;Y;D	nterm;Y;D	0.499966	0.497162
132370		166.984	P0A6F5|CON__P15636|P0AG63|P0A7V0|P0A7M9	CON__P15636|P0A799|P0A6F5|P0A9T0|P23843|P00888	7	6	1.51265e-05	1.30592e-05	C;G;E|L;A;C|A;C|C;G;I|A;C;T|S;C;D;Q;F;V;N;H;R;W;L;G;M;T|V;C;S;cterm;K	A;C;T;G;S;L|C;N;I|C;G;E|I;P;A;L;C|P;D;E;V;H;Y;L;C;T|S;D;I;A;G;R;P;L;V;C;H;E	0.423441	0.329599
132371		166.995	CON__P15636		1		2.16093e-06		A;C;T;G;S;L		0.122106
132372		167.054	P0A8T7		1		2.16093e-06		A;I;G;V;Q;S;E;P;T;L;M;R;F;H;cterm;K		0.0249971
132375		167.936	CON__P15636	CON__P15636	2	1	4.32186e-06	2.17653e-06	L;A;C|A;C;T	L;A;C;T;G;S	0.331575	0.166438
132376		167.991	P0A6F5|P69908;P69910|P0A9Q7|P0A799|P0AB71|P0A7W7|P0A9B2|P23843|P0A9T0|P00888|P0A796|CON__P15636|P0A910|P0AES9|P0A825|P0A879|P0A7M9|P27250|P27302|P0ADG7|P0A6P9|P0A7Q6|P0A7V0|P00561|Q46829|P0AEP3|P0A6M8|P0ADY3|P0ACY3	P00561|P0AB71|P0A6F5|P0A796|P0C8J8|P0A7V0|P0A9B2|P23843|P00888|P0A910|P25665|CON__P15636|P0A825|P0A9G6|P69908;P69910|P0AG63|P09373|P23721|P0A9Q7|P0A7M9|P0A858|P0A6P9|P0A9T0|P27250|P0AAI9|P00350|P05793|P0A879|P0ADY3|P08178|P0A799	97	91	0.00020961	0.000198065	L;M;I;T;E;C;V|C;D;E;N;T;I;G;V;P;F;Y;Q|L;I;C|C|A;I;L;G;S;H;V;Q;M;E;Y;P;T;D;C;cterm;K|V;S;N;A;C;T|P;D;E;V;H;Y;L;C;T|I;P;A;L;C;D|V;S;N;A;C|S;C;T;N|S;N;A;C|A;S;C;T;N|S;N;A;C;T|S;D;I;A;G;R;P;L;V;C;H|H;M;C;D|A;F;D;Q;C|A;S;C;T|A;C|C;Y|P;R;L;V;C;G;S;I|N;T;C|V;Q;A;C|L;A;C|C;L;H;E;G|G|L;A;C;T|M;G;C|A;F;M;G;D;C;E;I;S;H;V;L;T;cterm;K|Q;M;G;L;R;S;C;T|T;G;N;C;D|V;S;N;A;C;T;L|H;M;C;D;V|L;G;C|L;T;G;C;S;W|M|T;C|L…	P;V;I;D;C;T;S;Q;A;Y|I;L;G;A;S;H;V;Q;M;E;Y;P;T;D;C;cterm;K|C;G;E|M;C;D;V|C;W;Q;E;N;A;D|S;C;D;Q;F|V;S;N;A;C;T|C;D;Q;F;V;N;H;R;W;L;G;M|S;C;T;N|P;D;E;V;H;Y;L;C;T;I|S;N;A;C;T|P;D;E;V;H;Y;L;C;T|S;C|P;R;L;V;C;G;S;I|S;D;I;A;G;R;P;L;V;C|T;G;N;C|C|A;S;C;T;N|V;C;G;P;S;I|L;A;C|A;C|Y;N;C|V;C;G;P|I;G;S;E;A;C;M|C;G;I|D;I;L;R;C;cterm;K|A;C;T|F;C;H;G;R;Q|M;G;I;H;T;S;C;L;Y;D;Q;N|L;G;C|S;N;A;C;T;L|A;C;T;G;S|I;V;S;N…	0.994076	0.986889
132378		168.044	P0A825		1		2.16093e-06		A;G;W;M;C;D;V;L		0.110478
132380		168.114	P0A6F5	P0A9Q7|P0A6F5|P0A799|P0AB91	1	5	2.16093e-06	1.08827e-05	V	V|T;N;V|P|nterm;A;G;L;P;Q	0.496623	0.996863
132385		168.975	CON__P15636		1		2.16093e-06		A;C		0.393641
132386		168.991	P37188		1		2.16093e-06		C;Q;N;H;I;P;V;E;L;R;T;Y;M		0.0453738
132387		168.998	P0A7V0|P0A9Q7|P0A6F5|P00888|P0A8T7|P0A7F3|P76658|P0AG63|P0AG55|P0A9T0	P0A9Q7|P0AG55|P06986|P69908;P69910|P0A799	18	6	3.88967e-05	1.30592e-05	C;D;Q;F;V;N;H;R;W;L;G;M|M;G;I;H;T;S;C;L;Y;D;Q|L;M;I;T;E;C;V|M;G;I;H;T;S;C;L;Y|P;R;L;V;C;G;S;I;H;D|L;V;T;E;D;C;G;H;I;M|L;I;C;N;V;R;Y;A;D|C;P;N;S;I;H;A;E|L;P;E;F;R;A;G;V;M;D;Y;W;T;S;I|C;G;I|M;I;T;E;C;V|N;L;S;G;F;H;P;V;D;Q;A;I;T;E;C|S;L;G;F;H;P;V;D;Q;A;I;T;E;C|L;S;G;F;H;P;V;D;Q;A;I;T;E;C|S;C;D;Q;F;V;N;H;R;W;L;G;M;T|I;P;A;L;C;D	I;C;N;V;R;Y;A;D|S;L;G;F;H;P;V;D;Q;A;I;T;E;C|L;I;C;N;V;R;Y;A;D|V;C;S;P;N|nterm;R;M;I;E;A;C;D|C;D;V;F;M	0.330426	0.165934
129460	Peptide:V.ALRAMEAPLRQIVLNCGEEPSVVANTVK|Peptide:V.HIINLEK	-99.0673		P0A6F5|P0A7V0		2		4.35307e-06		nterm;V;A;L;R;M;E|nterm;V;H		0.496937
129469		-94.111		P68767		1		2.17653e-06		T;R		0.429968
129471		-93.0262		P0A862		1		2.17653e-06		nterm;M;S;Q;T;V;H;F		0.142504
129475		-92.0327		P0ADG7		1		2.17653e-06		M;G;L;R;S;C;T		0.0765082
129476		-92.0229		P0A9Q7		1		2.17653e-06		L;I;C;N;V;R;Y;A;D		0.076579
129479		-91.0771		P0ABK5		1		2.17653e-06		nterm;Y;L;Q;F		0.142181
129481		-91.0264		P0A9X9		1		2.17653e-06		N;D;G;Y		0.246004
129482		-91.0145		P0A953		1		2.17653e-06		C;L;A		0.321841
129491		-89.0351		P0A7W7		1		2.17653e-06		M;Q		0.49017
129496		-88.1211		P0A910		1		2.17653e-06		T;C;D		0.287887
129501		-87.9689		P09373		1		2.17653e-06		I;D;T;S;L;Q;Y;E;N;M;R;P;F;A;C;V		0.0344084
129506		-86.0719		P0AED0		1		2.17653e-06		L;S;T;N;A;G;Y;P;I;E;D;Q;V;K		0.035636
129509		-85.0522		P0A7D4		1		2.17653e-06		D;G;L		0.311485
129512		-84.223		P69797		1		2.17653e-06		nterm;T;L;Q;V;A		0.14222
129514		-84.2038		CON__P15636		1		2.17653e-06		nterm;S;G;T;L;A;C;V		0.0907368
129516		-84.0816		P0A9B2		1		2.17653e-06		N;A;S;C;T		0.123896
129525		-77.0862		P0AC86		1		2.17653e-06		I;cterm;K		0.495843
129530		-76.0356		P0A9Q7		1		2.17653e-06		G;N;S;I		0.192342
129531		-75.0935		P0AB71		1		2.17653e-06		E;A;Y;L;Q		0.194161
129536		-74.0047		P0A9T0		1		2.17653e-06		I;N;A;S;R;G;T;V;D;P;L;C		0.0550132
129547		-72.0752		P0A825		1		2.17653e-06		S;E;N;Y;T;P;R;V;M;Q;A;G;L;cterm;K		0.0496629
129552		-71.0732		P0CE47;P0CE48		4		8.70614e-06		nterm;P;H;V|V		0.889995
129559		-69.0424		P0A7V8		1		2.17653e-06		nterm;A;I;M;V;N;G;R;S;Y;Q		0.0624039
129560		-69.0265		P0A6Y8		1		2.17653e-06		M		0.993322
129561		-69.0209		P39172		1		2.17653e-06		F;A;E;P;Q;R;V;S;G;T;M;L;D		0.0383443
129563		-68.052		P09373		1		2.17653e-06		nterm;T;M;L		0.331549
129567		-66.9931		P09373		1		2.17653e-06		A;G;L;M;D;Y;F;H;E;S;I;Q;N;V;R		0.0285399
129577		-64.0635		P0ADG7		1		2.17653e-06		nterm;K;H;E		0.332574
129581		-62.974		P09373		1		2.17653e-06		A;G;L;M;D;Y;F;H;E;S;I;Q;N;V;R		0.0285484
129586		-61.9714		P09373		1		2.17653e-06		A;G;L;M;D;Y;F;H;E;S;I;Q;N;V;R		0.0285483
129604		-58.0335		P0ADG7		1		2.17653e-06		Q;M;G;L;R;S;T		0.10843
129608		-57.9496		CON__P15636		1		2.17653e-06		A;C;T		0.326921
129629	Tetrasulfide bond	-52.115		P0A9B2		1		2.17653e-06		S;C;T;N		0.16234
129630		-52.0567		P0A7Z4		1		2.17653e-06		Q		0.771084
129632		-51.9858		P0A912		1		2.17653e-06		M;L;D;A		0.247868
129634		-50.9253		P23843		1		2.17653e-06		L;Y;N;T		0.246352
129635		-50.1648		P30125		1		2.17653e-06		P;G;D;I;E;V;M;T;Q;A;L;cterm;K		0.0666115
129638		-49.9988		P0A7W1		1		2.17653e-06		S;T;N;P;I;V;R;A;D;G;L;E;M		0.0433586
129640		-49.9634		P0AAI5		1		2.17653e-06		L;A;G;Q;S;I;D;H;F;T;Y		0.0525604
129645		-49.0205		P0ABK5		1		2.17653e-06		A;R;G;Y;cterm;K		0.142764
129648		-48.9975		P09373		1		2.17653e-06		I;D;T;S;L;Q;Y;E;N;M;R;P;F;A;C;V		0.0310902
129650		-48.022		P0A7W1|P69908;P69910		2		4.35307e-06		V;F;M;Q;P;A;S;E;G;T;I;R;L|nterm;R;M;I;E;A;C;D		0.141927
129655		-47.9682		P68066		1		2.17653e-06		nterm;M;I		0.497801
129656		-47.0146		P69908;P69910		1		2.17653e-06		nterm;R;M;I;E;A;C;D		0.141841
129665		-46.0062		P76035		1		2.17653e-06		cterm;Y		0.842043
129668		-45.9725		P09373		1		2.17653e-06		G;L;M;D;Y;F;H;E;A;S;I;Q;N;V;R		0.0293404
129669		-45.0566		P0AE08		1		2.17653e-06		nterm;A;Q		0.329165
129670		-45.0434		CON__P15636		1		2.17653e-06		P;T;S;F		0.0790431
129678		-44.9791		P0A6Y8		1		2.17653e-06		nterm;L;M;E;I;A;Q;H		0.0825686
129692		-43.0317		P39172		1		2.17653e-06		F;A;E;P;Q;R;V;S;G;T;M;L;D		0.0382666
129698		-42.0578		P0A9Q7		1		2.17653e-06		nterm;N;G;A;L		0.246818
129700		-42.0325		CON__P15636		1		2.17653e-06		L;A;C;T;G;S		0.165274
129705		-41.0771		P0CE47;P0CE48		1		2.17653e-06		nterm;M;V;T;L;I		0.164552
129714		-39.8387		P09373		1		2.17653e-06		A;G;L;M;D;Y;F;H;E;S;I;Q;N;V;R		0.0277293
129715		-39.0551		P0A799		1		2.17653e-06		I;V;G;A;N;T;F		0.0907519
129733		-35.0235		P23843		1		2.17653e-06		nterm;E;I;P;D;V;H;Y;L;C;T;N;Q;K		0.0433471
129736		-34.0314		P23843		1		2.17653e-06		nterm;E;I;P;D;V;H;Y;L;C;T		0.0624272
129744		-33.0442		P25665		1		2.17653e-06		nterm;C;H;E;L;A;R;D;N;S;G;T		0.0522786
129745		-33.0343		P23843|P0ADB1		2		4.35307e-06		nterm;E;I;P;D;V;H;Y;L;C;T|V;A;L;D;T;G;H;I;N;S;Y;Q;C;E		0.0623701
129746		-33.0267		P37689		1		2.17653e-06		P;N;G;D;M;V		0.159171
129750		-32.992		P0CE47;P0CE48		1		2.17653e-06		P;E;G;V;M		0.123164
129751		-32.9863		P09373		1		2.17653e-06		T;S;L;Q;Y;E;N;D;M;R;P;F;A;I;C;V		0.0331852
129756		-32.0145		P0AB91		1		2.17653e-06		nterm;Q;M;D;V;C		0.19923
129759		-31.9868		P09373|P0A9Q7|P0A858		5		1.08827e-05		A;G;L;M;D;Y;F;H;E;S;I;Q;N;V;R|L;A;G;M;D;Y;F;H;E;S;I;Q;N;V;R|M;D|M;L;G;A;Q;N;V;D;S;F;T;E;cterm;K		0.256864
129761		-31.9615		P16456		1		2.17653e-06		V;M;C;R		0.198516
129767		-31.0348		P0CE47;P0CE48		1		2.17653e-06		V;G;T;I		0.246953
129776		-30.8296		P0ABP8		1		2.17653e-06		V;M;G;H;I		0.124851
129777		-30.8152		P27302		1		2.17653e-06		V;D;H;Y;T;A;F;M;G;C;E;I;S;L		0.0378097
129778		-30.1351		P23843		1		2.17653e-06		M;Y;I		0.320887
129791		-29.048		P0A9Q7		1		2.17653e-06		S;Q		0.480191
129801		-28.7845		P09373		1		2.17653e-06		A;G;L;M;D;Y;F;H;E;S;I;Q;N;V;R		0.0276715
129802		-28.5695		P23843		1		2.17653e-06		nterm;D;S;A;I;V;P		0.142555
129804		-28.1339		P0CE47;P0CE48		1		2.17653e-06		L		0.97102
129819		-27.0569		P0A7W1		1		2.17653e-06		S;E;G;T;I;A;M;R;V;L		0.0525656
129833		-25.9504		P0CE47;P0CE48		1		2.17653e-06		C;T		0.49219
129834		-25.9282		P0A9Q7		1		2.17653e-06		L;I;C;N;V;R;Y;A;D		0.0711903
129843		-24.9224		P0A9Q7		1		2.17653e-06		L;I;C;N;V;R;Y;A		0.0829559
129860		-21.0621		P0ABK5		1		2.17653e-06		I;A;L;Y;V;R;G;cterm;K		0.0751533
129862		-21.036		P0ABK5		1		2.17653e-06		I;G;A		0.330141
129864		-21.0008		P0AB71		1		2.17653e-06		F;S;N		0.301986
129869		-20.1423		P0A9B2		1		2.17653e-06		I;V;S;N;A;C;T;L		0.0831651
129870		-20.1352		P09323		1		2.17653e-06		T		0.95967
129873		-20.0313		P0ABT2		1		2.17653e-06		nterm;D;T		0.248966
129880		-19.9259		P69908;P69910		1		2.17653e-06		V;C		0.452958
129882		-19.6695		P09373		1		2.17653e-06		A;G;L;M;D;Y;F;H;E;S;I;Q;N;V;R		0.0277227
129883		-19.5985		P09373		1		2.17653e-06		A;G;L;M;D;Y;F;H;E;S;I;Q;N;V;R		0.027712
129887		-19.0905		P0A817		1		2.17653e-06		nterm;N;G;T;L		0.249449
129890		-19.0526		P0CE47;P0CE48		1		2.17653e-06		L		0.993552
129897		-18.9591		P0A879|P0CE47;P0CE48		2		4.35307e-06		T;A;G;N|V;E;M		0.322882
129898		-18.9418		P09831		1		2.17653e-06		nterm;T;G;V;N;F;A;M		0.110865
129901		-18.1077		P23843		1		2.17653e-06		V;T;Y;L;P;I;A;S;E;D;N;R;G;M		0.0356451
129917		-17.9181		Q59385		1		2.17653e-06		nterm;S;Q;T;I;D;L		0.166438
129919		-17.8979		P0A6P9		1		2.17653e-06		M		0.949984
129924		-17.1426		P05055		1		2.17653e-06		M		0.982009
129925		-17.1289		P0CE47;P0CE48		1		2.17653e-06		L;T;A		0.320129
129926		-17.1213		P23843		1		2.17653e-06		L		0.494602
129930		-17.0709		P0CE47;P0CE48		2		4.35307e-06		L		0.972636
129933		-17.0457		P0AG14		1		2.17653e-06		S;G;Y;M		0.18987
129944		-16.9277		P0A9Q7		1		2.17653e-06		nterm;E;Y		0.499991
129945		-16.9041		P69441		1		2.17653e-06		Q;M;T;A;P;L		0.152916
129954		-16.1153		P06959		1		2.17653e-06		I;P;G;M;L		0.197571
129955		-16.1018		P0AG90|P0A8F4		2		4.35307e-06		L|E;P		0.976916
129969		-15.9338		P0ABB0		1		2.17653e-06		nterm;C;I		0.492113
129970		-15.9035		P00509		1		2.17653e-06		nterm;Q;N;G;M;F		0.19853
129987		-15.0674		P0A7V0		1		2.17653e-06		P;M		0.493355
129999		-14.9596		P0A6F5|P39199|P00864		5		1.08827e-05		L;G;A;M|A;G;M|V;T;N;P;Y;D;A;E;M;S;L;R;H;G|nterm;M;N;E		0.330621
130000		-14.9529		P0ABU5		1		2.17653e-06		I		0.80047
130003		-14.9079		P00509		1		2.17653e-06		nterm;Q;N;G;M		0.248545
130005		-14.8865		P0AFK0		1		2.17653e-06		nterm;D;G;I;L;T;Q		0.166005
130009		-14.8048		P07813		1		2.17653e-06		I;M;E;L		0.198116
130010		-14.6489		P0AFK9		1		2.17653e-06		M;D		0.493118
130011		-14.4777		P0ACC7		1		2.17653e-06		M		0.971812
130022		-14.0559		P0CE47;P0CE48		1		2.17653e-06		L		0.932365
130024		-14.035		P0ADA7		1		2.17653e-06		S;T;L;G		0.165596
130035		-13.9298		P06959		2		4.35307e-06		M|Q;M;P;R;F;N;S;L;E;D;G;T;cterm;K		0.93893
130041		-13.6195		P0CE47;P0CE48		1		2.17653e-06		L		0.964234
130050		-13.0818		P32662|P68567|P0A9Q7|P76113		4		8.70614e-06		P;L;V;A;E;R;M;G;I;Q;F|N;V|T;S;G;E;V|L;E		0.48009
130051		-13.0556		P23847		1		2.17653e-06		M;P;Y		0.331474
130052		-13.0501		P33018		1		2.17653e-06		V;L;M		0.247081
130061		-12.9699		P0A6Y8		1		2.17653e-06		L;S;V;D;I;G;Q;T;R;M;P;cterm;K		0.0433979
130062		-12.957		P04825		1		2.17653e-06		nterm;Q;P;L;H;I		0.19311
130063		-12.9481		P0AB71		1		2.17653e-06		S;N;G		0.329877
130069		-12.713		P0A6F5		1		2.17653e-06		L;G;A;M		0.0830683
130072		-12.1757		P76177		1		2.17653e-06		M		0.977511
130090		-11.9451		P07001		1		2.17653e-06		M		0.979725
130096		-11.1575		P60906		1		2.17653e-06		T;A;V		0.329653
130097		-11.1068		P00968		1		2.17653e-06		V;Q;E;M		0.21577
130105		-10.9862		P0AB91|P22255		2		4.35307e-06		C|V;Y;A;P;M;N;S;E;G;cterm;K		0.744076
130110		-10.9237		P0AG67		1		2.17653e-06		nterm;Q;E;D;A;N		0.199626
130111		-10.8608		P37759		1		2.17653e-06		V;T;N;C;S		0.141489
130112		-10.8365		P00959		1		2.17653e-06		M;V		0.321637
130114		-10.0987		P0A8D6		1		2.17653e-06		P;S;L;M;G;V;D;A;I;H;R		0.0578363
130116		-10.0749		P0AFG8		1		2.17653e-06		nterm;V;A		0.327082
130120		-10.0197		P0AG48		1		2.17653e-06		nterm;M;Y		0.499998
130129		-9.87317		P06959		1		2.17653e-06		I;P;G;M;L		0.182172
130140		-8.97629		P39172		1		2.17653e-06		nterm;Q;V;T;I		0.246881
130142		-8.84478		P0A6P9		1		2.17653e-06		M		0.846107
130169		-6.61932		P09373		1		2.17653e-06		A;G;L;M;D;Y;F;H;E;S;I;Q;N		0.0471361
130170		-6.3142		P68066		1		2.17653e-06		P;V;E;K		0.133562
130178		-6.00916		P0AD61|P25665		2		4.35307e-06		nterm;E;L|S		0.930954
130189		-5.08596		P0CE47;P0CE48|P0ABB4		2		4.35307e-06		I;H;P;A;M;D|Y;G;Q;M;N;E;P;R;L;V;A;T		0.112379
130192		-5.05278		P68066|P0CE47;P0CE48		3		6.5296e-06		I;E;Y;R;V;P;K|H;G;cterm;K|I;E;Y;R;V;P;K;G;Q;H;L;N;T;D;A		0.324233
130196		-5.00666		P0A6M8		1		2.17653e-06		P;L;Q;A;I;G;E;H;F		0.0826078
130204		-4.41996		P25665		1		2.17653e-06		H		0.75173
130209		-4.10365		P37902		1		2.17653e-06		F;S;D;T		0.247372
130213		-4.06334		P0A9T0		1		2.17653e-06		Y;T;N;I		0.246652
130224		-3.9661		P0CE47;P0CE48		1		2.17653e-06		V		0.912466
130233		-3.49265		P06610		1		2.17653e-06		L;W;N;F		0.24765
130234		-3.26759		P0A9S7		1		2.17653e-06		N;Q;G;T;P;L;A		0.114522
130242		-3.13167		P0AEF0|P0A9Q1		4		8.70614e-06		I;C|L;I;V;E		0.496597
130246		-3.08758		P0A799|P63284;P63284-2|P0A6H5		3		6.5296e-06		I|Y;V;G;E;L;T;A;R;P;S;I;D;cterm;K|I;A		0.756948
130253		-3.02419		P31224		1		2.17653e-06		Y		0.977775
130258		-2.98778		P0A879|P46853		2		4.35307e-06		I;T;A;G;N;L|V;C		0.493972
130260		-2.96904		P31224		1		2.17653e-06		N		0.987903
130269		-2.87138		P0AET2|P0A7F6		2		4.35307e-06		C|M		0.81918
130270		-2.8639		P27303		1		2.17653e-06		F;S;L		0.245778
130271		-2.85103		P0ABA0|P0ABU2		2		4.35307e-06		Q;V|N;E;D;G;F		0.484261
130273		-2.81337		P0AG14		1		2.17653e-06		S;G		0.458664
130276		-2.59244		P21513		1		2.17653e-06		I		0.915382
130285		-2.12184		P09373		1		2.17653e-06		Y;T;F		0.331193
130295		-2.0276		P0A9Q7|P63284;P63284-2		2		4.35307e-06		F|Y		0.977414
130306		-1.93286		P0AD59		1		2.17653e-06		M		0.983061
130316		-1.67898		P0ADE6		1		2.17653e-06		V;G;N;I		0.246573
130317		-1.66785		P0AFL3		1		2.17653e-06		nterm;G;D;P;H;V;L;T		0.109306
130318		-1.6074		P09996		1		2.17653e-06		T;S;A		0.245597
130320		-1.52827		P69908;P69910		1		2.17653e-06		Q		0.984418
130321		-1.52025		P0A7W7		1		2.17653e-06		A		0.904012
130332		-1.12645		P0A6D7		1		2.17653e-06		I;V;L		0.323532
130337		-1.07849		P0A799|P0A8M6|P0A9Q7		3		6.5296e-06		V;G;I|cterm;K|T;N;V		0.931173
130354		-0.934914		P0A903|P0ABA6|P76372		3		6.5296e-06		nterm;V;D|C;D;L|V;S;Y		0.478052
130361		-0.888304		P0A6P9		1		2.17653e-06		L;A;M		0.331523
130362		-0.872981		P0A705;P0A705-2;P0A705-3|P69908;P69910		2		4.35307e-06		I;A;G;C|G;T;N;I;S;E;A;C		0.248273
130365		-0.8265		P76015		1		2.17653e-06		L		0.953673
130366		-0.820118		P16456		1		2.17653e-06		Q;Y;S;H		0.243598
130368		-0.793093		P0A6P9		1		2.17653e-06		M		0.949122
130369		-0.744817		P0A8M6		1		2.17653e-06		S;V		0.438297
130373		-0.596741		P46837		1		2.17653e-06		L		0.928853
130379		-0.21644		P36683		1		2.17653e-06		F;I		0.452077
130386		-0.154257		P0A825		1		2.17653e-06		V;F;P;G;Q		0.164763
130407		0.0209086		P42632		1		2.17653e-06		L;Q;T;D		0.249734
130411		0.0575625		P0AEB2|P09373|P0AB71		3		6.5296e-06		S;Y|L|F;V;H		0.859595
130414		0.0793174		P0A9B2|P0A8B5		2		4.35307e-06		V;S;N;A;C;T;L|V;S;G;M;Q		0.166342
130416		0.0918733		P62399		1		2.17653e-06		F;N		0.477691
130419		0.120282		P0A6P9|P37689		2		4.35307e-06		L;A;M|F;N		0.490861
130423		0.156313		P0A9B2|P0ADA3		2		4.35307e-06		Y;T;E;D;V;S;F;N;G|E		0.945563
130429		0.431972		P0AEQ3		1		2.17653e-06		L;K;P;M;D;F;S;G;I		0.110718
130434		0.518505		P0A825		1		2.17653e-06		I		0.901331
130438		0.729144		P0AB71		1		2.17653e-06		L;T		0.424331
130444		0.833256		P46853		1		2.17653e-06		D;T		0.326479
130451		0.897758		P0ADT5|P0A9Q7|P0AFJ1		3		6.5296e-06		V|E;T;V;F|L		0.97934
130452		0.906986		P0A6M8|P68066|P69811		3		6.5296e-06		S;E;M|nterm;L;G;D;I;E|Q;L		0.497829
130472		1.07082		P25526		1		2.17653e-06		F		0.946361
130480		1.16451		P22188		1		2.17653e-06		C;V		0.486449
130484		1.23006		P0AB71		1		2.17653e-06		E;S;L;Q		0.198859
130485		1.35443		P0A9M8		1		2.17653e-06		V;L		0.24637
130491		1.55269		P0AB71		1		2.17653e-06		S;E;L;Q		0.165631
130493		1.60966		P0A6P9		1		2.17653e-06		L		0.821639
130497		1.76964		P77285|P0A6J8		2		4.35307e-06		L;S;Q|V		0.994983
130500		1.80373		P0CE47;P0CE48|P77748		2		4.35307e-06		I;H|I		0.963947
130502		1.82345		P39172		1		2.17653e-06		L;M		0.486975
130505		1.84841		P0A6F5		1		2.17653e-06		C;G;E;P;S;V		0.119476
130506		1.85497		P0AD40|P0AD61		2		4.35307e-06		L|G;T;D;A;V;M		0.98486
130507		1.86251		P0A6Y5|P06959		2		4.35307e-06		Q;L;G;D;P;M;N;A;V;I;R;E|G;I		0.405929
130538		2.14879		P0A7D4|P0A9H3		2		4.35307e-06		E;T;M|P;Y		0.492848
130543		2.24428		P09373		2		4.35307e-06		S;L;Q;Y;E;N;D;M;R;P;F;A;I;C;V|Y;E;A;S;L;M;H;D;R;V;I;T;C;G		0.0382008
130544		2.36845		Q46856		1		2.17653e-06		L;A;V		0.245354
130545		2.39839		P0A9Q7		1		2.17653e-06		G;A		0.406045
130546		2.43038		P0AET8		1		2.17653e-06		L		0.874708
130548		2.45082		P06959		1		2.17653e-06		I;G;A;E;V		0.196439
130550		2.51817		P0CE47;P0CE48		1		2.17653e-06		E;M;F		0.288974
130552		2.77273		P06971		2		4.35307e-06		nterm;Y;V;P;E;D;R;I|P;E;D;R;I;V		0.124378
130556		2.82457		P0A7F3|P64545		2		4.35307e-06		L|Q		0.967896
130557		2.83087		P69786		1		2.17653e-06		P;L;V		0.204053
130566		2.9178		P0ABB4|P07623		2		4.35307e-06		V|P;A;V;N;F;L;R;E;M;T;S;G;Q;I		0.939974
130581		3.05347		P0ACB2|P09832|P0A9Q7		4		8.70614e-06		M|V|I;Y|Y;I		0.968867
130593		3.20319		P09373		1		2.17653e-06		A;G;L;M;D;Y;F;H;E;S;I;Q;N;V;R		0.0285507
130595		3.24633		P0A850		1		2.17653e-06		F;T;G;S;V		0.188075
130597		3.46467		P0AEX9		1		2.17653e-06		Y;L		0.486623
130599		3.49568		P0A7K2		1		2.17653e-06		A;V		0.473263
130600		3.58479		P77214		1		2.17653e-06		Q;G;N;L		0.248542
130602		3.73647		P76342		1		2.17653e-06		L		0.848149
130605		3.8258		P0ADE6		1		2.17653e-06		I;S		0.483166
130632		4.05864		P0A8M3		1		2.17653e-06		Y		0.96639
130643		4.20092		P0A9C5		1		2.17653e-06		N;G;S;M;H;C		0.141068
130646		4.49012		P33570		1		2.17653e-06		M		0.957601
130647		4.54875		P0AEJ2		1		2.17653e-06		T;M		0.497233
130650		4.8005		P0AES9		1		2.17653e-06		I;A;T;V		0.244696
130655		4.8586		P27838		1		2.17653e-06		V;W		0.490476
130657		4.87077		P37626		1		2.17653e-06		Y;V		0.488914
130660		4.91197		P11447|P0AF67|P0ACB2		3		6.5296e-06		V|Q;A|A;M		0.93325
130673		5.05027		P0AEI6		1		2.17653e-06		A;C		0.487611
130674		5.05625		P33570		1		2.17653e-06		cterm;K		0.946738
130675		5.06431		P0A7G6		1		2.17653e-06		F		0.979664
130681		5.12702		P0AGD3|P0ABB4		2		4.35307e-06		G;S|V;A;E		0.420982
130682		5.15826		P08506		1		2.17653e-06		T;A;G;Y;N;L;V;S;Q;D;M;R;I		0.0497328
130692		5.86483		P0AG30		1		2.17653e-06		G;N		0.494321
130693		5.87145		P0A9Q7|P0CE47;P0CE48		2		4.35307e-06		T;S;G;E;V;P;F;A|V		0.845682
130695		5.88767		P69786|P02925		2		4.35307e-06		V;A;G;S;Q;I;F;T|I		0.979913
130698		5.92047		P0ACY3		2		4.35307e-06		P		0.977775
130700		5.9422		P0AFJ1		1		2.17653e-06		N;L		0.487265
130712		6.04174		P0ABH9		1		2.17653e-06		L;Q;V;M;D;N;G;T		0.0883677
130717		6.09168		P0A9Q7		1		2.17653e-06		L;I		0.480395
130718		6.09828		P0A9Q7		1		2.17653e-06		L;I;C;N;V;R;Y;A;D		0.0709818
130720		6.1108		P09373		1		2.17653e-06		A;G;L;M;D;Y;F;H;E;S;I;Q;N;V;R		0.0285395
130721		6.12232		P0A7D4|P0AEK4		2		4.35307e-06		I;Y;E;T;M;P;G;W|F		0.969514
130723		6.15839		P09373		1		2.17653e-06		Y;E;A;S;L;M;H;D;R;V;I;T;C;G		0.0384179
130732		6.82464		P0AET8		1		2.17653e-06		A;P		0.492464
130743		6.93429		P0A8V2		1		2.17653e-06		Q;cterm;K		0.493171
130745		6.9515		P0A6E9|P0AEU7		2		4.35307e-06		cterm;K|V;N;M;G;S;L		0.92706
130751		6.99665		P17854|P0A9Q7		2		4.35307e-06		A;W;Q|T;S;G;E;V;P;F;A		0.324585
130754		7.02067		P07118|P76341		2		4.35307e-06		Q;P|N		0.877458
130758		7.06147		P25714|P0A903		2		4.35307e-06		Y;cterm;K|A;V		0.494836
130760		7.07959		P0A825		1		2.17653e-06		I		0.781739
130762		7.09599		P00864|P0A8V2		2		4.35307e-06		M|M;P		0.884991
130768		7.44113		P0A799		1		2.17653e-06		A;D;S;E;F;I;G;T;L		0.0664503
130771		7.79487		P0CE47;P0CE48		1		2.17653e-06		I;H;P;A;M;D;G;L;R;F;E;T;V		0.0364264
130772		7.80102		P0AEU7		1		2.17653e-06		V;N;M;G;S;L		0.162158
130774		7.84723		P31678		1		2.17653e-06		V;I;A;Q;Y		0.198013
130783		7.92884		P39173		1		2.17653e-06		L		0.977431
130789		7.97625		P0A825		2		4.35307e-06		Y;V;D;I|V;D;I		0.327393
130792		8.00359		P69908;P69910|P0ACP7|P0A6P9		3		6.5296e-06		V|W;A|nterm;E;A;I;R;M;G;S		0.908956
130793		8.01034		P0A910		1		2.17653e-06		V;T;Q;P;cterm;A		0.166351
130795		8.0425		P0A7W1		1		2.17653e-06		P;A;S;E;G;T;I;M;R;V;L;H;N		0.0352796
130798		8.06776		P0A8U0		1		2.17653e-06		L;A;E		0.328139
130799		8.07963		P0A953		1		2.17653e-06		A;C		0.490977
130800		8.08955		P0A858		1		2.17653e-06		A;I		0.328007
130806		8.47312		P0A9Q7		1		2.17653e-06		A		0.976524
130807		8.74377		P0AG40		1		2.17653e-06		T;cterm;K		0.482832
130808		8.75254		P60422		1		2.17653e-06		L;V		0.307521
130810		8.78253		P0A6F5		2		4.35307e-06		N;C;G;E|E;P;S;V		0.246895
130813		8.83914		P0A6P1		1		2.17653e-06		P;E;F;I;K		0.159874
130824		8.98037		P0AB71|P0A910		2		4.35307e-06		F;V;H;G;S;T;A;Q;E;I|D;Q;L;Y		0.24704
130827		9.01032		P0A8T7		1		2.17653e-06		D;P		0.462873
130830		9.0464		P0ACU7		1		2.17653e-06		L		0.98334
130836		9.12564		P06996;P21420		1		2.17653e-06		V		0.948359
130843		9.9228		P07604		1		2.17653e-06		I		0.497289
130844		9.93738		P0ABK5		1		2.17653e-06		P;T;S;G;N;I;A;L;Y;V;R;cterm;K		0.0499655
130845		9.94726		P00561|P0A9Q7		2		4.35307e-06		G;T;S;V;A;N;E;R;F;L;D;I;Q|T;S;G;E;V;P;F;A		0.076745
130850	Arg10	10.0069		P0CE47;P0CE48		1		2.17653e-06		V;G;T		0.328812
130851		10.0207		P0A858|P0A6F5|P68066|P0AG48|P0ADE6|P0A910		8		1.74123e-05		L;N;S;G;A;F;T;E;M;cterm;K|nterm;M;L|nterm;M;I|nterm;M;L;R|nterm;M;Y|nterm;M|nterm;I;S;A;R;G;M;E		0.995261
130853		10.0385		P68066		1		2.17653e-06		nterm;M;I		0.499869
130858		10.1305		P45578		1		2.17653e-06		I		0.835399
130859		10.1372		P27302		1		2.17653e-06		M		0.98375
130863		10.8456		P0A7I7		1		2.17653e-06		E;I		0.464176
130865		10.8914		P0A9Q7		1		2.17653e-06		V		0.916022
130870		10.9804		CON__P15636		1		2.17653e-06		nterm;S;G;T;L;A;C		0.159912
130876		11.0487		P05793		1		2.17653e-06		V;G;C;A;Q;L;N;M;R;D;S;I		0.0474586
130877		11.0586		P0AB71|P0A817		2		4.35307e-06		Q;F;S;N;G;A|nterm;P;I		0.492588
130880		11.1615		P0A6T1		1		2.17653e-06		I;A		0.479923
130882		11.9092		P0AA39		1		2.17653e-06		S;G;E;R;I;V;Q		0.0805967
130884		11.939		P0A7S9		1		2.17653e-06		nterm;H;A;V;I		0.246873
130889	Comp.:C2H4-O	12.0374		P0AG48		1		2.17653e-06		nterm;M		0.993129
130890		12.0684		P09373		1		2.17653e-06		A;G;L;M;D;Y;F;H;E;S;I;Q;N;V;R		0.0285357
130895		12.9032		P0A9Q7		1		2.17653e-06		P;A;S;Q;G;I;D;L;Y		0.0903723
130898		12.9499		P0A910		1		2.17653e-06		L;G;Y;T;D;R;I;S;A;N;Q;E;V		0.0381972
130907		13.0447		P23847|P39172		2		4.35307e-06		M|F;A;E;P;Q;R;V;S;G;T;M;L;D		0.929222
130909		13.0657		P09373		1		2.17653e-06		A;G;L;M;D;Y;F;H;E;S;I;Q;N;V;R		0.0285507
130912		13.8794		P09424		1		2.17653e-06		L;E;Y		0.32098
130914		13.9122		P0CE47;P0CE48		1		2.17653e-06		L;P;E;G;V;M		0.109134
130916		13.9563		CON__P15636|P0A705;P0A705-2;P0A705-3|P23721		3		6.5296e-06		nterm;S;G;T;L;A;C|M|Q;E;L;R;D;W;N;G		0.981953
130930		14.7483		P0A9S7		1		2.17653e-06		M;G;I;S;D;R;Y;V;N;Q;T		0.0709495
130933		14.8622		P0A6F5		1		2.17653e-06		C;G;E;P;S;V		0.141215
130938		14.9743		P00946|P0A799		2		4.35307e-06		Q;P|L;W		0.493304
130946		15.0645		P0A7S3		1		2.17653e-06		V;P		0.493701
130948		15.1291		P0A953		1		2.17653e-06		S;G;V;A;C		0.16441
130951		15.4793		P22106		1		2.17653e-06		nterm;A;M		0.491409
130952		15.8623		P0ABK5		1		2.17653e-06		A		0.974296
130960		15.9525		P31133|P0CE47;P0CE48		2		4.35307e-06		P;Y;M;W|P;E;G;V;M;D;N;I		0.232922
130962		15.9778		P69908;P69910|P0A6F5|P0A903|P25665		4		8.70614e-06		nterm;R;M;I;E;A;C|A;M;E;P;L;R;Q;I;V;N;C|nterm;V;T;D;S;R;Q;G;N;M;A;Y;K;P;L|L;N;S;G;D;T;A;E;W;P;I;Q;R;H;V		0.165984
130970		16.0786		P0A8N5		1		2.17653e-06		A		0.958588
130971		16.3242		P28903		1		2.17653e-06		T;G;Y;F;S;L;P;E;N;C;D;R;A;V		0.032513
130972		16.4321		P06959		1		2.17653e-06		M;I		0.45103
130974		16.8625		P0A9Q7		1		2.17653e-06		L;G;C;S;W		0.159418
130975		16.8722		P62399|P0A9Q7		2		4.35307e-06		M|nterm;L;A;P;S;T;G;C;W		0.970235
130992		17.2018		P09373		1		2.17653e-06		G;L;M;D;Y;F;H;E;A;S;I;Q;N;V;R		0.0302851
130994		17.8717		P0A9Q7|P09147		2		4.35307e-06		P;V|Y;D;N;V;G;T;L;R;I;S;A;M;cterm;K		0.316779
130998		17.9496		P0A6T1|P08331		2		4.35307e-06		M|A;M		0.990127
130999		17.9576		P0ABT2|P0ABK5		2		4.35307e-06		P;L;D;I|G;I		0.491041
131000		17.9673		P69776		1		2.17653e-06		M		0.987731
131005		18.0147		P09373|P69908;P69910		2		4.35307e-06		A;S;L;M;H;D;R;V;I;T;C;G|C;D;E;N;T;I;G;V;P;F;Y		0.0446451
131010		18.051		P0AEK4		1		2.17653e-06		V;A;M		0.311112
131015		18.1445		P0A825		1		2.17653e-06		nterm;A;M;V		0.329602
131023		18.9722		P75691		1		2.17653e-06		H;V		0.465878
131030		19.0326		P45424		1		2.17653e-06		I;F;M;N;V;T		0.122137
131033		19.0683		P0A9Q7		1		2.17653e-06		L;I;C		0.316738
131039		19.8747		P0ADG7		1		2.17653e-06		V		0.50504
131044		19.961		P23843		1		2.17653e-06		L;Y		0.403506
131048		19.9971		P00393|CON__P15636		2		4.35307e-06		V;G;A;L;E;M|V;A;W;G;T;H;L;N;Q;P;S;E		0.0995481
131057		20.1511		P0A6F5		1		2.17653e-06		L;G;A;M		0.0666058
131059		20.9139		P22255		1		2.17653e-06		V;Y;A;P;M;N		0.0952527
131074		21.124		P00968		1		2.17653e-06		Q;I;M;R;N;A;S;V;L;E;G;T		0.0417361
131078		21.9228		P23843		1		2.17653e-06		L;Y;N;T;S;D		0.141967
131079		21.9306		P0A6F5|P0A9Q7|P0CE47;P0CE48		3		6.5296e-06		N;C;G;E;P;S;V|A;L;I;C;N;V;R;Y;D|Y;D;T;P;R;H;A;V;C;G;cterm;K		0.109107
131086		22.0136		P0A7R1		1		2.17653e-06		nterm;M;Q		0.499991
131097		23.0699		P0A6A3		1		2.17653e-06		I;T;C;H;L;G;N		0.0989734
131098		23.7889		P0CE47;P0CE48		1		2.17653e-06		H;P;I;A;M;D;G;L;R;F;E;T;V;cterm;K		0.0369457
131100		23.9364		P0A9Q7		2		4.35307e-06		A;L;I;C;N;V;R;Y;D|V;I		0.345322
131106		24.0148		P0A799		1		2.17653e-06		L;W		0.480109
131107		24.0336		P0A953		1		2.17653e-06		nterm;M;A;H;G;V;D		0.142703
131110		24.2513		P0A9Q7		1		2.17653e-06		M;G;I;H;T;S;C;L;Y;D;Q;N;P;A;R;V		0.0433405
131120		25.0163		P09373		1		2.17653e-06		P;T;Q;S;V;L;I		0.116765
131121		25.0686		P09373		1		2.17653e-06		Y;E;A;S;L;M;H;D;R;V;I;T;C;G		0.0384254
131122		25.0814		P36659		1		2.17653e-06		F;G;M;I;E;Q;P;cterm;K		0.0990604
131123		25.1122		P0AET8		1		2.17653e-06		N;M		0.491485
131130		26.0013		P0AA10		1		2.17653e-06		P;Q;V;L;D;cterm;I		0.165668
131136		26.06		P0AG67		1		2.17653e-06		nterm;A;N;P		0.331773
131139		26.5261		P0A825		1		2.17653e-06		nterm;A;M		0.496536
131143		26.974		P23843|P0A9Q7		2		4.35307e-06		P;D;E;V;H;Y|nterm;E;Y		0.499887
131149		27.0346		P0A862		1		2.17653e-06		nterm;S;Q;T;V;H;F;G;N;P		0.0756915
131154		27.9596		P0ADE6|P0AA10		2		4.35307e-06		Y|P;Q;V;L		0.765738
131156		27.9884		P23843		1		2.17653e-06		nterm;E;I;P;D;V;H;Y		0.0888653
131159		28.0129		P0A7X3|P0A799		2		4.35307e-06		I;N;Q;R;S;L;E;Y;F;G;T;A;M;V;P;D|nterm;V;L		0.495661
131164		28.9557		P0A9Q7		1		2.17653e-06		V		0.85611
131175		29.8274		P60757		1		2.17653e-06		S;I		0.325634
131176		29.94		P21599		1		2.17653e-06		A;I;L		0.325681
131180		29.9941		P09424		1		2.17653e-06		L;G;T		0.330682
131183		30.0173		P0AA04		2		4.35307e-06		nterm;M;F;Q;E;V;T;I		0.124424
131184		30.0259		P0A9Q7		1		2.17653e-06		M;G;I;H;T;S;C;L;Y;D;Q;N		0.0574129
131185		30.0394		P0ADI4		1		2.17653e-06		nterm;Y;V;A;G;R;S;M;T;E;L;P		0.0551336
131188		30.4324		P07004		1		2.17653e-06		C;N;T		0.326763
131189		30.5061		P37689		1		2.17653e-06		Y;P;A;S;L;V;N;T;F;G;E;W;M;cterm;K		0.0622752
131192		30.8891		P23843		1		2.17653e-06		L;Y;N;T;S;D		0.123773
131194		30.9275		P0CE47;P0CE48		1		2.17653e-06		I		0.942162
131199		31.0077		P0ADV1		1		2.17653e-06		H;Y;E;L		0.247318
131200		31.0148		P0A6Y8		1		2.17653e-06		E;I;A;Q;H;T		0.0756191
131203		31.8744		P37095		1		2.17653e-06		W;S;A;G;T;L;V;R;I;N		0.0587594
131216		32.0928		P0AG48		1		2.17653e-06		A;V		0.472437
131218		32.1386		P0A9Q7		1		2.17653e-06		nterm;L;A;P;S;T;G;C;W		0.083199
131219		32.1881		P0A9B2		1		2.17653e-06		I;V;S;N;A;C;T;L		0.082362
131224		32.9806		P0A9Q7|P0A799		3		6.5296e-06		G;I;H;T;S;C;L;Y|C;N;I;P;V|M;G;I;H;T;S;C;L;Y;D;Q;N;P;A;R;V		0.192693
131232		33.2076		P09373		1		2.17653e-06		A;G;L;M;D;Y;F;H;E;S;I;Q;N;V;R		0.0277413
131234		33.9005		P0A9Q7		1		2.17653e-06		nterm;N;G;A;L;I		0.124303
131235		33.9398		P21165		1		2.17653e-06		V;P;T;Q		0.160872
131239		33.9839		P0A6F5|P69908;P69910		2		4.35307e-06		E|C;D;E		0.683866
131242		34.0213		P0A6P9		1		2.17653e-06		nterm;E;A;I;R;M;G;S		0.142537
131258		35.0387		P0A9B2		1		2.17653e-06		T		0.739897
131261		35.233		P09373		1		2.17653e-06		M;G;P;S;E;N;T;I;L;W		0.0751402
131264		35.9328		CON__P15636		1		2.17653e-06		V;A;W;G;T;H;L;N;Q;P;S;E		0.0382556
131275		36.1995		P09373		1		2.17653e-06		A;G;L;M;D;Y;F;H;E;S;I;Q;N;V;R		0.0282179
131278		36.9388		P0A6X3		1		2.17653e-06		S;T;V;P;R;H;N;A;G;Y;Q;D;E		0.0243604
131288		37.1579		P0A8N5		1		2.17653e-06		L;R;Q;G;V;A;F;P;N;D;H;T;S		0.044667
131289		37.9044		P0CE47;P0CE48		1		2.17653e-06		nterm;T;L		0.323888
131299		38.0744		P0ABJ9		1		2.17653e-06		nterm;T;G;R;Y;H;F		0.165964
131300		38.5453		P0A9Q7		1		2.17653e-06		nterm;N;H		0.481475
131302		38.9176		P0A9Q7		1		2.17653e-06		I;N;T;P;A;S;Q;G		0.074712
131305		38.9658		P23843		1		2.17653e-06		L;Y		0.375835
131306		38.9817		P05793|P69908;P69910		2		4.35307e-06		nterm;Q;G;I|I;G;S;E;A;C;M		0.245652
131320		39.9588		P0A9C5|P0ADE6		2		4.35307e-06		L;A;N;P|nterm;I;Y		0.49549
131323		39.9865		P76116		1		2.17653e-06		A;P;E		0.317076
131326		40.0194		P23721		1		2.17653e-06		C;H;G;R;Q;F;A;V		0.0802331
131332		40.1127		P76170|P0CE47;P0CE48		2		4.35307e-06		I;N;A;Y;W;E;P;T;L;R;C;D|nterm;S;T;C		0.33193
131336		40.9778		P0A6L0		1		2.17653e-06		nterm;L;M;D		0.248695
131344		41.0401		P0A9Q7		1		2.17653e-06		M;G;I;H;T;S;C		0.109801
131353		41.8818		P76344		1		2.17653e-06		nterm;Y;I		0.495523
131358		41.9935		P63235		1		2.17653e-06		T;G;V		0.305565
131362		42.0466		P06610|P00370		2		4.35307e-06		nterm;M|nterm;M;D		0.98805
131365		42.0913		P0A6A3		1		2.17653e-06		L		0.959435
131368		42.8993		P0ABK5		1		2.17653e-06		nterm;P;G;V;E;L;T;S		0.0907049
131369		42.9186		CON__P15636		1		2.17653e-06		P;T;S;F;V;A;W;G;H;L;N;Q;E		0.0342418
131370		42.9548		P22259		1		2.17653e-06		S;P		0.456786
131378		43.0457		P09373		1		2.17653e-06		A;G;L;M;D;Y;F;H;E;S;I;Q;N;V;R		0.0285507
131388		43.9807		P23843		1		2.17653e-06		P;D;E;V;H;Y;L;C;T;I		0.0583268
131392		44.017		P0AB71		1		2.17653e-06		nterm;S;D;V;P;Q;G;A;I;L;H;M;E;Y		0.0353989
131393		44.0255		P0A9Y6|P0AG48		5		1.08827e-05		G|nterm;M|nterm;M;Y		0.995842
131396		44.0924		P0A9C3		1		2.17653e-06		A		0.357237
131409		45.0409		P0A910		1		2.17653e-06		L;G;Y;T;D;R;I;S;A;N;Q;E;V		0.0356768
131425		45.9933		P0A910		1		2.17653e-06		L;G;Y;T;D;R;I;S;A;N;Q;E;V		0.0338601
131427		46.0268		P0A7V8		1		2.17653e-06		I;A;S;Y;Q		0.192363
131431		46.1358		P0A9Q7		1		2.17653e-06		L;I;C;N;V;R;Y;A;D		0.0723966
131443		47.1571		P69908;P69910		1		2.17653e-06		V;P;T;F;G;Y;N;E		0.0663265
131444		47.8616		P0A9Q7		1		2.17653e-06		S;Q;G;I		0.164902
131452		48.073		P0A6P9		1		2.17653e-06		nterm;E;A;I;R;M;G;S		0.142401
131458		48.9753		P0A9Q7		1		2.17653e-06		C;L;Y;T;D;Q;N		0.101783
131463		49.0318		P0A862		1		2.17653e-06		nterm;S;Q;T;V;H;F;G;N;P		0.0904014
131475		50.0894		P52697		1		2.17653e-06		P;M;W;V		0.24759
131477		50.5594		P0A7D4		1		2.17653e-06		nterm;G;V;E;P;I;Y;T;M		0.109441
131479		50.9478		CON__P15636		2		4.35307e-06		A;C;T|A;C;T;G;S;L		0.300228
131499		52.0325		P0ADV1		1		2.17653e-06		H;Y;E;L		0.20499
131501		52.0686		P0AG48		2		4.35307e-06		nterm;M;Y		0.5
131512		54.0012		P0A825|P0ABB4|P0A6F9|P0A6Y8		4		8.70614e-06		I;A;S;E;N;Y;T;P;R;V;M;Q;G;L|Y;G;Q;M;N;E|nterm;S;A|nterm;F;E		0.49997
131517		54.0452		P0CE47;P0CE48|P08839		4		8.70614e-06		G;cterm;K|nterm;P;H|nterm;M;I		0.5
131521		54.9267		P0ABK5		1		2.17653e-06		V;E;P;T;S;G;N;I		0.0998631
131523		54.9749		P0A7S9		1		2.17653e-06		nterm;H;A		0.487353
131524		54.9848		CON__P15636		1		2.17653e-06		L;A;C;T;G;S;V		0.124095
131526		55.0056		P0CE47;P0CE48|P05793		2		4.35307e-06		V;G;T;I|G;C;A;Q;L;N;M;R;D;S		0.248675
131534		55.9899		P0CE47;P0CE48		1		2.17653e-06		nterm;P;H		0.497288
131540		56.0615		P0AA04		1		2.17653e-06		nterm;M;F		0.499943
131542		56.9337		P0A6Y8		1		2.17653e-06		A;Q;H;T		0.0987563
131543		56.96		P0A817		2		4.35307e-06		nterm;N;G		0.496536
131554		57.9875		CON__P15636|P0ABT2		2		4.35307e-06		L;A;C;T;G;S|nterm;S;Y;P;L;D		0.199055
131559		58.0665		P0A7V3		1		2.17653e-06		S;T		0.490557
131562		58.8872		P0A9Q7		1		2.17653e-06		V;G;A;N		0.193916
131563		58.9181		P30011		1		2.17653e-06		L;C;G;A;N;H;R;S;D;F		0.0583961
131565		58.9656		P0A9Q7		2		4.35307e-06		P;S;L;T;G;C;W|L;G;C;S;W		0.141147
131566		58.987		P0A9B2		1		2.17653e-06		V;S;N;A;C		0.164751
131568		59.0059		P08839		1		2.17653e-06		nterm;M;I		0.482666
131569		59.0173		P0A9Q7		1		2.17653e-06		C;L;Y;T;D;Q		0.133398
131573		59.0489		P0AB91|P69908;P69910		2		4.35307e-06		G;P;C;S;I;H|I;G;V;P;T;F;Y;N;E;Q;L;H;D;A;cterm;K		0.166039
131574		59.8548		P0AEU0		1		2.17653e-06		T;Q;E;F;G;N;H;W;A;P;cterm;K		0.0767741
131575		59.9371		CON__P15636		1		2.17653e-06		nterm;S;G;T;L;A;C		0.166249
131578		59.9833		P0CE47;P0CE48|P0ADY3		2		4.35307e-06		V;G;T;I|nterm;M;I;Q		0.246399
131582		60.0953		P0A7L0|P0A9Q7		2		4.35307e-06		nterm;N;G;I|T;P;A;S;Q		0.332344
131583		60.1692		P0A9Q7		1		2.17653e-06		nterm;L;A;P;S;T;G;C;W		0.0826494
131584		60.9089		P0ABK5|P0CE47;P0CE48|P0AET8		3		6.5296e-06		E;P;T;S;G;N;I|V|N		0.999506
131587		60.9691		P0A796|P0A8V2		2		4.35307e-06		H;M;C;D;V|V;G;T;M;E;R;A;D;S		0.199488
131589		61.0262		P0A953		1		2.17653e-06		I;S;A;C;T;H;G;N;V		0.0619497
131591		61.0868		P26646|P62707		2		4.35307e-06		nterm;G;D;W|I;A		0.33103
131592		61.9094		P0A9B2|P0AES9|P23843|P0A9Q7|P0A6Y8|P0A910		11		2.39419e-05		G;Q;D;I|V;Q;G;I;A;T|L;Y|P;S;L;T;G;C;W|Q;G|P;V|I;A;Q;H;T|L;S;A;Q;T;D|G;N|L;N;A|P;V;I		0.497197
131593		61.9154		P23843|P37689|P0A6Y8		3		6.5296e-06		G;N|T;Y;D|I;A;Q;H;T		0.494434
131596		61.9786		P0A7R1		1		2.17653e-06		nterm;L		0.98366
131602		62.9159		P0A9Q7|P0A6Y8		3		6.5296e-06		T;S;G;E;V;P|T;S;G;E;V|L;S;A;Q;T;D;V;N		0.0998248
131603		62.9394		P0A9B2		1		2.17653e-06		G;Q;D;I;V;S;N;A;C		0.0921096
131608		62.987		CON__P15636		1		2.17653e-06		nterm;R;I;S;N;T;P;F;V;A;W;G;H;L;Q;E		0.028341
131609		62.997		P0ACF0		1		2.17653e-06		nterm;I;A		0.494185
131614		63.0623		P0CE47;P0CE48|P0A9B2		2		4.35307e-06		V;G;T;I|I;V;S;N;A		0.246416
131615		63.0834		CON__P15636		1		2.17653e-06		A;C;T;G		0.242236
131616		63.0969		CON__P15636		1		2.17653e-06		A;C;T		0.296252
131618		63.9131		P69908;P69910		1		2.17653e-06		V;G;T;N;I;S;E		0.0978319
131624		64.024		P25526|P0A7A9|P09373		4		8.70614e-06		nterm;A;H;E;R;G;N|nterm;A;E|nterm;T;H|nterm;T;H;N		0.499924
131628		64.068		P0A6P9|P0AD61		2		4.35307e-06		nterm;E;A|nterm;E;L		0.499985
131630		64.1126		P28635		1		2.17653e-06		V;G;N;T;F;Y		0.140572
131633		64.9233		P0A6Y8		1		2.17653e-06		Q		0.147018
131634		64.9481		CON__P15636		1		2.17653e-06		C		0.976822
131642		65.0359		P08622|P0A910|P0A825		3		6.5296e-06		nterm;S;V;R;G;A;Q;D;L;C|nterm;I;S;A;R;G;M;E;N|E;H;I;L		0.191969
131644		65.052		P37329|P23721|P0AFH2|P0ADE6|P60422|P00956		6		1.30592e-05		nterm;D;F|nterm;Q;A|nterm;Q;L|nterm;Q;V|P;Q;W;F;V		0.5
131654		66.0286		P0A6Y8|P0A862|P0CE47;P0CE48		4		8.70614e-06		N;A;cterm;K|G;S|A|A;G;S		0.875803
131655		66.0365		P0A7R1		1		2.17653e-06		nterm;L		0.72728
131656		66.0491		P0A6Y8		1		2.17653e-06		nterm;L;M		0.473872
131657		66.0842		P0A910|P0A6Y8|P02413|P0A6P9|P0A6F5|P68066|P0AG48|P0AA04		15		3.2648e-05		nterm;I;S;A;R;G;M|nterm;L;M|nterm;M;R;L;N;T|nterm;E;A;I;R;M;G;S|nterm;M;L|nterm;M|nterm;M;F		0.995984
131658		66.1029		P09373		1		2.17653e-06		I		0.955248
131659		66.9855		P09373		1		2.17653e-06		A;G;L;M;D;Y;F;H;E;S;I;Q;N;V;R		0.027693
131662		67.0123		P09373|P0A9P0		3		6.5296e-06		nterm;L;H|H		0.994874
131663		67.0288		P39172		1		2.17653e-06		V;F;A;E;P;Q;R;S;G;T;M;L;D;N;I		0.0297747
131666		67.1336		P0A9Q7		1		2.17653e-06		E;V		0.36566
131668		67.9696		P0A910|P0A9B2		2		4.35307e-06		C|S;C		0.922443
131673		68.0349		P0ABK5		1		2.17653e-06		R;G;Y;cterm;K		0.213921
131679		68.929		P09373		1		2.17653e-06		L		0.967161
131681		69.0032		CON__P15636		1		2.17653e-06		C		0.531109
131695		70.0778		P0CE47;P0CE48|P0ADV1		3		6.5296e-06		nterm;T;L|H;Y;E;L		0.331806
131697		70.892		P0AG63		1		2.17653e-06		nterm;S;I		0.497063
131698		70.9067		P30860		1		2.17653e-06		nterm;L		0.984511
131705		71.0357		P0AC33|P0CE47;P0CE48		2		4.35307e-06		G;S;I;cterm;K|nterm;P;H;V;N;G;T		0.249667
131712		71.9779		P09373		1		2.17653e-06		S;Y;T		0.32784
131717		72.0329		P0AE91|P0A9B2		2		4.35307e-06		nterm;R;N;A;L|S;W		0.498436
131726		73.002		P39172		1		2.17653e-06		F;A;E;P;Q;R;V;S;G;T;M;L;D		0.0383786
131749		75.0498		P0A6Y8		1		2.17653e-06		nterm;L;M;E;I;A;Q;H		0.0767636
131752		75.7886		P23843		1		2.17653e-06		nterm;E;I;P;D;V;H;Y;L;C;T		0.0623404
131761		76.9388		P0A6F5		1		2.17653e-06		nterm;M;L;R;G;V;N		0.14236
131764		76.9734		P0A9Q7		1		2.17653e-06		P;A;S;Q;G;I;D;L;Y;N;F;cterm;K		0.0712044
131765		77.0002		P0A825		1		2.17653e-06		nterm;L;N;S;A;V;F		0.163819
131766		77.0154		P0A7W1|P0CE47;P0CE48		2		4.35307e-06		H;T;G;S;R;V;F;M;Q;P;A;E;I;L|V;G;T		0.328308
131767		77.0268		P0CE47;P0CE48		1		2.17653e-06		H;G;cterm;K		0.332828
131768		77.0403		P0A9Q7		1		2.17653e-06		S;Q;G;I;D;L;Y		0.105035
131769		77.0515		P0A7S3|P00934		2		4.35307e-06		V|L;T;A;S;G;D;V;H;F;Y;P;N;cterm;K		0.947227
131775		77.9818		P0CE47;P0CE48		1		2.17653e-06		nterm;P;H;V		0.330543
131780		78.0715		P0A993		1		2.17653e-06		nterm;G;I;Y;L		0.16628
131786		78.9941		CON__P15636		1		2.17653e-06		A;C;T;G;S		0.192742
131790		79.0423		P0ADV1		1		2.17653e-06		H;Y;E;L		0.241053
131792		79.0713		P0A858		1		2.17653e-06		P;V;L;C;I		0.17834
131795		79.9683		CON__P02666|P0A6T1|P0A6P9		3		6.5296e-06		S;E;Q|nterm;N;R;I;T;E|I;S;H;R;G;E;T;D;A		0.199536
131797		79.9821		P0A9Q7|P0A6F5		2		4.35307e-06		I;V;G;Q;P;A;Y|A;M;E;P;L;R;Q;I;V;N;C;G		0.138444
131798		79.9897		P0CE47;P0CE48		1		2.17653e-06		G;cterm;K		0.397616
131803		80.0578		P25665		1		2.17653e-06		I;cterm;K		0.494691
131805		80.098		P0A6P9		1		2.17653e-06		nterm;E;A;I;R;M;G;S		0.142527
131811		80.9753		P0ABK5		1		2.17653e-06		G;I;A;L;Y		0.152481
131814		81.0229		P0CE47;P0CE48		1		2.17653e-06		G;cterm;K		0.492771
131831		82.114		P0A862|P00888		2		4.35307e-06		nterm;S;Q|S;D;I;A;G;R;P;L;V;C;H;E;T;Y;F;cterm;K		0.496302
131832		82.9211		CON__P15636		1		2.17653e-06		L;A;C;T;G;S		0.164965
131833		82.9772		P09373		2		4.35307e-06		A;G;L;M;D;Y;F;H;E;S;I;Q;N;V;R		0.028545
131837		83.0903		P0A9Q7		1		2.17653e-06		nterm;N;G;A;L		0.248409
131841		83.9818		P09373		1		2.17653e-06		L;M;D;G;Y;F;H;E;A;S;I;Q;N;V;R		0.0329659
131845		84.0518		P0CE47;P0CE48		1		2.17653e-06		G;cterm;K		0.498298
131851		85.0175		P0AE08		1		2.17653e-06		nterm;A;Q;Y		0.246569
131852		85.0298		P0CE47;P0CE48		1		2.17653e-06		V;G;T		0.332267
131856		85.9957		P0A6Y8		1		2.17653e-06		M		0.89018
[truncated: 132 more rows]

## Sheet: S2
Id	DP Modification	DP Cluster Mass	DP Protein D345A	DP Protein WT	DP Counts D345A	DP Counts WT	DP Counts Normalized D345A	DP Counts Normalized WT	DP AA Unique D345A	DP AA Unique WT	DP Max Positional Probability D345A	DP Max Positional Probability WT
129460	Peptide:V.HIINLEK|Peptide:V.PVGTRVQFIDEPVK|||Peptide:V.DLMSFSGHK|Peptide:V.PVGTRVQFIDEPVK	-99.0673	P0A7V0|P0AAX8|P0A7F3	P0ABH9|P0A6B7|P0AAX8	3	3	1.36041e-05	1.43445e-05	nterm;V|V;R|V;C;P;N;S;I;H;A;E	V|nterm;V;D;L	0.981597	0.999271
129463	Peptide:P.HVNVGTIGHVDHGK|Peptide:P.RLVDIEQVSSTHAK|Peptide:P.VPALNQPGGIVEK|Peptide:P.HVNVGTIGHVDHGK|Peptide:P.VPALNQPGGIVEK|Peptide:P.RLVDIEQVSSTHAK	-97.0532	P0CE47;P0CE48|P0A7Z4|P60624	P0CE47;P0CE48|P60624|P0A7Z4	8	7	3.62776e-05	3.34704e-05	V;N;G;T;I|nterm;P;H;V|V|nterm;P;R;L|P	V|nterm;P;H;V|P|nterm;P;R;L;V	0.999911	0.999516
129466		-96.0685	P0AEK4	P0AEK4	1	1	4.53469e-06	4.78149e-06	A;cterm;K	A;cterm;K	0.226232	0.252041
129467		-95.0811	P05793		1		4.53469e-06		V;G;C;A;Q		0.164724
129470		-94.0368	P0A6P9		1		4.53469e-06		V;N;G;P;I		0.177366
129472		-92.9856	P0ABK5		2		9.06939e-06		L;A;Y;V;R;G;cterm;K|A;Y;V;R;G;cterm;K		0.0952888
129473		-92.9797	P0ABK5		1		4.53469e-06		Y;V;A;R;G;cterm;K		0.11071
129477		-92.0151	P05793	P05793	1	1	4.53469e-06	4.78149e-06	V;G;C;A	V;G;C;A;Q	0.199103	0.165895
129479		-91.0771	P0ABK5		1		4.53469e-06		nterm;Y;L		0.24647
129481		-91.0264	P0A9X9	P0A9X9	3	2	1.36041e-05	9.56297e-06	N;D;G;Y;cterm;K|Y|N;D;G;Y	Y	0.327886	0.439131
129482		-91.0145	P0AG63	P0A9B2	1	1	4.53469e-06	4.78149e-06	E;C;G;I	C	0.244061	0.947789
129483		-91.0089	P05793|P0A799|P0A862|P0CE47;P0CE48|P0A910|CON__P15636|P25665|P0A9G6|P69908;P69910|P0AG63|P0A825|P0A6P9|P0A9B2	P0A910|P0A6F5|P0A862|P0A9T0|P0A9Q7|P05793|P0A6P9|P0CE47;P0CE48|CON__P15636|P0A9G6|P25665|P17315|P0AED0|P0A825|P0A9B2|P69908;P69910|P0AG63|P23721	33	31	0.000149645	0.000148226	V;G;C;A|L;C;D;V;F|C;A;S;V;R;cterm;K|C|L;A;C;T|L;A;C;T;G;S|C;G;L;cterm;K|C;D|W;H;cterm;K|C;G;I|S;N;A;C|nterm;M;S;Q;T;V;H;F;G;N;P|S;C;T	C|N;C;G|C;D;A;L|M;G;I;H;T;S;C;L;Y;D;Q;N|V;G;C;A|L;A;C;T|C;G;L|C;R;G;A;cterm;K|C;G;H|V;S;N;A;C;T|C;W;H;cterm;K|S;N;A;C;T|C;G;I|F;C;H;G;R;Q	0.998551	0.988403
129499		-88.0329	P0AFR4		1		4.53469e-06		nterm;M;S;Q;F		0.240211
129503		-87.0316	P0A825		1		4.53469e-06		nterm;A;M;V		0.333301
129507		-85.1107	P00864		1		4.53469e-06		T;I		0.391297
129515	Trisulfide bond	-84.0871	P0A9A9|P0AC59|P16456|P00956|P0A9B2|P09832	P00956|P0A9B2|P0AC59	6	9	2.72082e-05	4.30334e-05	C;L;D;G;cterm;K|C;P;Y;L|C;G|I;C;G;R;V;S;N|S;C;T;N|C;L;S	I;C;G;R;V;S|S;C;T|nterm;C;P;R|I;C;G;R;V|C;P;Y;L|I|I;V;S;N;A;C;T;L	0.328247	0.449557
129516		-84.0816	P0A746		1		4.53469e-06		C;L;I		0.248048
129519		-83.0814	P0A7F3		1		4.53469e-06		V;C;P;N;S;I;H;A;E		0.0806442
129520		-83.0778	P0A953		1		4.53469e-06		I;S;A;C;T;H;G;N;V;E;Q		0.052601
129527		-76.9673	P0CE47;P0CE48	P0CE47;P0CE48	1	1	4.53469e-06	4.78149e-06	C	C	0.970615	0.977427
129532		-75.086	P0A6Y8		1		4.53469e-06		nterm;F;E		0.331627
129534		-75.0125	P0C0L2|P0A7S3|P0A862|P0A9G6|P0A910	P0AE08|P0A7S3|P0AG63|P0C0L2|P0A9G6|P0A910	7	8	3.17429e-05	3.82519e-05	C|nterm;M;S;Q;T;V;H;F;G;N;P|G;N;T;C	Y;V;A;S;H;P;G;E;C|C|C;G	0.999693	0.99148
129535		-74.0111	P0A910		1		4.53469e-06		P;V;T;G;N;C		0.14104
129536		-74.0047	P0A9T0		1		4.53469e-06		P;A;L;C;D		0.197856
129541		-73.017	P0A9X9	P0A9X9	6	6	2.72082e-05	2.86889e-05	G;Y|N;D;G;Y	G;Y	0.494893	0.494595
129543		-72.9905	P0A879		1		4.53469e-06		N;L;S;G;R;D;cterm;K		0.123755
129550		-72.0213	P16431		1		4.53469e-06		S;M;E		0.331689
129552		-71.0732	P0CE47;P0CE48	P0CE47;P0CE48	2	3	9.06939e-06	1.43445e-05	nterm;P;H;V|V	nterm;P;H;V	0.917989	0.331019
129554		-71.046	P0A7F3		1		4.53469e-06		nterm;S;R;P;L;E;I;D;N		0.0851584
129555	Peptide:A.AQYVASHPGEVCPAK|Peptide:A.LLTNVHGLNLENWQEELAQAK|Peptide:VLDICARYPVY.A|Peptide:VLDICARYPVY.A|Peptide:A.IVGSGAFAHSSGIHQDGVLK	-71.0368	P0AE08|P00561|P0A825	P0A825|P09151	3	3	1.36041e-05	1.43445e-05	nterm;A;Q|nterm;A;L;T;N;V|P;V;Y;cterm;A	P;V;Y;cterm;A|V;G;S;A;F;H;I	0.330625	0.24926
129558		-69.6542	P0A6P9		1		4.53469e-06		A;V		0.475488
129566		-67.0086	P0A862	P0A862	2	2	9.06939e-06	9.56297e-06	nterm;M;S;Q|nterm;M;S;Q;T	nterm;M;S;Q	0.330133	0.331317
129569		-66.1209	P31828		1		4.53469e-06		L		0.847652
129572		-66.0166	P0AEJ2		1		4.53469e-06		T;M;L		0.330339
129575		-64.9562	P0A7A9|P0A9C5		3		1.36041e-05		nterm;M;S|nterm;M;S;A		0.499966
129576		-64.1807	P30125		1		4.53469e-06		L;P;G;D;I		0.139205
129578		-63.9966	P69776		2		9.06939e-06		M		0.993518
129588		-61.0634	P0CE47;P0CE48|P61175|P0ACY3	P0CE47;P0CE48|P61175	4	3	1.81388e-05	1.43445e-05	nterm;R;E|nterm;R;T|nterm;R;L;H	nterm;R;E|nterm;R;T	0.499863	0.499915
129589		-61.0522	P0A972	P0A972	4	2	1.81388e-05	9.56297e-06	T;N;G;F|T;N;G;F;cterm;K	T;N;G;F	0.247969	0.248266
129591		-61.017	P0AEU7		2		9.06939e-06		nterm;D;V;M		0.332718
129594		-60.0187	P0A9Q7		1		4.53469e-06		nterm;A;V;T;N		0.249653
129597		-59.0876	P0ABK5		1		4.53469e-06		P;T;S;G;N;I;A;L;Y;V		0.0760745
129599		-59.0367	P00561|P0AC59|P0A9B2|P17315|P00904|P0A910|P0C0L2	P17315|P0A9B2|P0AC59|P0AE08|P0A910|P35340|P0AG63|CON__P15636|P0CE47;P0CE48	12	19	5.44163e-05	9.08482e-05	Q;C;P;D;S;I|P;Y;C;L|S;N;A;C;T|V;S;N;A;C;T|S;C;R;G;A;cterm;K|S;N;C;R;G;A;cterm;K|C|G|nterm;A;G;C	S;N|V;S;N;A;C;T;L|C;R;G;A;cterm;K|P;Y;C;L|S;C;T;N|C|S;N;A;C;T|H|G;N;T|T;G|C;G;I|A;C;T|Y;D;T;P;R;H;A;V;C	0.944828	0.916277
129600		-59.0197	P0A862		2		9.06939e-06		nterm;M;S;Q;T;V;H;F;G;N|nterm;M;S		0.458987
129602		-58.0795	P0A799		1		4.53469e-06		nterm;I;A;D;Q;L;V;G		0.082659
129603		-58.0583	P0ABK5		1		4.53469e-06		L;V		0.40008
129605		-58.0273	CON__P15636|P0A910	CON__P15636|P0A879|P0A910	5	4	2.26735e-05	1.91259e-05	A;C|L;A;C;T;G;S|A;C;T|G|P;V;T;G	A;C|L;A;C;T;G;S|nterm;C;Q;N;I|P;V	0.887752	0.479534
129609		-57.1086	P0A7E5		1		4.53469e-06		nterm;S;V;I		0.332726
129610		-57.0804	P0AED0		1		4.53469e-06		T;N;A;G;Y;P;I;E;L;S;D;Q;V;cterm;K		0.0383084
129611		-57.0735	P0A9T0|P30125|P45578|P15288	P0A9Q7|P09151|P08839	4	3	1.81388e-05	1.43445e-05	I;P;A;L;C;D|nterm;N;Y;H;I;A;V;L;P;G;D|L;D;S;F;T;V|L	M;G;I;H;T;S;C;L;Y;D;Q;N;P;A;R;V;F|V;G;S;A;F;H|R	0.95133	0.886303
129613	|Peptide:G.PFIDLHLLK|Peptide:G.GHSGGEIHVGLGNANK||Peptide:G.EDRILINSPK|Peptide:G.GHSGGEIHVGLGNANK	-57.0219	P0A910|P0A9B2|P25665|CON__P15636|P0A7U3|P08200|P15288|P0A862	P0CE47;P0CE48|P37689|P0AED0|CON__P15636|P0A910|P15288|P0AG63	15	12	6.80204e-05	5.73778e-05	G;T;C|A;S;C;T|G|V;S;N;A;C|C|A;C;T;G|L;A;C|F|C;G|nterm;G;H|G;V;C	Y;D;T;P;R;H;A;V;C;G;cterm;K|I|C;G;H|A;C|C|G|nterm;G;H;S;E|C;G;I|P;V;T;G;N	0.984613	0.990582
129618		-56.0173	P0A7M9|P00561|P0A953		3		1.36041e-05		V|C|I		0.86181
129621		-55.0411	P0CE47;P0CE48		2		9.06939e-06		C|C;T		0.965986
129623		-54.0537	P39172		1		4.53469e-06		M;H;L;W;S		0.148109
129629	Tetrasulfide bond	-52.115	P0A9B2	P0A9B2	1	1	4.53469e-06	4.78149e-06	V;S;N;A;C;T	S;N;A;C;T	0.0986581	0.110041
129633		-51.114	P0A7F3		1		4.53469e-06		C;P;N;S;I		0.141346
129636		-50.0364	CON__P15636		1		4.53469e-06		nterm;S;G;T;L;A;C		0.0996999
129643		-49.0492	CON__P15636		1		4.53469e-06		nterm;S;G;T;L;A;C		0.0996999
129644		-49.0337	P05793		3		1.36041e-05		nterm;Q;G;I;T;L;M;D|M|L;M		0.532788
129649		-48.9909	P0A7W1		1		4.53469e-06		G;S;R;V;F;M;Q;P;A;E;T;I;L;H;N;cterm;K		0.0277558
129651		-48.0089	P0AED0|P0A910	P0A879	2	1	9.06939e-06	4.78149e-06	nterm;L;M;S;A;R;Q;I;N;T;V|G;M;E;S	E;R;Q;S;P;N;V;F;M;L;G;A;I	0.197642	0.055467
129652		-48.0013	P69776|P36938|P0A953|P0CE47;P0CE48|P23721|P0A910|P39172|P09424|P0ABZ6|P0AEE1|P08839|P00393|P0AEU7|P00957|P0A799|P0A6F5|P0A8V2|P0AED0|P0A825|P0ACJ8|P45578|P75694|P0ACY3|P0A9C5|P0AET8|P27302|P0AAI3|P21599|P00888|P06959	P0AET8|P0A910|P23721|P0A6P9|P69776|P31658|P0A7V3|P0AB91|P0ACY3|P0AEU7|P0A8V2|P08839|P0A8W5|P0A7L0|P0A799|P68767|P09424|P0AAI3|P05793|P39172|P00888|P0A6X3|P0ABZ6|P64451|P0A6D7|P0AFH8|P0A6F5|P0A9C5|P45578|P21599|P0AED0	53	49	0.000240339	0.000234293	M|nterm;A;M;S|A;R;G;M;E;S|G;M;E|nterm;L;G;T;Q;A;N;M|A;V|T;M;V|P;H;N;D;T;L;F;A;G;M;Q|P;M;V|G;M|V;D|nterm;A;M|nterm;M;L|D;H;T;R;M;E;A|N;E;M|nterm;M;L;R;G;V|nterm;A;N;R;S;M;V;P;F|nterm;M;R;V|nterm;A;N;R;S;M;V;P;F;Q|N;G;S;M;H|N;M|T;M|A;G;N;V;R;M;F;S|A;L;E;Q;M|nterm;L;M;S;A;R;Q;I;N;T|N;G;S;M|A;M;E|nterm;L;M;S;A;R;Q;I	N;M|G;M;E|M|L;A;M;D;C|nterm;V;M|G;M|M;I|nterm;M;R;V;Y;D|nterm;G;M;P|nterm;M;R;A;V|A;R;P;M;V|M;cterm;K|nterm;A;R;M;L|N;P;V|T;M|V;L;M;T|S;Q;M|P;M|M;L;E|M;A|N;G;S;M;H;C|F;T;V;D;H;R;M;E;A|A;G;N;V;R;M;F;S|M;I;E;S;N|D;H;T;R;M;E;A|nterm;L;M;S;A;R;Q;I;N;T|E;Q;A;G;L;R;P;S;M;V	0.995034	0.993073
129657		-47.0055	P0A910	P0AED0	1	1	4.53469e-06	4.78149e-06	L;G;Y;T;D;R;I;S;A;N;Q;E;V	M;L	0.0383442	0.483847
129658		-46.9988	P67910	P00888	1	1	4.53469e-06	4.78149e-06	M;A;S;V;F;H;L	M	0.12352	0.940525
129659		-46.9904	P06959|P0A9Q7|P39172		3		1.36041e-05		L;E;Q;M;P;R;F;N;S;D|M;G;I;H;T;S;C;L;Y;D;Q|F;A;E;P;Q;R;V;S;G;T;M;L;D		0.0707426
129661		-46.9466	P0CE47;P0CE48	P0CE47;P0CE48	1	1	4.53469e-06	4.78149e-06	nterm;S;T;C	nterm;S;T;C	0.330244	0.329029
129665		-46.0062	P0ADG7		1		4.53469e-06		I;H		0.47105
129666		-45.9924	P00888		1		4.53469e-06		M;I;E;S;N;H;G;Q		0.0641428
129667		-45.9812	P05793		1		4.53469e-06		N;M;R;D;S;G;L		0.122963
129670		-45.0434	P0A9Q7		1		4.53469e-06		M;G;I;H;T;S;C;L;Y;D;Q;N		0.0571452
129671		-45.0371	P0A953|P0A7Z4		2		9.06939e-06		P;I|Q		0.967019
129673		-45.0217	P0A6A3|P0AEY5|P69776|P31663|P05793|P0AD96|P23721|P0A9Y6|P0A972	P0AEU7|P0A7K2|P0A879|P31663|P0A9M0|P23721|P0CE47;P0CE48|P0A972|P0A9Y6|P0A7D4|P05793	9	13	4.08123e-05	6.21593e-05	nterm;D;A|nterm;D;Q;F|nterm;D;F|nterm;D;G;A;L|nterm;D;F;R;L|nterm;D;V;F	nterm;D;V|V|nterm;D;I|nterm;D;V;M|nterm;D;F;Q|R|nterm;D;F;R|nterm;D;E;G;R|nterm;D;V;F|nterm;D;R;S;G;L|nterm;D;G;A;L	0.499907	0.876937
129675		-45.0025	P0ABK5	P0A7Z4	1	1	4.53469e-06	4.78149e-06	V;E;P;T;S;G;N;I	Q	0.0986282	0.975388
129677		-44.9848	P0A6Y8		1		4.53469e-06		nterm;L;M;E;I;A;Q;H;T		0.0662105
129681		-44.0602	P25665	P0A879	1	1	4.53469e-06	4.78149e-06	L;Q	Q;L	0.469879	0.31411
129682		-44.0452	P0A910	P0A910	1	1	4.53469e-06	4.78149e-06	G;M;E;S;N;P	P;V	0.141165	0.453995
129683		-44.0274	P0A972	P0A972|P0CE47;P0CE48	2	2	9.06939e-06	9.56297e-06	T	T|nterm;T;L	0.99585	0.995623
129687		-43.9738	P0AEU7|P39172	P0AB91	2	1	9.06939e-06	4.78149e-06	V;N;M;G;S|F;A;E;P;Q;R;V;S;G;T;M;L;D	P;A;Q;V;M	0.186464	0.196826
129690		-43.0569	P0CE47;P0CE48	P0CE47;P0CE48|P77717|P45578|P0A6P1|P0A7Z4	2	7	9.06939e-06	3.34704e-05	V;G;T;I	V;G;T;I|V;P;Q;T;A;S;G;N|F;T;V;D;H;R;M;E;A|V;A;S;K;P;E;F;I|Q;V	0.248836	0.493755
129691		-43.0431	P0A877|P0A972|P0A9Q7	P0A9Q7|P76004|P08312|P0A877	4	4	1.81388e-05	1.91259e-05	nterm;M;E;R|T;N|nterm;A;V	nterm;A;V|nterm;M;Y;Q;H|nterm;M;S;H|nterm;M;E;R	0.497222	0.362945
129707		-41.0249	P00561|P0A910|CON__P15636|P0AG63|P0A879	P0A910|CON__P15636|P0A879	5	5	2.26735e-05	2.39074e-05	Q;C|P;V;T;G;N;C|nterm;S;G;T;L;A;C;V|E;C;G;I|I	P;V;T;G;N;C|L;A;C;T;G;S|I|N;I;T;A|P;V	0.945486	0.981022
129708		-41.0099	P0CE47;P0CE48		1		4.53469e-06		V;G;T;I		0.247755
129711		-40.0415	P0C0L2	P0C0L2|P0CE47;P0CE48	1	2	4.53469e-06	9.56297e-06	V;S;T;E;G;L	V;S;T;E;G;L|Y;D;T;P;R;H;A;V;C;G;cterm;K	0.124427	0.123767
129713		-40.0194	P0AAI9		1		4.53469e-06		E;A;G;Q;V;S;P;N;F		0.0690322
129720		-38.0324	P0ABK5		1		4.53469e-06		V;E;P;T;S;G;N;I;A;L		0.0821091
129724		-36.9249	P0A7A9		1		4.53469e-06		nterm;M;S		0.497419
129725		-36.033	P0A910		1		4.53469e-06		R;A;L;I;D;C		0.14061
129726		-36.0208	P0CE47;P0CE48|P0AB71|P0ABJ9	P0A6Y8|P0AB71|P0ABJ9	4	4	1.81388e-05	1.91259e-05	G;T;I|S;G;T;A;Q;E|S;T|G;S;T;A;Q;E	S;T;A;E;D;N;Q|S;G;T;A|T|S;T;A	0.3288	0.446337
129728		-35.9593	P23721		1		4.53469e-06		nterm;Q;A;E;L;R;D;W;N;G		0.0830446
129730		-35.0858	P0ABK5		1		4.53469e-06		V;E;P;T;S;G;N;I		0.0987053
129731		-35.0707	P0A953		1		4.53469e-06		P;I;D;Y;L;N;S;H;G;T		0.0820046
129732		-35.0356	P0CE47;P0CE48|P05793|CON__P15636	P0CE47;P0CE48|P0A8M6|CON__P15636	3	3	1.36041e-05	1.43445e-05	V;G;T|nterm;C;R;F;M;G;D;E;A|nterm;S;G;T;L;A;C	V;G;T;I|D;N;L;S|nterm;S;G;T;L;A;C	0.329402	0.248551
129735		-34.0526	P23843|P0ADG7	P23721|P23843	3	2	1.36041e-05	9.56297e-06	nterm;Q;T;L;V;R;N;G;S;E|nterm;Q;T;L;V;R;N;G;S|nterm;N;M	Q;E;L;R;D;W;N;G|nterm;Q;T;L;V;R;N;G;S;E	0.493319	0.110407
129737		-34.0152	P0A953		1		4.53469e-06		nterm;M;A;H;G;V;D;T;P;I;Y;L;N;S		0.0499211
129738		-34.0052	P0ADC1|P0A7F6|P0A6F5|P0AEU7|P08200|P45578|P0CE47;P0CE48	P0ADG7|P0A6P9|P00961|P45578	7	4	3.17429e-05	1.91259e-05	nterm;E;M|nterm;E;M;R|nterm;G;D;N;Y;A;T;E;M;I|M;E;T;D|M;D;G;A;cterm;K|D;H;T;R;M;E|V;E;M	C;M;G|nterm;E;A;I;R;M;G;S|nterm;M;D;T|H;T;R;M;E	0.498531	0.323653
129739		-33.984	P0A9T0|P0A862|P18843|P08839|P37666|P0A6P1|P0A6P9|P39172	P0A6Y8|P0ACY1|P0A6P9|P0A879|P00888|P0ABK5|P0ACF8|P0C0L2	8	8	3.62776e-05	3.82519e-05	F|V;A;S;K;P;E;F;I;D|nterm;F;N	nterm;F;E|F|nterm;F;N|G;F;I|G;F	0.994458	0.991893
129740		-33.9507	P0A910|P0AB71	P0A910	2	1	9.06939e-06	4.78149e-06	G;M|S;G;T;A;Q;E	G;M	0.485217	0.494504
129743		-33.0531	P23721		1		4.53469e-06		Q;E;L;R;D;W;N;G		0.110353
129745		-33.0343	P05793		1		4.53469e-06		nterm;Q;G;I;T;L;M		0.12341
129746		-33.0267	P00959		1		4.53469e-06		M;R;Q;V		0.238859
129747		-33.0209	P0A9C5|P0A7Z4|P00864|P05793|P23847|P07004|P0AF12	P23721|P0A9C5|P00888|P05793|P0A6M8|P00864|P0AF12|P0AB91|P0ADV7|P02358	11	14	4.98816e-05	6.69408e-05	N;G;S;M;H|S;M;R;I|N;G;S;M|nterm;Q;M;V|nterm;C;R;F;M;G;D|nterm;Q;A;V;M;H;D;P|nterm;Q;M;A;E;S;G;V;T;L;H;D|M|Q;V;M;H;D;A	Q;E;L;R;D;W;N;G;T;S;V;M|N;G;S;M;H;C|E;Q;A|nterm;C;R;F;M;G;D|nterm;Q;S;G;R|nterm;Q;M;V|D|M|nterm;Q;S;G;R;Y;H;V;I;D;M|nterm;Q;M|Q;A;L;M;Y;H;G|nterm;Q;M;D|P;M	0.915708	0.93081
129749		-32.9977	P0ABB4	P05793	1	1	4.53469e-06	4.78149e-06	Y;G;Q;M;N;E;P;R;L;V;A;T	F;S;G;M	0.0475618	0.165896
129752		-32.9664	P0AED0		1		4.53469e-06		L;V		0.367269
129755		-32.0259	CON__P15636|P0A7M9|P0A825|P0A879|P0A910|P0A9G6|P0A6Y8|P00957|P0A9Q7|P0A9C5	P76116|P0AG07|CON__P15636|P0A9B2|P0A9G6|P0A910|P0A879|P0ADG7|P0ADZ4	12	12	5.44163e-05	5.73778e-05	L;A;C;T;G;S|L;A;C;T;G|C|C;L;H|N;C;S|nterm;M;Q|L;F;T;N;A;G;M|M;G;I;H;T;S;C;L;Y|N;G;S;M;H;C	N;T;V|H;L;M|L;A;C;T;G;S|L;G;Y;T;E;D;V;S;F;N;C|Y;N;C;S|C|L;A;C;T|C;L;H|N;C;S|C;M;G;L;T|S;E;F;G;R;D;A;N;T;V;Q;L	0.976397	0.701967
129756		-32.0145	P0A879	P00888|P0A912|P21599|P08839	1	4	4.53469e-06	1.91259e-05	E;R;Q;S;P;N;V;F;M;L;G;A;I	M|A;Q;M|A;G;N;V;R;M;F;S;H|nterm;M;R;A;V	0.0524761	0.703893
129757		-32.0057	P0A910|P31658|P69776|P0A799|P0AEJ2|P0AEU7|P39172|P0ABD5|P0A6T1|P08839|P0A8V2|P45578|P02359|P0A6F5|P0ABB4|P21179|P0A6Y8|P0ABZ6|P23721|P0A7U7|P0AED0|P0AET8|P0AAI3|P02358|P05793|P06959	P39172|P0ADB1|P0A910|P0A799|P08839|P0ADG7|P0A6F5|P0A6L0|P0ABZ6|P00370|P0A6Y8|P69776|P0A9C5|P02359|P00888|P02358|P30125|P0AED0	48	33	0.000217665	0.000157789	G;M;E|P|M|P;M;V;A|E;S|T;M|T;Q;E;M|nterm;M;R;A;V|T;G;M;E;R;A;V|nterm;M;I|V|H;T;R;M;E;A|nterm;S;M|G;M|N;V;L|V;N;M|S;L;A;P;E;D;G;H;R|I;A;Q;H|T;M;L;N|nterm;A;N;R;S;M|S;A;R;Q;L;I|nterm;L;M;V|E;M|nterm;L;M;E;I;A;Q;H;T|P;M|M;G;E|Q|T;R;M;E|Q;G;L;N;M;R;D;S|E;Q;M	M;H;L;W|S;M;I;H;A;R;G;T;C;Q|A;R;G;M|P;M;V|nterm;M;R;A;V|M|nterm;N;M|G;M|L|E|V;F;M|M;A|D;N;G;S;M|D;N;G;S;M;H;C|nterm;S;M|nterm;E;M;Q;A;G;L;R;P;S|L;M;I;E;S;N;H;G;Q|P;M|V;M;T|G;M;E;S|E;I;A;Q;H|M;R;S;D|nterm;L;M;S;A;R;Q;I;N;T;V;H|L;M|nterm;L;M;E;I;A;Q;H;T|I;E;S;N|M;I;E;S;N	0.993988	0.969515
129758		-31.9952	P09373	P09373|P0ABB4	1	2	4.53469e-06	9.56297e-06	A;G;L;M;D;Y;F;H;E;S;I;Q;N;V;R	L;M;D;G;Y;F;H;E;A;S;I;Q;N;V|P;G;N;R;L;V;A;T;M	0.02755	0.0649532
129759		-31.9868	P0AFG0	P0AG48	1	2	4.53469e-06	9.56297e-06	M;E;D;L;F;G;V	nterm;M;Y	0.0995794	0.499998
129766		-31.042	P23847|P05793		2		9.06939e-06		Q;A;P;L;I|R;L		0.432723
129768		-31.0239	P52697		1		4.53469e-06		P;M;W		0.313729
129769		-31.0167	P06959|P0AD61|P0A9Q7|P45578|P09151|P0A9T0|P0AB71	P0AFH8|P0A7L0|P0A9Q1|P02358|P69776|P0A7V8|P0A912|P0ABB4	10	9	4.53469e-05	4.30334e-05	Q;M|T;A;Q;M;L|L;E;Q;M;P;R;F;N;S;D|V|D;H;T;R;M;E;A|G;L|M;G;I;H;T;S;C;L;Y;D;Q;N|H;L;S;D;N;M;V|M;T;P;E|F;H;G;S;T;A;Q;E	F;M|G;M;E;D|T;P;H;I;L;V|P;M|M|M;V;N;G;R;I;A;S;Y;Q|M;L|Y;G;Q;M;N;E	0.951766	0.988657
129770		-31.0065	P0AEU7|P0A910	P0A910	2	1	9.06939e-06	4.78149e-06	V;N;M;G|P;V;T	G;M;E;S;N;P	0.286631	0.136598
129772		-30.9944	P0A7V8	P0A910	1	1	4.53469e-06	4.78149e-06	I;A;S;Y;Q	S;N;P;V	0.197259	0.24011
129773		-30.9826	P02358|P0A7W1|P09373|P15639|P0CE47;P0CE48	P15254|P0ADI4	6	2	2.72082e-05	9.56297e-06	nterm;M;R;H;Y;E;I;V;F;P;D;Q;S|G;S;R;V;F;M;Q;P;A;E;T;I;L;H;N;cterm;K|G;L;M;D;Y;F;H;E;A;S;I;Q;N;V;R|S;M;I;A;N;Y;F;G|G;V;E;M|V;E;M	V;M;E;G;S;R;Y;F;A;D;H;T;Q;P;I;L;cterm;K|H;I;G;C;M;T;A;D;F;R	0.195652	0.0662933
129781		-30.0443	P0A9Q7		1		4.53469e-06		S;Q;G;I;D		0.135456
129783		-30.0245	P0A6X3		1		4.53469e-06		I;S;T;V;P;R;H;N;A;G;Y;Q;D;E		0.0237969
129784		-30.0107	P0AEE1|P16431|P0AED0|P0AD61|P25665|P0CE47;P0CE48|P00888|P06959|P0A7L0|P0A6F5|P0AG48|P75694|P0A6M8	P0AG48|P16431|P0CE47;P0CE48|P61889|P00895|P0AEJ6|P69776	15	7	6.80204e-05	3.34704e-05	nterm;L;G;T;Q;A;N;M|S;M;E|nterm;L;M|L|nterm;G;M;L;T;P|E|M;I;E;S;N;H;G;Q|L;S;R;E;M|T|M|nterm;M;Y|V;T|L;S;R;G;M|nterm;V;A;L;R;M;E	nterm;M;Y|S;M;E|V;G;T;I|E;V|S|T|L	0.979439	0.99932
129785		-30.0037	P0A6F5		1		4.53469e-06		nterm;V;A;L;R;M;E;P;Q;I		0.0665709
129786		-29.9895	P0A6Y8		1		4.53469e-06		I;A;Q;H;T		0.0904314
129787		-29.978	P0A6K6|P0AD61	P0AD61	2	1	9.06939e-06	4.78149e-06	P;A;G;M;D;N;E;V;I;Y;W;H;S;cterm;K|A;G;M;N;V;R;L;F;S;H;D;Y;E;Q;I	A;G;M;N;V;R;L;F;S	0.0416433	0.0906884
129789		-29.5486	P0AFG8		1		4.53469e-06		L;M		0.492292
129796		-29.0045	P69908;P69910|P0A6F5|P39172		3		1.36041e-05		C;D;E;N;T;I;G;V;P;F;Y|A;M;E;P;L;R;Q;I;V;N;C;G|F;A;E;P;Q;R;V;S;G;T;M;L;D		0.056266
129797		-28.9984	P00957		1		4.53469e-06		S;L;V;P;H;N;D;T;F;A;G;M		0.0522104
129798		-28.9909	P0A9X9	P0A9X9	4	2	1.81388e-05	9.56297e-06	N;D;G;Y	N;D;G;Y	0.248198	0.247492
129804		-28.1339	P0CE47;P0CE48		1		4.53469e-06		L		0.93327
129805		-28.0704	P52697		1		4.53469e-06		M;W		0.493553
129807		-28.043	P0CE47;P0CE48	P0CE47;P0CE48|P0A6P1	2	4	9.06939e-06	1.91259e-05	H;V|H;V;D	G;T;I|V;G;T|A;S;K;P;E;F;I|G;T	0.394458	0.491743
129808		-28.0311	P0A972		1		4.53469e-06		T;N		0.48119
129809		-28.0057	P00895|P00888		2		9.06939e-06		S;E;H;L;M;V|M;I;E;S;N;H;G;Q		0.137542
129810		-27.997	P25665|P0A910	P0ABH7|P75694	2	2	9.06939e-06	9.56297e-06	nterm;G;M;L;T|G;M;E;S;N;P;V	nterm;M;P;T|M	0.198105	0.967519
129819		-27.0569	P0A879		1		4.53469e-06		L		0.911559
129822		-27.0175	P05793		1		4.53469e-06		nterm;Q;G;I;T;L		0.165186
129828		-26.0925	P0AD61		1		4.53469e-06		Q		0.494475
129829		-26.0504	P0A9P0		1		4.53469e-06		V		0.902706
129830		-26.0361	P0AGJ9		1		4.53469e-06		A;E;Q;V;T;R;L;H;G		0.0587879
129832		-25.9864	P39172|P0A9B2		2		9.06939e-06		F;A;E;P;Q;R;V;S;G;T;M;L;D|I;E;G;L;M;T		0.162604
129833		-25.9504	P0CE47;P0CE48		1		4.53469e-06		C		0.584587
129837		-25.0308	P0A9B2|CON__P15636|P0A879|P0CE47;P0CE48|P0A862|P0AE08	CON__P15636|P0A9B2|P0CE47;P0CE48|P0A910|P0A879|P0AE08	15	17	6.80204e-05	8.12853e-05	S;N;A;C;T|L;A;C;T;G|I|A;C;T;G;S|L;A;C|L;A;C;T;G;S|C;T|nterm;C;Q|T|P;S;I|H	A;C|L;A;C;T;G;S|I;V;S;N;A;C;T|S;N;A;C;T|C;T;G;V|C;T|T;G;N;C|L;A;C;T|A;C;T;G;S;L|nterm;C;Q;N;I|Y;V;A;S;H|P;V;T;G;N|V;S;N;A;C;T|P	0.681661	0.89236
129844		-24.8844	Q47147		1		4.53469e-06		nterm;I;M		0.496782
129852		-22.0662	P09323|P0ABK5		2		9.06939e-06		T|I;A;L		0.235624
129856		-21.9482	P0ABK5	P0ABK5	4	1	1.81388e-05	4.78149e-06	A;R;G;Y;cterm;K|V;A;R;G;Y;cterm;K	A;R;G;Y;cterm;K	0.166323	0.166323
129857		-21.9243	P0CE47;P0CE48		1		4.53469e-06		C		0.941004
129859		-21.0722	P16456		1		4.53469e-06		I;G;V;L;T;A;E;cterm;K		0.110986
129863		-21.0222	CON__P15636|P0AET8	P0AET8	2	2	9.06939e-06	9.56297e-06	nterm;S;G;T;L;A;C|nterm;C;A	nterm;C;A	0.499893	0.499938
129872		-20.0448	P0AB38		1		4.53469e-06		nterm;Q;L		0.327318
129874		-20.0191	P0A850	P0AC59|P02931	1	2	4.53469e-06	9.56297e-06	M;G;Q;R	S;M|M	0.165613	0.447084
129875		-20.0034	P17315	P68919|P17315	1	2	4.53469e-06	9.56297e-06	W;N;T	nterm;E;A;P|N;T	0.327298	0.491295
129878		-19.9655	P0AC33;P14407		1		4.53469e-06		nterm;D;H;P;I		0.249974
129885		-19.1245	P39180		1		4.53469e-06		T;A		0.488706
129889		-19.0597	P31658		1		4.53469e-06		T;G;D		0.289985
129891		-19.0413	P0A879|P0ADE6|P0A6M8	P0ADE6|P00561	4	3	1.81388e-05	1.43445e-05	nterm;C;Q|nterm;Q;V|nterm;Q;S;G;R	nterm;Q;V|L;G;Q;C;P;D;S;I;N;A	0.499999	0.499852
129893		-19.0226	P76002|P0A7Z4		2		9.06939e-06		S;I;N;E;G;A;D;T;Y;L;F;P;V;R;H;Q|V;T;A;D;I;H;G;E;K;P;Q;C;L		0.0409099
129894		-19.0154	P28635|P0CE47;P0CE48|P0A910|P33570|P0A7N1	P07012|P22106|P0A9G6|P31133|P05825	6	5	2.72082e-05	2.39074e-05	L;Q;D;G;S;V;A|V;G;T|nterm;D;G;S;V|S;I;D;G;E;T|D;G;V;T;Y	nterm;E;R;L;V;N;A;Q|nterm;E;V;A;Q|nterm;L;A;Y;N;C|nterm;A;T;P;L;V;S;E;R;N;G;I|S;N;T;Q;A;L;G;I;D;V;R	0.331325	0.165791
129895		-19.0062	P0A8M3|P0AED0|CON__P15636|P0A9G6|P0A7Q6|P0A817|P0CE47;P0CE48|P69908;P69910|P0ADB1|P0A953|P0A879|P0ABB0|P0A799|P0A9B2	P69908;P69910|P05793|CON__P15636|P0AET8|P0ADB1|P0A9G6|P0A7Q6|P0CE47;P0CE48|P00370|P0A953|P0A879|P0ABB0	29	22	0.000131506	0.000105193	nterm;P;M;N;C|C;G|nterm;S;G;T;L;A;C|nterm;L;R;G;S;V;N;P;E;C|G|nterm;A;R;V;C|nterm;L;R;G;S;V;N;P;E;C;T|nterm;S;T;C|C|nterm;P;S;E;V;M;I;H;A;R;G;T;C;Q|nterm;L;A;Y;N;C|nterm;A;M;S;G;V;C;L|nterm;C;Q|G;V;I;R;C;S|nterm;L;A;Y;N;C;S|L;A;C;T|nterm;C;I|nterm;T;L;C|nterm;R;L;T;C|nterm;Y;A;G;Q;D;I;V;S;N;C	nterm;P;N;L;V;C|C|nterm;C;R|nterm;S;G;T;L;A;C|nterm;C;A|nterm;P;S;E;V;M;I;H;A;R;G;T;C;Q;Y|nterm;L;R;G;S;V;N;P;E;C|G;V;I;R;C|nterm;S;T;C|N;T;A;C|nterm;A;M;S;G;V;C;L|nterm;L;R;G;S;V;N;P;E;C;T|nterm;L;A;Y;N;C|nterm;C;Q|nterm;C;I	0.973104	0.887585
129905		-18.0396	P0A6P9|P0A9Q7		2		9.06939e-06		A;cterm;K|L;Y		0.488292
129906		-18.03	P39172|P0ADV7|P23847	P0A9B2|P23367	3	2	1.36041e-05	9.56297e-06	nterm;Q;F;G;L;T;P;H;V;N|Q;A;L;M;Y;H;G;T|Q;V;M;H;D;A	L;G;Y;T;E;D;V;S;F;N|Q;L	0.111574	0.239655
129907		-18.0193	P0A6X3|P23847|P0AAI3		3		1.36041e-05		S;T;V;P;R;H;N;A;G;Y;Q;D;E|I;G;T;P;F|T		0.99456
129908	Loss of water	-18.0102	P0AB71|P0A6H8|P0ADC1|P07118|P23843|P0A953|P0A910|P0AEU0|P0ACB0|P0ADG7|P04805|P21889|P0AD61|P52643|P0ABK5|P0AFM6|P0AEB2|P09151|P76116|P0A862|P61175|P25526|P16659|P0A9P0|P0A6Z3|P0AG67|P0A6D3|P0AFK9|P09373|P0ABU2|P09169|P0A7M2|P02925|P0A9K3|P00934|P0A6A3|P13024|P0A6P9|P00448|P07023|P0A825|P0A8E7|P0A9J4|P00561|P0AG78|P0A858|P0ACF4|P0CE47;P0CE48|P24182|P00946|P0A8B5|P30125|P0A6M8|P00888|P33224|P0A879|…	P0ABK5|P0A953|P0AEU0|P30125|P76116|P23843|P0A910|P0ADC1|P0A9P0|P23847|P37759|P09373|P00888|P0A8F8|P0A825|P02359|P0ABT2|P05793|P00934|P0AB71|P0AAC0|P06996|P68919|P69776|P0ACB0|P0CE47;P0CE48|P0AFK9|P0A6X3|P0A7F6|P02413|P46130|P0AEM9|P0A862|P0AC59|P09151|P0AG67|P09169|P07813|P23721|P0ACF0|P00350|P0A9C3|P0AD61|P0A6T1|P0A879|P0A9Y6|P0A840|P33570|P0A7T7|P31063|P61175|P0A6H1|P18843|P39172|P16659|P0ACG1|…	630	635	0.00285686	0.00303624	G|N;S|nterm;E;M|nterm;N;T;L|nterm;A;I;D;H|nterm;M;A;H|D;N;V;cterm;K|T;Q;E|nterm;E;L|I;H|T;G;N;C|D;G;cterm;K|L;D;I;E;T;P|T|A;cterm;K|P;T;S;G;N;I|nterm;Q;L;T;R;I;E|nterm;E;F|D;G;V;cterm;K|T;A|P;S|D|nterm;E|nterm;E;T|nterm;Q;L;R;T;N;V|F;A;S;T;H;D;Q;V|nterm;E;I;T;R;P;G;S|nterm;E;R|nterm;Q;V|nterm;D;G;I|T;I|T;D|nterm;E;A;R|nterm;E;L;A;R;D|nterm;E;H;G;I;R;Y;A|nterm;E;A|nterm;E;A;I;R|T;A;L;R;D;Q;I;E|S;G…	P;T;S;G;N;I|D;Y;L|T;Q;E|P;G;D;I;E;V;M;T;Q;A;L;cterm;K|T;N;V|nterm;E;I;P;D;V;H;Y;L;C;T;N;Q;K|T|nterm;E|V|I;G;T|P;T;I;V|nterm;D;G;I|nterm;D;G;N;R|nterm;E;T;L|L;D;Q|nterm;E;A;D|L|nterm;E;L;A;D;R;Y|nterm;Q;H|nterm;A;I;D;H|nterm;E;L|nterm;Q;L;R;T;N;V|N;G|I;F;T;P|nterm;E;M|H;D;cterm;K|A;N;Q;R;L;D|G;A;R;F;D;Q|nterm;Q;V|I;S;T;V;P;R;H;N;A;G;Y;Q;D;E|cterm;K|L;S|G;D;cterm;K|S;I;D|S;D;G;L;I|D;G;V|nterm;E;I|n…	0.999911	0.999915
129909		-17.9924	P0CE47;P0CE48		1		4.53469e-06		C;T		0.492571
129910		-17.9837	P0A817		1		4.53469e-06		nterm;N;G;T;L		0.249077
129914		-17.9466	P00370	P07118	1	1	4.53469e-06	4.78149e-06	N	M;Q	0.475636	0.48235
129916		-17.9302	P0A870		1		4.53469e-06		P;Q;D;A;T;N;S;L;I		0.0908477
129929		-17.0769	P0AD96		1		4.53469e-06		M;G;P;E;V;A;N;S;L;I		0.0711423
129934		-17.0354	P0A9P0	P24171|P00448|P0A9P0	1	3	4.53469e-06	1.43445e-05	nterm;Q;L;R;T;N;V	N;T;E;A|P;S;L|nterm;Q;L;R;T;N;V	0.166077	0.324825
129935	Loss of ammonia	-17.0264	P0AAI9|P29217|P0A836|P77307|P08622|P0A9P0|P0A6B7|P68767|P23721|P0ACA3|P05793|P17315|P0A6X3|P0ABH7|P25516|P0A910|P62707|P09831|P0A8B5|P11454|P0AB24|P24228|P09127|P0A8A0|P0A879|P0AA04|P37689|P0A9B2|P07014|P76658|P04846|P39452|P09169|P22255|P00956|P06959|P69908;P69910|P0A9W6|P0AE06|P0AG48|P0A6P1|P0A7K6|P09151|P0A825|P0ADY1|P28903|P0AD96|P08997|P0A6M8|P02931|P0AG44|P0A7B1|P0ADZ7|P0ACJ8|P23843|P0A6T1|…	P0A9P0|P08622|P05793|P0AA04|P37195|P24228|P0ADG7|P0ACA3|P25516|P0A6M8|P0A7K6|P0A9Q7|P76658|P76116|P76536|P02931|P23847|P69908;P69910|P0A850|P0AFK0|P0A910|P23721|P39285|P08178|P0AG48|P0ABH7|P0A867|P62707|P77499|P64451|P00968|P04825|P0A9A6|P09169|P0AA57|P0AE06|P0A9Y6|P0ABK5|P0ACY3|P37773|P0ADI4|P0ACJ8|P0ADS6|P00956|P09832|P0A879|P23843|P0A6P9|P0AG67|P62620|P0AAB6|P69910|P18843|P64581|P04816|P0A6T1|…	594	576	0.00269361	0.00275414	nterm;C;E;T|nterm;C;E;T;N;G;D;A;I;R|nterm;Q;V;T;P;E;Y;L;S|R|nterm;Q;A;S|A;S|L|nterm;Q;L;R;T;N;V|nterm;Q;G;V|C|Q;E;L;R;D|nterm;Q;L;R;E|nterm;Q;L;R;T;N|nterm;C;R|H;N;G;R;W;D|S;T;V;P;R;H;N;A;G;Y;Q;D;E|N;G;D|nterm;Q;A;F;S;R|nterm;Q;R;A|nterm;L;N|nterm;Q;G;I|A;N;G;L;R;H;cterm;K|nterm;Q;A|I;N;G;A;H;C;R;V;E;D;P;S;L|nterm;Q;R|nterm;Q;C|nterm;Q|nterm;C;G|nterm;C;Q|N;G;cterm;K|P;N;G;D;M;V|V;S;T;D;F;N;G;E|n…	nterm;Q;L;R;T;N;V|L|nterm;C;R|N;G;cterm;K|nterm;Q;H|nterm;Q;A;G;I;V;N;E|nterm;E;I;H;Q;M;G;L;R;S;C|nterm;Q;L;R;E|nterm;Q;A;F;S;R|nterm;Q;S;G;R;Y|nterm;I;S;N;G;E;V;R;F;Q|nterm;Q;I|G;I|nterm;C;D|nterm;Q|nterm;Q;L;N;R;M;S|G;N;D|nterm;Q;A|Q|nterm;Q;A;L|nterm;Q;I;L;P;D;W|R|nterm;Q;Y|A;N;G;E|nterm;C;R;F;M;G;D|N;G;D|nterm;Q;F|nterm;L;N|N;G;S|nterm;Q;V|nterm;Q;G;F|A;P;L;R;N;G;E|nterm;N;G;A|nterm;Q;L|nterm…	0.999875	0.996511
129936		-17.0196	P67910|P04995|P0A867|P0ADV7|P0A862	P0A910|P0A836|P31828|P61316	5	4	2.26735e-05	1.91259e-05	N;G;E|nterm;C;P|nterm;Q;F;T|nterm;Q;A;Y|nterm;S;Q;T	G;N;T|A;R|nterm;E;A;L|T;I;N;V;G;R;D;H;Q;F;S;A;E	0.496568	0.472055
129937		-17.012	P0A903|P0ACY3|P0A9K3	P0AB71|P02930	3	2	1.36041e-05	9.56297e-06	V;F;Q;A|nterm;Q;I|E;R;N;V;I;A;P;L;Y;M;G;T;D;F;S;Q	F;S;N;G|nterm;Q;E;L	0.496572	0.302075
129938		-17.0065	P75780|P0AFM2|P0CE47;P0CE48|P0AD61	P16659|P0A7D7|P0A7R9|P0ACY3|P0A6K6|P0CE47;P0CE48|P09373	5	7	2.26735e-05	3.34704e-05	T;A|A;Q;N;I|V;G;T;I|A;G;M;N;V;R;L;F;S;H|L;I;H;P;A;M;D	nterm;E;T;P;A;D|I;P;T;Q;M;E;R;L;S;D|nterm;S;T;P|nterm;Q;I|P;A;G;M;D;N;E;V;I;Y;W;H;S;cterm;K|G;T|A;G;L;M;D;Y;F;H;E;S;I;Q;N;V;R	0.493551	0.499899
129939		-17.0006	P0CE47;P0CE48|P09373|P39310|P0A799|P0A825|P29745|P37645|P0A6T5|P09831|P27302|P0A858|P0A6F5|P39172|P31658|P60340|P07023|P60438|P61316|P0AFW0|P07014|P36938|P35340|P0A7X3|P37648|P68767|P0AES6|P15639|P0AEP3|P02358|P0A805|P08312|P0A8M3|P0A7V8|P77444|P08839|P0A940|P0AD61|P0A6K6|P0A6Y8|P0A7W1|P00957|P0ADK8|P0AG90|P0A912|P25665	P24182|P0A8T7|P05793|P0ADG7|P68767|P00561|P09831|P07023|P21507|P0A6F5|P0A879|P60438|P0AFG0|P08506|P76537|P08312|P0A825|P36938|P0A799|P0AEP3|P0AC41|P0A6Z3|P0A8B5|P15254|P0AEK4|P0ABP8|P76372|P35340|P0AFF6|P0ABH7|P60340|P0A858|P0AA04|P39377|P0A912|P0A7W1|P76004|P0A8M3|P00509|P06959|P37747|P0A805|P0AA16|P0A9W0|P21513|P0A7V8|P00895|P15877|P0A953	59	59	0.000267547	0.000282108	P;E;G;V;M|G;L;M;D;Y;F;H;E;A;S;I;Q;N;V;R|A;M|L;C;D;V;F;M;A|Y;T;S;P;R;V;M;Q;A;G;L|F;M;G;L|M;N;G;D;A;E;L;R;S;V|M;V;T;R;D;I;L;S;C;E;H|M;V|E;T;G;P;L;Q;I;A;N;V;M|L;S;G;A;F;T;E;M|G;Y;N;A;T;E;M;I|V;T;E;L|P;E;I;G;Y;M|A;T;G;M;L|M;L;V;A;H;D|M|P;F;M;L;I;A;R;N;Q;S;D|G;V;E;M|L;A;P;M;I|S;E;N;Y;T;P;R;V;M;Q;A;G|L;N;G;Q;P;A;R;E;H;M|M;V;S;A;T;L;G;D|Q;N;E;I;T;D;R;V;M;G|F|G;Q;A;I;R;H;T;L;M;E|V;S;Y;D;T;L;F|M;N;P;E;Q;L…	Q;I;R;M;N;D;E;F;H|I;A;Q;S;G;E;P;T;L;M;R;F;H|V;G;C;A;Q;L;N;M;R;D;S|M;G;L|M|M;S;F;E;A;T;L;R;G;Y;P;D|M;V;I;D|M;L;V;A;H;D;G;P|L;T;P;R;E;A;M;Q|nterm;V;A;L;R;M;E;P;Q;I;N;C;G|M;V;G;S;L;A;T;E|E;R;Q;S;P;N;V;F;M;L;G;A;I|M;G;N;E;R;V;T;Q;S;L;D;A|M;E;D;L;F;G;V|N;T;F;Q;V;H;G;L;D;A;P;S;R;M|M;V;I;N;G;D;Q;T;S;R;L|M;T;L;R;E;P|Y;T;S;P;R;V;M;Q;A|M;V;S;A;T;L;G;D|nterm;V;M;T;S;H;L;G;R;P;E;Y;N;F|Q;S;I;C;P;H;V;T;M;R;G;L…	0.975555	0.972244
129940		-16.9926	P0A9Q7	P0A796|P0A9Q7	1	2	4.53469e-06	9.56297e-06	M;G;I;H;T;S;C;L;Y;D;Q;N	M;C;D|M;G;I;H;T;S;C;L;Y;D;Q;N	0.0570431	0.331271
129945		-16.9041	P0AG86		1		4.53469e-06		nterm;S;E;Q;N;T;M		0.124854
129946		-16.8882	P0C0L7		1		4.53469e-06		nterm;M;A;Q;G;F;S;V;E;Y;T		0.0829704
129947		-16.8456	P00509		2		9.06939e-06		nterm;Q;N;G;M		0.248693
129951		-16.2279	P0A6P9		1		4.53469e-06		V;N;G;P;I		0.196089
129953		-16.1247	P33570		1		4.53469e-06		I;A;T;G;S;E;M		0.110491
129954		-16.1153	P0CE47;P0CE48		1		4.53469e-06		L;T;A;I		0.197341
129955		-16.1018	P0A8F4	P46889|P16659|P0A8F4|P0A8W5	1	4	4.53469e-06	1.91259e-05	F;I;E;P	N;Y|nterm;Q;L;P|I;E;P|V;I;L	0.245306	0.49228
129960		-16.0281	P0CE47;P0CE48|P17315|P0A862|P0C0L2|P0A7Z4|P0ABK5|P0AB71|P0A6F5|P0A6P1|P0A817|P0A6Y8|P0A9G6|P0AE08|P76344|P0ADA7|P0A7V8	P0ADG7|P0CE47;P0CE48|P0A6P9|P0A9Q7|P0A786|P0A862|P0C0L2|P64581|P0A6F9|P0A7R1|P69776|P0ACF0|P0A7Z4|P0A6P1|P77717|P0AFH8|P0A7D4|P0AFG6	21	18	9.52286e-05	8.60667e-05	V|N;S;I|V;S;T;E;G;L|P;T;S;G;N|V;F|G;T;I|A;S;K;P;E;F;I;D;V|S;V|A;Q;H;T;G|V;F;H|S|I;A;Q;H;T;G;D;S|T;V;A;N;S;I|P;T;S;G;N;I;A|Q;Y|A;T;D;I;E;M|T;D;G;S;L|M;V;N;G;R;I;A;S;Y;Q	I|nterm;S;T|L;A;V|S;Q|L;V|N;S;I|Q|S|V;L;T;S|L;G;S|L;N;D|V;P|Q;V;S|T;G;Q|P;V;Q;T;A;S;G;N|T;D;G;V|H;T;L|nterm;A;S;T;P;Q;R;L;E;N;D;I;H	0.966591	0.949078
129961		-16.0207	P31554|P69908;P69910|P23721|P0A910|P0AC02|P0A6P1|P00370|P0A7Z4|P06996|P0AEU7|P0A6F5	P0AD61|P0A910|P0AD49|P60906|P0A6Y8|P0AAI3|P02358	11	9	4.98816e-05	4.30334e-05	nterm;Q;A;D;S;M|N;T;I;G;V;P;F;Y;E|L|N|Q|L;T;G;Q|T;L;P|D;G;V;E;I;K;P;Q;H;C;L|P;S;G;E;F;T;V;N;R;D;A;L;Q;I;Y|V;N;M;G;S|C;G;E	A;T;Q|N;P;V|V|nterm;Q;M;E;I|T;A;V|Q;T|T|M	0.976069	0.988268
129962		-16.0075	P0A879|P0A910|P0A9P0|P0A6F5|P0AEJ2|P0A7W1	P0AD61|P00864	6	2	2.72082e-05	9.56297e-06	E;R;Q;S;P;N;V;F;M;L;G;A|G;N;T|L;T;G|M|T;M;L|S;E;G;T;I	T;A;Q|nterm;Q;M	0.984859	0.496885
129963		-15.9979	P76558|P24255|P0A6P9|P23538|P61889|P0A6Z3|P0ABB4|P0AB71|P69908;P69910|P0ACY3|P0A799|P39172|P0A9M0|P29013|P0CE47;P0CE48|P00864|P00956|P45800|P0AD61|P0A910|P23827|P06959|P0A6M8|P0A8G3|P76004|P31658|P18133|P60422|P0ABH7|P21363|P0AFW2|P0ACB7|P23836|P36938|P37689|P33570|P0A8M3|P0A8T7|P0ADI4|P0A6F5|P39342|P76268|P08200|P0A862|P0A8V2|P76193|P0AF28|P0AA43|P0A6Q6|P0A9C5	P0ACY3|P0A910|P69797|P0A9B2|P61889|P0A879|P0ABJ1|P24255|P23538|P0A6M8|P77434|P0ADQ2|P76004|P0AC41|P0A8G3|P25714|P0ABH7|P23847|P23721|P0A799|P69441|P30860|P0A858|P06959|P0A7Z4|P0A6Y8|P0ABB0|P0AG30|P0ADY3|P23882|P23827|P45800|P0ABQ2|P0A7F6|P0ABB4|P45578|P69874|P0AD61|P0AC59|P33570|P35340|P0A6P9|P0AEE1|P04425|P0AFY8|P0AEU7|P23836|P0A8X0|P0A9A6|P0ABP8|P0A6F5|P0AAB6|P0CE47;P0CE48|P0AF20|P0A9J8	59	71	0.000267547	0.000339486	nterm;M;A;R|A;V;E;M|nterm;G;M;N;T|M;G;L;T;N|P;A;L;E;G;D;V;I;S;R;K;M;F;N|S;A;G;V;R;K;P;M;D;L;F;N|S;R;M;cterm;K|Y;G;Q;M;N;E;P;R;L;V;A;T|M|Y;P;Q;S;A;I;D;L;R;C;V;N;M;W|M;E|V;D;E;G;M|nterm;M;V;T|G;M|L;M|P;R;T;L;E;M|nterm;M;L|R;N;W;V;M;I|S;E;M;F|S;I;N;D;R;P;M;A;E|nterm;M;Q|nterm;M;Q;F|M;P;R;F;N;S|nterm;M;Y|P;E;I;G;Y;M;H|nterm;M;T|nterm;M;A|nterm;E;M|M;cterm;K|nterm;M;R|G;E;W|M;D|nterm;P;M|P;D;M;I;R;S;W…	E;G;M|I;Y;T;R;L;G;M;V;W;A;D|G;E;R;V;M|N;D;F;G;I;E;L;M|I;S;A;G;V;R;K;P;M;D;L;F;N|E;R;Q;S;P;N;V;F;M;L;G;A|M;T;Q;P;E;G;H;S;A|G;M|nterm;P;M;V|M;G;L;T;N|M;Y|M|nterm;M;Y|E;C;M;Q;H;N;F;S;V;R;G;D|P;M;A|P;M|P;R;A;T;V;M;E;C;H|M;P;G|A;D;M|W;V;M;I|M;R;I|M;L|nterm;A;M|nterm;E;M;R|nterm;T;M|P;E;M;Y;I;D;A;cterm;K|nterm;M;V|A;T;Q;M;D;S|P;E;S;M|M;G;S;E|T;Q;A;N;M;H|I;L;R;M;cterm;K|nterm;M;R|nterm;M;L;R;Q;D|nterm;M…	0.999882	0.999923
129964		-15.9911	P0AET2|P0AF20|P76561|P16431|P0AG48|P77499|P0ADE6|P0A862|P0A6Q6|P0AD61|P07003|P0A9C5|P00957|P0AEQ3|P0A6E4|P22106|P0A9Q9|P0AFM2|P23847|P07639|P0AC86|P07023|P0A9A6|P0A6F5|P00888|P08312|P0A879|P0A9M8|P0A7D4|P0ACB2|P0A705;P0A705-2;P0A705-3|P00895|P33136|P00934|P18335|P0ADG7|P0C0L7|P09980|P0A7B5|P21513|P0ABZ6|P02919;P02919-2|P62399|P33602	P0A6F5|P33570|P0AAB8|P0AAI3|P0A862|P00561|P16431|P0ADE6|P0A9Q5|P18956|P0A9C5|P0A8W5|P21888|P00957|P46852|P20966|P07639|P0A8L1|P69441|P39452|P0A9P0|P0A6Z3|P45578|P08506|P0AC86|P0AA04|P0A6M8|P0A9A6|P0A6Y8|P07023|P0ADG7|P27302|P0ABB4|P21513|P0A8M3|P0A799|P00961|P32132	56	40	0.000253943	0.000191259	nterm;D;M|N;G|M|S;M;E|nterm;M;Y|nterm;M|nterm;M;G|nterm;S;Q|E;A;T;M;C;R|S;M|A;M;E|nterm;P;M|S;N;M|nterm;M;V|S;L;R;M;cterm;K|M;E|nterm;A;M|L;Q;A;M;V;H;D;G;P|nterm;R;M;A|nterm;V;A;L;R;M;E|M;I;E;S;N;H;G;Q|Q;M;T;L;R;E;P;A;G;V|M;I|E;R;Q;S;P;N;V;F;M;L;G;A|P;T;M;W;G;Y;N;D;V;Q|A;Y;R;M;P;D|P;M|A;M;L;V;H;D;G;P|L;M;V|V;M;S;D;R;T;G;A;E;P;I|S;E;H;L;M;V;D;A;R;N;I;C;T;P;G;Y|L;S;N;A;M;D;V;Q|P;E;G;A;T;M;H;W;Y|F;M…	M|L;S;M;D;A;V|nterm;L;R;I;E;G;M;P;T|M;L|nterm;S;Q|P;G;M|S;M;E|nterm;M;G|nterm;L;M|M;G;S;T;Q;I;V;P;D;E;L;Y;A|nterm;M;F|T;M|nterm;R;N;P;M;D|nterm;M;L|M;T;A|nterm;E;N|G;Q;P;M|V;G;M;T;R;D;E;I|D;H;T;R;M;E|P;A;L;M|G;M;E;L;H;D;I|nterm;R;M;A;F|P;M;V;Q;cterm;K|Q;A;M;L;V;H;D;G;P|M;V;G;S;L;A;T;E|G;M|G;Q;M;N;E;P;R;L;V;A;T|P;M;D|nterm;V;M;T;S;H;L|Q;S;G;T;F;D;R;A;E;V;M	0.994006	0.990815
129968		-15.9456	P05793		1		4.53469e-06		I;T;L;M		0.248556
129973		-15.8576	P61175		1		4.53469e-06		E;S;A;I;N		0.124539
129976		-15.5119	P0A6N4		1		4.53469e-06		L;D;G;E;P;Y		0.165289
129979		-15.1576	P0A6P9		1		4.53469e-06		I		0.815998
129989		-15.0475	P0CE47;P0CE48		1		4.53469e-06		D		0.413977
129991		-15.0319	P77774		1		4.53469e-06		nterm;E;P;A;L		0.19485
129992		-15.0234	P0ABK5|P0AB71|P0A9B2|P0A879|P0AES9|P0A9G6|P09151|P77717|P0A6P1|P63284;P63284-2|P0A7N1|P28635|P30125|P00370|P0A9C5|P0A9Q7|P0A6F9|P0A870|P0A6P9|P02931|P0AB91|P0A910|P31658|P07001|P0CE47;P0CE48|P27434|P0A953|P0AEJ2|P0AB67|P0ABB4|P0C0L2|P0A799|P00561|P00448|P75694|P23847|P23843|P0A7Z4|P37329|P45578|P0A825|P0AED0|P0ADG7|P0A6Y8|P0AET8|P69776|CON__P15636|P08839|P0A9T0	P0ABK5|P05793|P0A870|P0A9B2|P0C0L2|P0A9G6|P0AES9|P0A9K9|P0AEJ2|P0A6P9|P27434|P28635|P0CE47;P0CE48|P30125|P60723|P0A9Q7|CON__P15636|P0A7R1|P09151|P45578|P02931|P0AAI9|P0A8W8|P0A7V8|P0AG07|P00895|P0AB91|P0AET8|P00561|P0A879|P00888|P0A862|P0A910|P0AB71|P05825|P00370|P0A7L0|P0A6X3|P0A825|P07014	80	59	0.000362776	0.000282108	P;T;S;G;N|L|N;D;F;G;I;E|I|I;A;T;V|N;S;L;G;A|V;G;S;A;F;H|V;P;Q;T;A;S;G;N|V;A;S;K;P;E;F;I;D|P;L;A;Q;I;S;G;E;V|T;Y|N;D;F;G;I;E;L;M;T|V;G;N;T|I;S;V;A;E;P;T;D|P;G;D;I;E;V;M;T;Q;A;L|A;T|T;P;V|S;F|V|Q;P;D;A;T;N;S;L|S;F;Q|A;N;I|I;D;A;N|P;G;D;I|L;Y;S;Q;N|Q|P;T;Q;S;L|L;T;A|nterm;M;N;T;E;A;H;D;Q;L;G;R;S|S;A;C;T;H;I;G;N;V;E;Q|T;M|P;G;Y;M;A;V;Q|V;S;T;E;G;L|I;V;G;A;N;T;F|P;V|M;G;I;H;T;S;C;L;Y;D;Q;N;P;A;R;V|L;E…	E;P;T;S;G;N;I|V;G;C;A;Q;L;N;M;R;D;S;I|Q;P;D;A;T;N;S;L|S;N;A;C|V;S;T;E;G;L;Q|N;S;L;G;A|N;S;L|I;A;T;V|N;D;F;G;I|L;Q;F;S;N|V;G;A;N;D;Y|S;N;A;C;T|A;S;C;T|nterm;L;S;T;M|I|S|P;Q;D;A;T;N|G;N;T|L|P;G;D;I|I;G;A;F|D;P;V|Q|V;Q;W;P;S;G;T;E|V;G;N;T|A;T;G;H;R;V;L;E;S|V;G;S;A;F|F;T;V|A;N;I;Y;L|A;E;G;Q;V;S;P;N;F|M;T;N;A;Q;R;L;I|I;A;S;Y;Q|T;A;P|F|P;G;D;I;E;V|I;D;A;N|N|E;N;W|V|nterm;E;M;Q;A;G;L;R;P;S|V;T;A;N;S;I|S…	0.984878	0.983437
129993		-15.011	P02359|P0AG67	P0A7V8|P69776|P0AEU7|P0A910	2	4	9.06939e-06	1.91259e-05	L|L;A;D;G;V;E;Y;R;S;T	M;V;N;G;R|N;A;M;R;S;D|V;N;M;G;S;L;F;Q|P;V	0.97477	0.488411
129994		-15.0005	P39172|P0A850		2		9.06939e-06		F;A;E;P;Q;R;V;S;G;T;M;L;D|M;G;Q;R;I		0.141499
129995		-14.9919	P76002|P0A910|P61889|P0A7E5|P0A8W5|P09831|P0CE47;P0CE48|P0A6Z3|P33940|P11557|P0ADK8|P0A9K3|P00888|P22106|P0AAI9|P09373|P0A6P9|P0A6F5	P00864|CON__P10096|P09373|P61889|P0A879|P45578|P0ABB4|P0AAR3|P0AFH2|P0AEA2|P09151|P17846|P23847|P00946|P0A8T7	19	15	8.61592e-05	7.17223e-05	Y;L;F;G;P;I;D;S;V;R;E;H;Q|Y;L;I;S;cterm;K|P;A;L;E;G;D;V;I;S;R;K;M;F;N|nterm;E;L|L;T;M|V;G;M;L|P;E;G;V;M|Q;T;V|P;M;S;V|nterm;E;T;A;P;V;Q;S|P;M;T;A;L;G;R;E;Q|E;S;Q;N;T;I;M|M;I;E;S;N;H;G;Q;P;R;cterm;K|P;L;Y;M;G;D;E;H;Q;V;A;S|P;S;A;M;L;E|A;D;T;Y;L;F;G;P;I;S;V;R;E;H;Q|G;L;M;D;Y;F;H;E;A;S;I;Q;N;V;R|I;V;S;E;D;G;L|nterm;V;A;L;R;M;E;P;Q;I;N;C;G	L;M;V;T;I|P;M|L;M;D;G;Y;F;H;E;A;S;I;Q;N;V;R|L;S;A;F;E;Q;N;G;M|E;R;Q;S;P;N;V;F;M;L;G;A;I|F;T;V;D;H;R;M;E;A|Y;G;Q;M;N;E;P;R;L;V;A;T|P;M;V;A;Q;R;S;T;G;Y;L|M;T;Q|S;T;A;V;P;Q;M|M;T|P;N;G;C;R;A;M;L;E;V|P;T;M;W;G;Y;N;D;V;Q|Y;G;M;E;N;P;S;Q|I	0.332261	0.497081
129996		-14.9864	P0A7W1|P09373|P0AFG8|P12994|P37095|P0A9Q7|P0A6E4|P21645|P23847|P0CE47;P0CE48|P0A867|P0A9P4|P00370|P69908;P69910|P0AAC0|P0A707|P25714|P0A6F5|P0ADR8|P0A9T0|P0A6F1|P05042|P04391|P0AFG0|P52697|P15877|P27434|P76004|P0A6T5|P0AGF2|P16456|P0A9G6	P0A9Q7|Q59385|P39172|P10408|P21513|P37689|P75957|P05042|P0A867|P0A7W1|P0AD61|P06616|P0A6F5|P60438|P0AG90|P0ACB2|P0A825|P23843|P15254|P0AEP3|P0CE47;P0CE48|P06999|P02358	42	25	0.000190457	0.000119537	P;A;S;E;G;T;I;M;R;V;L|G;L;M;D;Y;F;H;E;A;S;I;Q;N;V;R|Y;I;T;L;N;E;H;M|M;G;Y;D;N;I;S;P|Y;M;G;L;H;T;V;R;S;E;P;A;D|M;G;I;H;T;S;C;L;Y;D;Q;N|V;E;M;L;A;N;R;I;G;H;S;D;Q|V;T;G;M;R;P;I;E|V;M;H;D;Q;A;P;L;I|M;D|M;G;I;H;T;S;C;L;Y;D|P;A;S;E;G;T;I;M;R;V;L;H;N;cterm;K|P;S;Q;T;F;R;A;M;E;W;H;N;D|I;A;G;M;R;V;L;E;H|E;G;T;I;A;M;R;V;L;H;N;cterm;K|T;E;V;N;W;P;G;D;L;M;R|A;S;E;G;T;I;M;R;V;L|V;E;M|M;L;D|nterm;R;M;I;E;A;C;D…	M;G;I;H;T;S;C;L|M;Q;L;P;V;N;G;F;R;T;S;E;A;H|F;A;E;P;Q;R;V;S;G;T;M;L;D|Y;G;T;N;E;F;D;L;R;M;A;S;P;V;Q;cterm;K|nterm;R;M;L;I;N;A|V;G;Q;L;I;T;A;D;H;N;E;M;R;P|nterm;R;Y;Q;E;G;S;V;T;D;L;H;N;F;M|M|I;P;E;N;G;S;M|P;S;Q;T;F;R;A;M;E;W;H;N;D|G;S;R;V;F;M;Q;P;A;E;T;I;L|V;S;I;M;A;T;C;E;R;D;N;L;F|I;Y;V;D;T;P;G;L;H;M;E;cterm;K|L;R;A;M;E;P;Q;I;V;N;C;G;S|M;G;N;E;R;V;T;Q;S;L;D|Q;P;V;N;I;S;L;D;A;G;M;F;T;cterm;K|M;N;P…	0.483223	0.872732
130000		-14.9529	P0ABU5		1		4.53469e-06		P;A;M		0.327059
130013		-14.1932	P0A9Q7		1		4.53469e-06		M;G;I;H;T;S;C;L;Y;D;Q;N		0.05844
130014		-14.1322	P0A6T1		1		4.53469e-06		F;V;S;N		0.193386
130016		-14.1104	P0ABU0		1		4.53469e-06		M;G;L;V		0.246612
130019		-14.077	P31828		1		4.53469e-06		L;A		0.291334
130021		-14.0643	P0C0V0		1		4.53469e-06		S;Q;M		0.327257
130025		-14.0219	P23843|P0A6P1|P76002	P0A9C5	3	1	1.36041e-05	4.78149e-06	L|Y;L;F;G;P;I;D;S;V;R;E;H	L	0.979788	0.917557
130026	Comp.:-CH2	-14.0153	P0A8G3|P23836|P0A799|P0AB89|P0A910|P0A9B2|P45578|Q46829|P76116|P0A6M8|P0AED0|P09373|P0A786|P0A825|P0AD61|P61175|P09372|P0A6P9|P02359|P21889|P0A862|P0A7Z4|P0A6Y8|P0A879|P0ABK5|P76558|P08200|P0AEM9|P0AET8|P04825|P0A8N3|P0CE47;P0CE48|P0A9G6|P07023|P06721|P0AFM6|P06959|P0A9Q7|P0AC59|P31658|P63224|P69222|P0AEU7|P05793|P62707|P08312|P0AB91|P77717|P0A6Y1|P0AA10|P00904|P0AFX0|P0ACJ8|P0A9T0|P63284;P63284-…	P23893|P0A9Q7|P0DMC7|P0A9J8|P0A862|P08839|P39411|P0A805|P27302|P63020|P0AG48|P37643|P77674|P23721	548	23	0.00248501	0.000109974	L|L;F;E|F;S;L|P|Y;T;R;L;G;M;V;W;A;D|N;T;P;H;G;D;A;I|L;E|L;I;V;P;R;D;E;cterm|V;L;T;I|nterm;V;L|L;A|L;D|L;D;I;E|nterm;S;Q|nterm;P;L|nterm;A;T;L;K;P;E;G;Q|nterm;L;R;I;T;E|L;P;E;G;A;R|nterm;R;L;V;A;I|L;A;P;D|P;L|L;Q;A;M;V;H;D;G;P|L;R|L;A;E;H;P;Q;V;R;N|nterm;S;Q;T|S;R;E;L|nterm;L;A;P;S;T|C;L|nterm;L|G;S;L|Y;R;L|N;M;R;D;S;G;L|nterm;M;S;H|F;L|T;V;L|nterm;R;L;E|L;A;D|P;Q;V;L|nterm;L;N;E;R;H|L;K;P;E|D;V;N…	L;G;Q;P;N;S|nterm;A;V|nterm;M;N|nterm;M;T|nterm;S;Q;T|nterm;S;Q|nterm;M;I|nterm;M;H|nterm;S;Q;T;V;H|nterm;M|nterm;T;I|nterm;M;I;R|nterm;M;Y|nterm;M;Q|I|Q;E	0.999979	0.999539
130027		-13.9985	P00934		1		4.53469e-06		T;N;V;D		0.140735
130028		-13.9905	P76558|P0AG07|P0A6M8|P0A7W1	P09831|P0AFG8|P0A9Q7	4	3	1.81388e-05	1.43445e-05	L;V;T|A;G;D;V;H;F;M;N;Y|N;T;G|V;F;M;Q;P;A;S;E;G;T;I	V;G;M;L|M|D;G;H;cterm;K	0.331229	0.991198
130029		-13.9835	CON__P10096|P33570|P0AD61|P08178|P0CE47;P0CE48|P09373|P0AA10|P0A9Q7|P09323|P0A6M8|P39172|P0ADY1|P33195|P0ADI4|P0A825|P0A7W1|P69908;P69910	P09373|P0A825|P0CE47;P0CE48|P0A799|P0AFG6|P0AEM9|P0AG93|P0A6X3|P68919|P02358|P0ACB2|P07004|P0A7W1|P77150|P23847|P00579|P05793|P09372|P0ABP8	21	20	9.52286e-05	9.56297e-05	G;Y;T;E;D;Q;V;S;C;F;N;H;A;I;L;cterm;K|S;I;D;G;E;T|A;G;M;N;V;R;L;F;S;H|D;G;V|D;H;G;cterm;K|A;G;L;M;D;Y;F;H;E;S;I;Q;N;V;R|A;D;cterm;K|T;D;G;H;cterm;K|T|T;M;D;W;E;Q;R;G;I;S;A;F;cterm;K|F;A;E;P;Q;R;V;S;G;T;M;L;D|Q;E;I;S;R;G;F;N;A;M;L;D;Y|nterm;M;L|M;S;F;P;V;A;G;T;L|A;G;M;N;V;R;L;F;S;H;D;Y;E;Q;I|A|E;Y;V|I;A;G;M;R;V;L;E|nterm;R;M;I;E;A	G;L;M;D;Y;F;H;E;A;S;I;Q;N;V;R|S;E;N;Y;T;P;R;V;M;Q;A|L;M;D;G;Y;F;H;E;A;S;I;Q;N;V;R|D;H;G;cterm;K|P;T;I|nterm;E;S;A;P|G;D;cterm;K|P;M;L;Q;N;F;G;S;H;D;I;V;R;A;E;T|S;Q|nterm;E;A;P|V;P;G;M;I;E;R;Y;T;A|M;N;P;R;E;A;I;S;L;D|T;V|E;G;T;I;A;M;R;V;L|G;C;V;M;P;S;H;L;T;E;I;Q|I;G;T;P|L;A;E;R;M|nterm;L;R;A;Y|I;M;D;Q;H;E;A;V|M	0.965829	0.536433
130038		-13.8108	P0ABJ9		1		4.53469e-06		S;L		0.471247
130046		-13.1378	P15288		1		4.53469e-06		nterm;S;L		0.492786
130051		-13.0556	P23847	P23847	1	1	4.53469e-06	4.78149e-06	M;P;Y	M;P;Y	0.329875	0.330565
130052		-13.0501	P0A799|P0ABK5		2		9.06939e-06		P|P;T;S;G;N;I;A;L;Y;V;R;cterm;K		0.987206
130055		-13.0228	P21499|P07023		2		9.06939e-06		E;C;M|L		0.977741
130056		-13.0154	P0A7L0		1		4.53469e-06		L		0.971641
130057		-13.0093	P0A7K6|P76002|P0A6F5|P0CE47;P0CE48|P0A910|P0ADG7|P00509	P0A9J8|P0A6F5	9	2	4.08123e-05	9.56297e-06	N;G;E;V;R;F;Q;T;H;S|A;D;T;Y;L;F;G;P;I;S;V;R;E;H;Q|L;N;C;G;E|V;T;L;I;H|L;G;Y;T;D;R;I;S;A;N;Q;E;V|V;L;G;Y;T;D;R;I;S;A;N;Q;E|I;H;Q;M;G;L;R;S;C;T|M	nterm;M;T|E	0.883042	0.494838
130058		-13.0023	P02359|P06996|P0A6P9|P0A972|Q46893	P05793|P06996|P00934|P25665|P0A972	5	5	2.26735e-05	2.39074e-05	L|I;G;N;D;R;A;E;T;Y|V;N;G;P;I;A;Q;L|T;N;G;F;cterm;K|nterm;Q;Y;L;S;I;G;N	nterm;Q;G;I;T|I;G;N;D;R;A;E;T;Y|P;N;W;R;V;E;L;F;cterm;K|nterm;C;H;E;L;A;R;D;N;S;G;T;W|cterm;K	0.962905	0.966299
130059		-12.9897	P0A6F5	P23843|P09551	1	2	4.53469e-06	9.56297e-06	A;G;M	N;T|G	0.332182	0.979563
130060		-12.9779	P0CE47;P0CE48|P09373|P69908;P69910|P0A9T0|P08200|P0A8T7|P0A6G7|P0A9P0|P0A9Q7|P0A7W1|P25665|P0ACD4|P0A799	P39172|P0A9Q7|P0AAI9|P00888|P0A879|P0A825|P68767|P0A6F5|P0A6B7|P00934|P0A8M3|P07024|P00509	14	13	6.34857e-05	6.21593e-05	P;I;A;M;D|A;G;L;M;D;Y;F;H;E;S;I;Q;N;V;R|Y;P;Q;S;A;I;D;L;R;C;V;N;M|F;P;E;V;S;L;H;G;R;M;I;N;T;A|M;V;I;F;R;E;N;S;D;Y;A|L;I;P;G;T;D;M|L;P;N;S;R;V;M;I;H;Q;G;Y;A;T|I;V;G;Q;P;M;L;A|I;H;P;A;M;D|M;G;I;H;T;S;C;L;Y;D;Q;N;P;A;R;V;F;cterm;K|S;E;G;T;I;A;M;R;V;L;H;N;cterm;K|M|V;G;S;M|F;V;M;D;A	F;A;E;P;Q;R;V;S;G;T;M;L;D|M;G;I;H;T;S;C;L;Y|P;E;G;T;A;M;I|N;I;H;E;G;Q;S;P;R;M|V;F;R;M;L;G;A;E;I|A;S;E;N;Y;T;P;R;V;M;Q;G|V;G;Q;S;N;E;L;M|Y;N;A;T;E;G;M;I;D|M|T;L;S;N;A;M;D;V|S;P;M;D;V;A|N;Q;M;I|nterm;Q;N;G;M;F	0.927802	0.968865
130073		-12.1049	P23847		1		4.53469e-06		L;V;F;S;I		0.198345
130081		-12.0296	P0A7L0		1		4.53469e-06		nterm;V;G;T		0.330716
130083		-12.0142	P63284;P63284-2		1		4.53469e-06		D;E;A;S;I;R;M;Q;K		0.0707742
130084		-12.0029	P76116|P0AD96|P0AFG3|P0ABK5|P0A6Y8|P0AFH8|P0A879|P0A910|P09373|P0A8W8|P0A953|P21179	P08200|P0A879|P0AFH8|P0A9T0|P0A6Y8|P00888|P11454|P04816	15	8	6.80204e-05	3.82519e-05	T;V;Y;I|M;S;G;P;V;A;Q;Y;D;E;F;T|M|P;T;S;G;N;I;A;L|L;G;E;P;V;T;A|T;D;G;V;Q;L|P;V;H|L;G;Y;T;D;R;I;S;A;N;Q;E;V|S;V;L;T;I|nterm;Y;Q;R;M;L;N;V;W;H;A;C;P|P;I;D;Y|P;T	H;cterm;K|E;G;I|T;D;G;V;Q;L;S|I;P;A|D;N;Q|L;M;T;P;E;Q;cterm;K|W;M|W;G;D;M;E;F	0.927136	0.495309
130087		-11.9734	P69776|P0A9C5|P25665|P27127	P37188|P69776|P69908;P69910|P0AEK4	5	5	2.26735e-05	2.39074e-05	A;N;Q;R|N;M|N;G;S;M|M|M;I;N;R;G;V;A;E;S;T	M;P;F;I;S;G|N;M|M;cterm;K|M	0.967854	0.992505
130088		-11.9625	P0A9C5		1		4.53469e-06		L		0.944141
130093		-11.8981	P0AG48		1		4.53469e-06		nterm;M;Y		0.496055
130094		-11.8631	P0CE47;P0CE48		1		4.53469e-06		L;P;E;G;V;M		0.124334
130095		-11.2301	P0AD61		1		4.53469e-06		nterm;L;D;A;P		0.245968
130098		-11.0991	P0AD61		1		4.53469e-06		A;L		0.495674
130099		-11.0802	P0ABK5		1		4.53469e-06		P;T;S;G;N;I;A;L		0.0975696
130104		-10.9969	P0A7N1|P0A6A3|P0A9T0|P76002		5		2.26735e-05		V;T;Y|L;N;I;T;C;H;G;S;V|H;L;S;D;N;M;V|Y;L;F;G;P;I;D;S;V;R;E|I;P;A;L;C;D		0.329977
130106		-10.978	P0AET8		1		4.53469e-06		L		0.968733
130107		-10.969	P69908;P69910|P0A9B2		2		9.06939e-06		Y;E|nterm;A;T;Y;E		0.255415
130114		-10.0987	P00561		1		4.53469e-06		Q;C;P;D;S;I		0.165922
130119		-10.0317	P07004|P0CE47;P0CE48|P0A7Z4|P0A9B2|P0A858|P0A6A3|P64581|P0A9P0|P62707	P0CE47;P0CE48|P0A7Z4|P62707|P64581|P0A9P0	20	18	9.06939e-05	8.60667e-05	nterm;Q;M;A;E;S;G;V;T;L;H;D|V|T|H|Q;V|G;T|T;I;H|T;I|S;T;H;G;R;F;D|N|Q;V;S|Y;I|nterm;E;H;G;I;R;Y;A;T|G;H|E;G;H|Y;G;A;L|H;V	T;I|T|H;T|H|V|N|G;T|Q;V;S|E;R;H|T;E|G;H|Y;G	0.980147	0.964178
130120		-10.0197	P36938		1		4.53469e-06		V;S;A;M;I		0.166403
130122		-9.99645	P09169		1		4.53469e-06		I		0.934089
130123		-9.99075	P04693|P25665|P76002|P0A7R1|P0ABT2|P0AD61|P0A6M8|P0A6T1|P0A825		9		4.08123e-05		L|S;A;G;L;I;N;R;V;W;D;T;E|Y;L;F;G;P;I;D;S;V;R;E;H;Q|A|G;D;L;S;R;M;cterm;K|A;L;Q;cterm;K|L;W;Q		0.985332
130125		-9.97051	P0A7W1		1		4.53469e-06		P;A;S;E;G;T;I;M;R;V;L;H;N;cterm;K		0.0342261
130134	Comp.:O2-C2H3N	-9.03634	CON__P15636|P0A9B2|P0A862|P0CE47;P0CE48|P0A9G6|P0A9Q7	P0CE47;P0CE48|CON__P15636|P0A9B2|P0A9Q7	14	9	6.34857e-05	4.30334e-05	L;A;C;T;G;S|S;N;A;C;T|C|C;T|C;T;L|C;T;G;S;L|Q;C;T|A;F;D;Q;C;T;G	C|C;T|L;A;C;T;G;S;V|S;N;A;C|A;F;D;Q;C|C;T;G;S;L	0.995394	0.992078
130135		-9.03019	P0A9Q7		1		4.53469e-06		F;D;Q;C		0.198551
130136		-9.01596	P0ADG7		1		4.53469e-06		I;G		0.236897
130141		-8.96296	P0AEM9		1		4.53469e-06		T;I		0.472266
130143		-8.22491	P61889		1		4.53469e-06		P;A;L;E;G;D;V;I;S;R;K;M		0.0383152
130145		-8.07292	P0A6P9		1		4.53469e-06		V;N		0.484366
130147		-8.04997	P0AED0	P21889|P00888|P06959	1	3	4.53469e-06	1.43445e-05	L;I	I;E|nterm;A;F;P;L;S;Q|V	0.492986	0.946756
130155		-7.95097	P61889		1		4.53469e-06		P;A;L;E;G;D;V;I;S;R;K;M;F;N		0.0319401
130156		-7.7827	P0A912		1		4.53469e-06		M;L;D		0.328838
130158		-7.09088	P0A8K5		1		4.53469e-06		N;E		0.497548
130160		-7.04045	CON__P15636		1		4.53469e-06		C;T		0.346815
130164		-7.00101	P0ADI4		1		4.53469e-06		M		0.83706
130166		-6.92746	P00968		1		4.53469e-06		nterm;Q;G;F;E;L;D;A;T;H;I;V		0.0713344
130177		-6.01518	P60422	P0ADG7	1	1	4.53469e-06	4.78149e-06	nterm;P;G;N;T	M;V;G;S;L;A;T;E	0.247675	0.0907911
130178		-6.00916	P0AD61	P0CE47;P0CE48	1	1	4.53469e-06	4.78149e-06	nterm;E;L	G;T	0.499904	0.489862
130182		-5.93072	P0A9Q7		1		4.53469e-06		I;A;L;G;S;P;M		0.110013
130183		-5.87417	P00561		1		4.53469e-06		G;Q;C;P;D;S;I		0.141125
130188		-5.09389	P0A7F3		1		4.53469e-06		L		0.473651
130189		-5.08596	P0CE47;P0CE48		1		4.53469e-06		I;H;P;A;M		0.161851
130192		-5.05278	P0CE47;P0CE48		1		4.53469e-06		H;G;cterm;K		0.330779
130194		-5.03136	P0AA04|P30855|P0A7G6	P0A9H3|P75820	3	2	1.36041e-05	9.56297e-06	I|P;D;E;V;I|E;G	T;H;L;M;S;D;V;P;I;Y;F;R;N;A;G;Q;E;cterm;K|I	0.957507	0.956054
130199		-4.95765	P0AEJ2	P0AEJ2	1	1	4.53469e-06	4.78149e-06	T;M;L	T;M	0.222888	0.305109
130205		-4.32102	P0A8T1		1		4.53469e-06		I;D		0.272714
130208		-4.12744	P0A794|P76116		2		9.06939e-06		I;P;E;M;H;L;N;G;A;R;V;T;cterm;K|L;I		0.442468
130209		-4.10365	P0A6T1		1		4.53469e-06		nterm;V;N;P		0.330099
130212		-4.07286	P31677		1		4.53469e-06		A;cterm;K		0.494841
130217		-4.02923	P0A7Z4|P0AF18|P00864	P0A7Z4|P0A6F5	3	2	1.36041e-05	9.56297e-06	nterm;P;R|N;A;T;L;cterm;K|D;S;A	nterm;P;R|V;G;cterm;K	0.481498	0.493252
130218		-4.02349	P25519|P21156|P0A7K2|P17315|P00959|P0A6L7|P0A8M6|P0AE91|P0AA04	P25519|P0A877|P0AB55|P52096|P0A6J1|P0A9H3|P0A8A0|P17315|P0A8M6|P0A8V2	9	11	4.08123e-05	5.25963e-05	G;cterm;K|G;S;A;cterm;K|cterm;K|D;G;cterm;K|I;cterm;K|A;Y;S;D|T;V	G;cterm;K|cterm;K|H;cterm;K|T;H;L;M;S;D;V;P;I;Y;F;R;N;A;G;Q;E;cterm;K|T;cterm;K|I;cterm;K|L;cterm;K	0.972795	0.984375
130219		-4.01498	P30125	P0A9G6	1	1	4.53469e-06	4.78149e-06	V;L;P;G;D;I	M;G;Y;cterm;K	0.135593	0.24673
130220		-4.00997	P37689		1		4.53469e-06		F;N		0.494242
130221		-4.00361	P24171|P45469	P0ADG7	2	1	9.06939e-06	4.78149e-06	Y;N;V|S;E;L;R;cterm;K	S;I;E;R;Q	0.328621	0.19937
130222		-3.99488	P33570|P0AG48|P0A8M3|P0A862|P08839|P0A867|P0A6P1|P0A8G3	P0A862|P0A6P1|P33570|P0A9C5|P0A8G3|P0AG48|P35340|P0ADE6|P0A8W8|P0AA04	16	19	7.25551e-05	9.08482e-05	nterm;D;L|nterm;M;Y|nterm;P;M|nterm;S;Q;T;V;H|nterm;M;I|nterm;S;Q;T;V;H;F;G;N|nterm;D;L;N|M|nterm;W;R;A;M;T;N;G	nterm;S;Q;T;V;H|nterm;H;I;A;M|nterm;D;L|nterm;S;Q;T;V;H;F|nterm;P;M|nterm;W;R;A;M;T;N;G|N|nterm;M;Y|nterm;W;R;N;M|nterm;M;G|nterm;M;E|nterm;M;F	0.946874	0.94164
130223		-3.97807	P0AE12		1		4.53469e-06		F;N		0.48915
130234		-3.26759	P0A6F9		1		4.53469e-06		K		0.779064
130239		-3.16113	P0AG27		1		4.53469e-06		L		0.459944
130242		-3.13167	P0AEF0|P0A9Q1	P0AEF0|P0A9Q1	2	2	9.06939e-06	9.56297e-06	A;I;C|I	I;C|P;H;I;L	0.911822	0.490377
130243		-3.11787	P38105		1		4.53469e-06		I;P;T		0.315774
130246		-3.08758	P37329	P0AEM0	1	1	4.53469e-06	4.78149e-06	Y;P;V	Q	0.330623	0.621417
130250		-3.04655	P0CE47;P0CE48	P0CE47;P0CE48	1	1	4.53469e-06	4.78149e-06	nterm;L	nterm;L	0.977318	0.499897
130251		-3.03879	P0A7Z4	P25665	1	1	4.53469e-06	4.78149e-06	Q;V;S	Q;G;V;cterm;K	0.330958	0.198943
130252		-3.03321	P69783	P69783	2	1	9.06939e-06	4.78149e-06	S|G;S;V	G;S	0.966199	0.495426
130253		-3.02419	P0AB91|P25519|P06610		3		1.36041e-05		I;N;A;G|nterm;A;D;V|A;P;T;V		0.31003
130254		-3.01807	P0A9G6	P0A9G6	1	1	4.53469e-06	4.78149e-06	S;D	F;Q	0.475197	0.495152
130255		-3.01099	P0A903|CON__P15636	CON__P15636|P05793	3	4	1.36041e-05	1.91259e-05	A;G;K;P;V;D;S;M;Q;R;Y;T;E|nterm;S;G;T;L;A;C	L;A;C;T;G;S|nterm;Q;G;I;T|nterm;S;G;T;L;A;C	0.142262	0.198416
130256		-3.00071	P08997		1		4.53469e-06		A;V;N;G;T;I		0.165427
130261		-2.96152	P22255		1		4.53469e-06		P;V;M;N		0.164305
130264		-2.93378	P0A9Y6		1		4.53469e-06		A;E;G;Q		0.244177
130267		-2.90953	P0A858		1		4.53469e-06		D;L;N;S;G;A;F		0.123828
130268		-2.89944	P0A6F5		1		4.53469e-06		A;G;M		0.332575
130274		-2.8005	P00561		1		4.53469e-06		Y;Q		0.497162
130277		-2.51012	P45523		1		4.53469e-06		nterm;T;S;G;L		0.166143
130279		-2.19134	P0AES6		1		4.53469e-06		V		0.474496
130281		-2.17329	P0AEM9		1		4.53469e-06		L;G;T;N;Y;E;W;R;Q;V;D		0.0586105
130284		-2.13277	P0A7V8	P0A9G6	1	1	4.53469e-06	4.78149e-06	L;I;V;E	V	0.171122	0.956776
130286		-2.11369	P61889		1		4.53469e-06		D;A;T;P;L;E;G;V;I;S;R;K;M;F;N		0.0292286
130287		-2.10483	P0A799|P75876|P14900	P0A799|P00909|P39451	3	5	1.36041e-05	2.39074e-05	P|V|A;L	P|Y;cterm;K|V	0.949607	0.992864
130288		-2.08596	P45577		1		4.53469e-06		I		0.97291
130289		-2.07876	P0A9Y6	P27302	1	1	4.53469e-06	4.78149e-06	E;G;Q;N;V	L;G;D	0.199	0.288873
130290		-2.07256	P0A953|P0ACY3	P75876|P0ACY3	2	2	9.06939e-06	9.56297e-06	nterm;L|Y	nterm;L;V|L;Y	0.97499	0.49549
130291		-2.06304	P37626	P0AEP3|P00957	1	2	4.53469e-06	9.56297e-06	Y;V;cterm;K	I;C;P;H;V;T;M;Q;R;G;L;A;cterm;K|I	0.327697	0.963946
130292		-2.05456	P62399	P0A7N9|P0ACY3	1	2	4.53469e-06	9.56297e-06	I	S|L;Y	0.926844	0.990583
130293		-2.04321	P0AD61|P37689	P00934	2	1	9.06939e-06	4.78149e-06	A|N;P	G;L;P;V	0.496544	0.237157
130294		-2.03612	P60624|P09831|P0A879|P25516|P69222|P37659	P60624|P0A879|P0A9C5	9	3	4.08123e-05	1.43445e-05	I;Q;V;S;N;A|L;V|Q;V|V;L|V|I;Q;V|Y|L;T	I;Q|Q;V|A;L	0.97901	0.474474
130295		-2.0276	P0AEZ3	P0ADG7|P0CE47;P0CE48|P0AA04|P0A903	1	4	4.53469e-06	1.91259e-05	S	nterm;L;V;P|N;T;S;H;V;E;Y;D;P;R;A;C;G;cterm;K|T;S;E|Q;A	0.488472	0.331854
130296	Didehydro	-2.01484	P00888|P0CE47;P0CE48|P0A799|P0A991|P0AB67|P0A7D4|P60624|P05793|P0A6T1|P0A9G6|P46130	P00888|P0A991|P21889|P40120|P0A9Q7|P0A9B2|P0CE47;P0CE48|P0A799|P0A9G6|P28861|P60624|P0A825|P0A759|P0A817|P69441|P05793	21	27	9.52286e-05	0.0001291	nterm;E;M|nterm;P;H|M|V|nterm;E;V;M|nterm;P;V|F;S;G;M|I;A;P;T;H|S;G;M|F;Q|G;M|nterm;P;H;V	nterm;E;M|V|E;T;P;M;L;cterm;K|nterm;E;M;Q;A;G;L;R;P;S;V|E|nterm;E;Y|S;N;A;C|nterm;P;H|nterm;E;P;A;R;M|A;S;F|nterm;E;T;S;H;V;M|nterm;P;V|S;E;N;Y;T;P;R;V;M;Q;A;G|G;T;I|F;N;M;D;E;Y;V|V;D;T;Y|L|F	0.991608	0.980139
130297		-2.00757	P00888|P0A7L0|P06959|P02930	P00888|P17315|P0A877	4	3	1.81388e-05	1.43445e-05	nterm;E;M|L|A;L;E;Q;M;P;R;F;N;S;D;G;T;cterm;K|I;Y;Q	nterm;E;M|P;F;H|A	0.924124	0.842396
130298		-2.00004	P0A6F5|P0A877|P0A9Q7	P37751	4	1	1.81388e-05	4.78149e-06	P;S|I|M;G;I;H;T;S;C;L;Y;D;Q;N|A;G	F;D;S	0.950553	0.33286
130299		-1.99399	P09151	P0CE47;P0CE48	1	1	4.53469e-06	4.78149e-06	Q;V;D;I;A;N;Y;G;R;F;H;L;T	V;G;T	0.0452969	0.327378
130300		-1.98666	P00888	P31658	1	1	4.53469e-06	4.78149e-06	nterm;A;F;P;L	I	0.198625	0.982589
130301		-1.97932	P0A910|P36938	P69783|P0A6F5|P0A910|P0A7J3	2	4	9.06939e-06	1.91259e-05	A;R;G;M|C;E	nterm;M;V|M|A;R;G;M|V;G;P;T;L;I;A;Y;S;M;E;H	0.435079	0.929779
130302		-1.96951	P07604	P0A9D8|P07604	1	2	4.53469e-06	9.56297e-06	S	L|L;S;A	0.834108	0.96856
130303		-1.95957	P0A799		1		4.53469e-06		P;A		0.443043
130304		-1.95172	P37095|P07118|P0A6F5	P0A6F5|P02359	3	3	1.36041e-05	1.43445e-05	L;S|Q|L;P;V	L|N;I	0.914456	0.952274
130305		-1.94239	P0A9P0	P0AEE1	1	1	4.53469e-06	4.78149e-06	Q	L	0.853118	0.966242
130307		-1.92528	P0A8M6		1		4.53469e-06		I;Q;G		0.248003
130314		-1.8483	P06610		1		4.53469e-06		P;C;N;Q;F;L;E		0.110143
130327		-1.18293	P30125	P30125	1	2	4.53469e-06	9.56297e-06	P;G;D;I;E;V;M	P;G;D;I|I;G	0.0986925	0.286952
130333		-1.11915	P0ABQ2|P25665|P0A6P1	P0A6P1|P37659	3	2	1.36041e-05	9.56297e-06	I;A;D;V|nterm;P;Y|T;E	T|P	0.486327	0.933291
[truncated: 1,333 more rows]

## Sheet: S3
Id	DP Mass Difference	DP Positional Probability	DP Cluster Mass	DP Base Sequence	DP Probabilities	DP Proteins	Raw File	DP AA	DP Modification
[truncated: 68 more rows]

[truncated: 4 more sheets: S4, S5, S6, S7]
